# Supplementary material for: Highly efficient lipid production in the green alga Parachlorella kessleri: draft genome and transcriptome endorsed by whole-cell 3D ultrastructure
Source: Biotechnol Biofuels. 2016 Jan 25;9:13. doi: 10.1186/s13068-016-0424-2 (PMC4724957; doi:10.1186/s13068-016-0424-2)
Supplement: Supplementary file 6 — 10.1186/s13068-016-0424-2 Gene ID, KO numbers, and full description of gene names corresponding to the metabolic pathway map. [file 13068_2016_424_MOESM6_ESM.xlsx]

## Sheet: Sheet1
Gene ID	KO number	Abbreviation	Predict function
21_t	K02438	TREX	glycogen operon protein [EC:3.2.1.-]
23_t	K02438	TREX	glycogen operon protein [EC:3.2.1.-]
31_t	K00232	ACO	acyl-CoA oxidase [EC:1.3.3.6]
32_t	K00232	ACO	acyl-CoA oxidase [EC:1.3.3.6]
42_t	K00162	PDHB	pyruvate dehydrogenase E1 component beta subunit [EC:1.2.4.1]
46_t	K00382	DLD	dihydrolipoamide dehydrogenase [EC:1.8.1.4]
68_t	K16054	DEP1	methylthioribulose 1-phosphate dehydratase / enolase-phosphatase E1 [EC:4.2.1.109 3.1.3.77]
69_t	K16054	DEP1	methylthioribulose 1-phosphate dehydratase / enolase-phosphatase E1 [EC:4.2.1.109 3.1.3.77]
81_t	K00026	MDH2	malate dehydrogenase [EC:1.1.1.37]
155_t	K08334	BECN1	beclin 1
169_t	K01681	ACO	aconitate hydratase [EC:4.2.1.3]
170_t	K01681	ACO	aconitate hydratase [EC:4.2.1.3]
202_t	K00645	FABD	[acyl-carrier-protein] S-malonyltransferase [EC:2.3.1.39]
230_t	K08967	MTND	1,2-dihydroxy-3-keto-5-methylthiopentene dioxygenase [EC:1.13.11.53 1.13.11.54]
235_t	K01679	FH	fumarate hydratase, class II [EC:4.2.1.2]
278_t	K00059	FABG	3-oxoacyl-[acyl-carrier protein] reductase [EC:1.1.1.100]
313_t	K01961	ACCC	acetyl-CoA carboxylase, biotin carboxylase subunit [EC:6.4.1.2 6.3.4.14]
314_t	K01961	ACCC	acetyl-CoA carboxylase, biotin carboxylase subunit [EC:6.4.1.2 6.3.4.14]
315_t	K01961	ACCC	acetyl-CoA carboxylase, biotin carboxylase subunit [EC:6.4.1.2 6.3.4.14]
367_t	K01188	BG	beta-glucosidase [EC:3.2.1.21]
385_t	K01760	METC	cystathionine beta-lyase [EC:4.4.1.8]
390_t	K01188	BG	beta-glucosidase [EC:3.2.1.21]
394_t	K00507	SCD	stearoyl-CoA desaturase (delta-9 desaturase) [EC:1.14.19.1]
446_t	K08963	MTNA	methylthioribose-1-phosphate isomerase [EC:5.3.1.23]
448_t	K00899	MTNK	5-methylthioribose kinase [EC:2.7.1.100]
458_t	K01176	AAMY	alpha-amylase [EC:3.2.1.1]
460_t	K00658	DLST	2-oxoglutarate dehydrogenase E2 component (dihydrolipoamide succinyltransferase) [EC:2.3.1.61]
462_t	K00873	PK	pyruvate kinase [EC:2.7.1.40]
540_t	K07513	ACAA1	acetyl-CoA acyltransferase 1 [EC:2.3.1.16]
546_t	K00059	FABG	3-oxoacyl-[acyl-carrier protein] reductase [EC:1.1.1.100]
565_t	K00232	ACO	acyl-CoA oxidase [EC:1.3.3.6]
572_t	K01176	AAMY	alpha-amylase [EC:3.2.1.1]
600_t	K01895	ACSS	acetyl-CoA synthetase [EC:6.2.1.1]
604_t	K09458	FABF	3-oxoacyl-[acyl-carrier-protein] synthase II [EC:2.3.1.179]
631_t	K00826	BCA	branched-chain amino acid aminotransferase [EC:2.6.1.42]
639_t	K01895	ACSS	acetyl-CoA synthetase [EC:6.2.1.1]
640_t	K07407	AG	alpha-galactosidase [EC:3.2.1.22]
721_t	K01835	PGM	phosphoglucomutase [EC:5.4.2.2]
732_t	K01792	GPE	glucose-6-phosphate 1-epimerase [EC:5.1.3.15]
780_t	K15422	SAL	3'(2'), 5'-bisphosphate nucleotidase / inositol polyphosphate 1-phosphatase [EC:3.1.3.7 3.1.3.57]
813_t	K10257	FAD8	omega-3 fatty acid desaturase (delta-15 desaturase) [EC:1.14.19.-]
815_t	K11155	DGAT1	diacylglycerol O-acyltransferase 1 [EC:2.3.1.20 2.3.1.75 2.3.1.76]
867_t	K00232	ACO	acyl-CoA oxidase [EC:1.3.3.6]
892_t	K00914	PIK3C3	phosphatidylinositol 3-kinase [EC:2.7.1.137]
912_t	K02438	TREX	glycogen operon protein [EC:3.2.1.-]
979_t	K00029	MD	malate dehydrogenase (oxaloacetate-decarboxylating)(NADP+) [EC:1.1.1.40]
980_t	K08332	VAC8	vacuolar protein 8
982_t	K01179	EG	endoglucanase [EC:3.2.1.4]
1030_t	K00706	BGS	1,3-beta-glucan synthase [EC:2.4.1.34]
1031_t	K00706	BGS	1,3-beta-glucan synthase [EC:2.4.1.34]
1032_t	K00706	BGS	1,3-beta-glucan synthase [EC:2.4.1.34]
1033_t	K00706	BGS	1,3-beta-glucan synthase [EC:2.4.1.34]
1041_t	K15634	GPMB	probable phosphoglycerate mutase [EC:5.4.2.12]
1051_t	K01602	RBCS	ribulose-bisphosphate carboxylase small chain [EC:4.1.1.39]
1067_t	K00850	PFKA	6-phosphofructokinase 1 [EC:2.7.1.11]
1069_t	K00958	SAT	sulfate adenylyltransferase [EC:2.7.7.4]
1125_t	K07198	PRKAA	5'-AMP-activated protein kinase, catalytic alpha subunit [EC:2.7.11.11]
1129_t	K01920	GSHB	glutathione synthase [EC:6.3.2.3]
1164_t	K02048	CYSP	sulfate transport system substrate-binding protein
1173_t	K01199	GEBG	glucan endo-1,3-beta-D-glucosidase [EC:3.2.1.39]
1186_t	K00235	SDHB	succinate dehydrogenase (ubiquinone) iron-sulfur subunit [EC:1.3.5.1]
1223_t	K01082	CYSQ	3'(2'), 5'-bisphosphate nucleotidase [EC:3.1.3.7]
1256_t	K01803	TPI	triosephosphate isomerase (TIM) [EC:5.3.1.1]
1262_t	K14338	CYPD_E	cytochrome P450 / NADPH-cytochrome P450 reductase [EC:1.14.14.1 1.6.2.4]
1278_t	K01758	CTH	cystathionine gamma-lyase [EC:4.4.1.1]
1309_t	K01046	TL	triacylglycerol lipase [EC:3.1.1.3]
1374_t	K00028	MD	malate dehydrogenase (decarboxylating) [EC:1.1.1.39]
1383_t	K00703	STAS	starch synthase [EC:2.4.1.21]
1384_t	K00703	STAS	starch synthase [EC:2.4.1.21]
1395_t	K01179	EG	endoglucanase [EC:3.2.1.4]
1402_t	K00927	PGK	phosphoglycerate kinase [EC:2.7.2.3]
1461_t	K15633	GPMI	2,3-bisphosphoglycerate-independent phosphoglycerate mutase [EC:5.4.2.12]
1462_t	K15633	GPMI	2,3-bisphosphoglycerate-independent phosphoglycerate mutase [EC:5.4.2.12]
1475_t	K00827	AGXT2	alanine-glyoxylate transaminase / (R)-3-amino-2-methylpropionate-pyruvate transaminase [EC:2.6.1.44 2.6.1.40]
1482_t	K00134	GAPDH	glyceraldehyde 3-phosphate dehydrogenase [EC:1.2.1.12]
1483_t	K00134	GAPDH	glyceraldehyde 3-phosphate dehydrogenase [EC:1.2.1.12]
1518_t	K01568	PD	pyruvate decarboxylase [EC:4.1.1.1]
1521_t	K00873	PK	pyruvate kinase [EC:2.7.1.40]
1537_t	K01602	RBCS	ribulose-bisphosphate carboxylase small chain [EC:4.1.1.39]
1564_t	K03841	FBP	fructose-1,6-bisphosphatase I [EC:3.1.3.11]
1565_t	K00005	GLDA	glycerol dehydrogenase [EC:1.1.1.6]
1600_t	K00059	FABG	3-oxoacyl-[acyl-carrier protein] reductase [EC:1.1.1.100]
1708_t	K03921	DESA1	acyl-[acyl-carrier-protein] desaturase [EC:1.14.19.2]
1742_t	K01647	CS	citrate synthase [EC:2.3.3.1]
1799_t	K08679	UGE	UDP-glucuronate 4-epimerase [EC:5.1.3.6]
1819_t	K02160	ACCB	acetyl-CoA carboxylase biotin carboxyl carrier protein
1820_t	K01251	AHC	adenosylhomocysteinase [EC:3.3.1.1]
1908_t	K01179	EG	endoglucanase [EC:3.2.1.4]
1962_t	K00234	SDHA	succinate dehydrogenase (ubiquinone) flavoprotein subunit [EC:1.3.5.1]
1980_t	K14455	GOT2	aspartate aminotransferase, mitochondrial [EC:2.6.1.1]
1986_t	K14457	MOGAT2	2-acylglycerol O-acyltransferase 2 [EC:2.3.1.22]
2016_t	K00850	PFKA	6-phosphofructokinase 1 [EC:2.7.1.11]
2052_t	K00128	AD	aldehyde dehydrogenase (NAD+) [EC:1.2.1.3]
2053_t	K00128	AD	aldehyde dehydrogenase (NAD+) [EC:1.2.1.3]
2060_t	K00615	TKL	transketolase [EC:2.2.1.1]
2097_t	K14272	GGAT	glutamate--glyoxylate aminotransferase [EC:2.6.1.4 2.6.1.2 2.6.1.44]
2098_t	K14272	GGAT	glutamate--glyoxylate aminotransferase [EC:2.6.1.4 2.6.1.2 2.6.1.44]
2120_t	K01623	ALDO	fructose-bisphosphate aldolase, class I [EC:4.1.2.13]
2121_t	K01623	ALDO	fructose-bisphosphate aldolase, class I [EC:4.1.2.13]
2142_t	K01177	BAMY	beta-amylase [EC:3.2.1.2]
2146_t	K09480	DDS	digalactosyldiacylglycerol synthase [EC:2.4.1.241]
2182_t	K01187	MALZ	alpha-glucosidase [EC:3.2.1.20]
2187_t	K00025	MDH1	malate dehydrogenase [EC:1.1.1.37]
2207_t	K01054	MGLL	acylglycerol lipase [EC:3.1.1.23]
2248_t	K00927	PGK	phosphoglycerate kinase [EC:2.7.2.3]
2285_t	K00695	SUCS	sucrose synthase [EC:2.4.1.13]
2286_t	K00695	SUCS	sucrose synthase [EC:2.4.1.13]
2289_t	K00864	GLPK	glycerol kinase [EC:2.7.1.30]
2298_t	K08766	CPT2	carnitine O-palmitoyltransferase 2 [EC:2.3.1.21]
2313_t	K01193	BF	beta-fructofuranosidase [EC:3.2.1.26]
2387_t	K00392	SIR	sulfite reductase (ferredoxin) [EC:1.8.7.1]
2416_t	K01807	RPIA	ribose 5-phosphate isomerase A [EC:5.3.1.6]
2435_t	K08332	VAC8	vacuolar protein 8
2441_t	K01783	RPE	ribulose-phosphate 3-epimerase [EC:5.1.3.1]
2462_t	K13506	GPAT3_4	glycerol-3-phosphate O-acyltransferase 3/4 [EC:2.3.1.15]
2467_t	K00236	SDHC	succinate dehydrogenase (ubiquinone) cytochrome b560 subunit
2473_t	K00131	GAPN	glyceraldehyde-3-phosphate dehydrogenase (NADP+) [EC:1.2.1.9]
2517_t	K00873	PK	pyruvate kinase [EC:2.7.1.40]
2518_t	K00873	PK	pyruvate kinase [EC:2.7.1.40]
2553_t	K01809	MANA	mannose-6-phosphate isomerase [EC:5.3.1.8]
2598_t	K01176	AAMY	alpha-amylase [EC:3.2.1.1]
2599_t	K01176	AAMY	alpha-amylase [EC:3.2.1.1]
2647_t	K07512	MECR	mitochondrial trans-2-enoyl-CoA reductase [EC:1.3.1.38]
2648_t	K07512	MECR	mitochondrial trans-2-enoyl-CoA reductase [EC:1.3.1.38]
2684_t	K01897	ACSL	long-chain acyl-CoA synthetase [EC:6.2.1.3]
2754_t	K08269	ULK1_2_3	serine/threonine-protein kinase ULK/ATG1 [EC:2.7.11.1]
2781_t	K01199	GEBG	glucan endo-1,3-beta-D-glucosidase [EC:3.2.1.39]
2790_t	K00975	GLGC	glucose-1-phosphate adenylyltransferase [EC:2.7.7.27]
2854_t	K08331	ATG13	autophagy-related protein 13
2888_t	K01810	GPI	glucose-6-phosphate isomerase [EC:5.3.1.9]
2909_t	K00025	MDH1	malate dehydrogenase [EC:1.1.1.37]
2911_t	K01783	RPE	ribulose-phosphate 3-epimerase [EC:5.1.3.1]
2927_t	K00011	AR	aldehyde reductase [EC:1.1.1.21]
2974_t	K00059	FABG	3-oxoacyl-[acyl-carrier protein] reductase [EC:1.1.1.100]
3052_t	K01785	GALM	aldose 1-epimerase [EC:5.1.3.3]
3077_t	K00001	AD	alcohol dehydrogenase [EC:1.1.1.1]
3100_t	K00895	PF	pyrophosphate--fructose-6-phosphate 1-phosphotransferase [EC:2.7.1.90]
3124_t	K00387	SUOX	sulfite oxidase [EC:1.8.3.1]
3129_t	K01835	PGM	phosphoglucomutase [EC:5.4.2.2]
3137_t	K01647	CS	citrate synthase [EC:2.3.3.1]
3226_t	K01648	ACLY	ATP citrate (pro-S)-lyase [EC:2.3.3.8]
3227_t	K01100	SB	sedoheptulose-bisphosphatase [EC:3.1.3.37]
3287_t	K00244	FRDA	fumarate reductase flavoprotein subunit [EC:1.3.5.4]
3302_t	K01895	ACSS	acetyl-CoA synthetase [EC:6.2.1.1]
3308_t	K10703	PHS1	very-long-chain (3R)-3-hydroxyacyl-CoA dehydratase [EC:4.2.1.134]
3348_t	K01807	RPIA	ribose 5-phosphate isomerase A [EC:5.3.1.6]
3358_t	K06119	SQD2	sulfoquinovosyltransferase [EC:2.4.1.-]
3406_t	K00826	BCA	branched-chain amino acid aminotransferase [EC:2.6.1.42]
3453_t	K00855	PRK	phosphoribulokinase [EC:2.7.1.19]
3486_t	K00847	FRU	fructokinase [EC:2.7.1.4]
3487_t	K00847	FRU	fructokinase [EC:2.7.1.4]
3502_t	K13238	DCI	3,2-trans-enoyl-CoA isomerase, mitochondrial [EC:5.3.3.8]
3510_t	K09458	FABF	3-oxoacyl-[acyl-carrier-protein] synthase II [EC:2.3.1.179]
3540_t	K00703	STAS	starch synthase [EC:2.4.1.21]
3541_t	K00703	STAS	starch synthase [EC:2.4.1.21]
3548_t	K01962	ACCA	acetyl-CoA carboxylase carboxyl transferase subunit alpha [EC:6.4.1.2]
3584_t	K00963	UGP2	UTP--glucose-1-phosphate uridylyltransferase [EC:2.7.7.9]
3589_t	K01188	BG	beta-glucosidase [EC:3.2.1.21]
3679_t	K00975	GLGC	glucose-1-phosphate adenylyltransferase [EC:2.7.7.27]
3686_t	K01568	PD	pyruvate decarboxylase [EC:4.1.1.1]
3687_t	K01568	PD	pyruvate decarboxylase [EC:4.1.1.1]
3692_t	K01792	GPE	glucose-6-phosphate 1-epimerase [EC:5.1.3.15]
3693_t	K01792	GPE	glucose-6-phosphate 1-epimerase [EC:5.1.3.15]
3763_t	K10258	TER	very-long-chain enoyl-CoA reductase [EC:1.3.1.93]
3870_t	K00797	SPEE	spermidine synthase [EC:2.5.1.16]
3887_t	K01595	PPC	phosphoenolpyruvate carboxylase [EC:4.1.1.31]
3916_t	K01803	TPI	triosephosphate isomerase (TIM) [EC:5.3.1.1]
3979_t	K01762	ACS	1-aminocyclopropane-1-carboxylate synthase [EC:4.4.1.14]
4006_t	K00873	PK	pyruvate kinase [EC:2.7.1.40]
4032_t	K02160	ACCB	acetyl-CoA carboxylase biotin carboxyl carrier protein
4098_t	K00797	SPEE	spermidine synthase [EC:2.5.1.16]
4116_t	K00029	MD	malate dehydrogenase (oxaloacetate-decarboxylating)(NADP+) [EC:1.1.1.40]
4120_t	K00129	AD	aldehyde dehydrogenase (NAD(P)+) [EC:1.2.1.5]
4137_t	K05396	DCYD	D-cysteine desulfhydrase [EC:4.4.1.15]
4156_t	K01178	GAMY	glucoamylase [EC:3.2.1.3]
4174_t	K01176	AAMY	alpha-amylase [EC:3.2.1.1]
4178_t	K00558	DNMT1	DNA (cytosine-5)-methyltransferase 1 [EC:2.1.1.37]
4193_t	K00873	PK	pyruvate kinase [EC:2.7.1.40]
4257_t	K00850	PFKA	6-phosphofructokinase 1 [EC:2.7.1.11]
4273_t	K14455	GOT2	aspartate aminotransferase, mitochondrial [EC:2.6.1.1]
4280_t	K01623	ALDO	fructose-bisphosphate aldolase, class I [EC:4.1.2.13]
4319_t	K00627	DLAT	pyruvate dehydrogenase E2 component (dihydrolipoamide acetyltransferase) [EC:2.3.1.12]
4335_t	K10251	HSD17B12	17beta-estradiol 17-dehydrogenase / very-long-chain 3-oxoacyl-CoA reductase [EC:1.1.1.62 1.1.1.330]
4380_t	K08339	ATG5	autophagy-related protein 5
4396_t	K00134	GAPDH	glyceraldehyde 3-phosphate dehydrogenase [EC:1.2.1.12]
4397_t	K00134	GAPDH	glyceraldehyde 3-phosphate dehydrogenase [EC:1.2.1.12]
4415_t	K00011	AR	aldehyde reductase [EC:1.1.1.21]
4424_t	K13534	PNPLA3	patatin-like phospholipase domain-containing protein 3 [EC:3.1.1.3 2.3.1.-]
4461_t	K01897	ACSL	long-chain acyl-CoA synthetase [EC:6.2.1.3]
4470_t	K12524	THRA	bifunctional aspartokinase / homoserine dehydrogenase 1 [EC:2.7.2.4 1.1.1.3]
4487_t	K01897	ACSL	long-chain acyl-CoA synthetase [EC:6.2.1.3]
4488_t	K01897	ACSL	long-chain acyl-CoA synthetase [EC:6.2.1.3]
4489_t	K01897	ACSL	long-chain acyl-CoA synthetase [EC:6.2.1.3]
4490_t	K01897	ACSL	long-chain acyl-CoA synthetase [EC:6.2.1.3]
4550_t	K01820	RHAA	L-rhamnose isomerase / sugar isomerase [EC:5.3.1.14 5.3.1.-]
4565_t	K00627	DLAT	pyruvate dehydrogenase E2 component (dihydrolipoamide acetyltransferase) [EC:2.3.1.12]
4583_t	K00237	SDHD	succinate dehydrogenase (ubiquinone) membrane anchor subunit
4592_t	K01196	AGL	glycogen debranching enzyme [EC:2.4.1.25 3.2.1.33]
4629_t	K00627	DLAT	pyruvate dehydrogenase E2 component (dihydrolipoamide acetyltransferase) [EC:2.3.1.12]
4636_t	K01610	PC	phosphoenolpyruvate carboxykinase (ATP) [EC:4.1.1.49]
4696_t	K00051	MD	malate dehydrogenase (NADP+) [EC:1.1.1.82]
4710_t	K00814	GPT	alanine transaminase [EC:2.6.1.2]
4711_t	K00121	FRMA	S-(hydroxymethyl)glutathione dehydrogenase / alcohol dehydrogenase [EC:1.1.1.284 1.1.1.1]
4713_t	K00026	MDH2	malate dehydrogenase [EC:1.1.1.37]
4716_t	K00001	AD	alcohol dehydrogenase [EC:1.1.1.1]
4821_t	K01054	MGLL	acylglycerol lipase [EC:3.1.1.23]
4928_t	K14674	TGL4	TAG lipase / steryl ester hydrolase / phospholipase A2 / LPA acyltransferase [EC:3.1.1.3 3.1.1.13 3.1.1.4 2.3.1.51]
4934_t	K01046	TL	triacylglycerol lipase [EC:3.1.1.3]
4940_t	K00232	ACO	acyl-CoA oxidase [EC:1.3.3.6]
4941_t	K00232	ACO	acyl-CoA oxidase [EC:1.3.3.6]
5017_t	K01011	TST	thiosulfate/3-mercaptopyruvate sulfurtransferase [EC:2.8.1.1 2.8.1.2]
5033_t	K01610	PC	phosphoenolpyruvate carboxykinase (ATP) [EC:4.1.1.49]
5040_t	K01046	TL	triacylglycerol lipase [EC:3.1.1.3]
5044_t	K01251	AHC	adenosylhomocysteinase [EC:3.3.1.1]
5045_t	K01251	AHC	adenosylhomocysteinase [EC:3.3.1.1]
5082_t	K00975	GLGC	glucose-1-phosphate adenylyltransferase [EC:2.7.7.27]
5083_t	K00975	GLGC	glucose-1-phosphate adenylyltransferase [EC:2.7.7.27]
5111_t	K01176	AAMY	alpha-amylase [EC:3.2.1.1]
5146_t	K01194	AAT	alpha,alpha-trehalase [EC:3.2.1.28]
5147_t	K01194	AAT	alpha,alpha-trehalase [EC:3.2.1.28]
5154_t	K01738	CYSK	cysteine synthase A [EC:2.5.1.47]
5196_t	K03841	FBP	fructose-1,6-bisphosphatase I [EC:3.1.3.11]
5210_t	K11160	DGAT2	diacylglycerol O-acyltransferase 2 [EC:2.3.1.20 2.3.1.75]
5221_t	K01074	PPT	palmitoyl-protein thioesterase [EC:3.1.2.22]
5233_t	K00789	METK	S-adenosylmethionine synthetase [EC:2.5.1.6]
5242_t	K00548	METH	5-methyltetrahydrofolate--homocysteine methyltransferase [EC:2.1.1.13]
5281_t	K00901	DGKA	diacylglycerol kinase (ATP) [EC:2.7.1.107]
5292_t	K01080	PPAP2	phosphatidate phosphatase [EC:3.1.3.4]
5316_t	K00850	PFKA	6-phosphofructokinase 1 [EC:2.7.1.11]
5317_t	K00688	SP	starch phosphorylase [EC:2.4.1.1]
5318_t	K00688	SP	starch phosphorylase [EC:2.4.1.1]
5335_t	K00558	DNMT1	DNA (cytosine-5)-methyltransferase 1 [EC:2.1.1.37]
5428_t	K12524	THRA	bifunctional aspartokinase / homoserine dehydrogenase 1 [EC:2.7.2.4 1.1.1.3]
5453_t	K00640	CYSE	serine O-acetyltransferase [EC:2.3.1.30]
5564_t	K00059	FABG	3-oxoacyl-[acyl-carrier protein] reductase [EC:1.1.1.100]
5625_t	K01176	AAMY	alpha-amylase [EC:3.2.1.1]
5628_t	K01046	TL	triacylglycerol lipase [EC:3.1.1.3]
5630_t	K00696	SPS	sucrose-phosphate synthase [EC:2.4.1.14]
5631_t	K00696	SPS	sucrose-phosphate synthase [EC:2.4.1.14]
5636_t	K01739	METB	cystathionine gamma-synthase [EC:2.5.1.48]
5640_t	K00844	HK	hexokinase [EC:2.7.1.1]
5755_t	K00059	FABG	3-oxoacyl-[acyl-carrier protein] reductase [EC:1.1.1.100]
5809_t	K00640	CYSE	serine O-acetyltransferase [EC:2.3.1.30]
5852_t	K00456	CDO1	cysteine dioxygenase [EC:1.13.11.20]
6039_t	K08332	VAC8	vacuolar protein 8
6087_t	K01244	MTN	5'-methylthioadenosine nucleosidase [EC:3.2.2.16]
6122_t	K01897	ACSL	long-chain acyl-CoA synthetase [EC:6.2.1.3]
6136_t	K00456	CDO1	cysteine dioxygenase [EC:1.13.11.20]
6162_t	K00705	MALQ	4-alpha-glucanotransferase [EC:2.4.1.25]
6163_t	K00705	MALQ	4-alpha-glucanotransferase [EC:2.4.1.25]
6180_t	K00134	GAPDH	glyceraldehyde 3-phosphate dehydrogenase [EC:1.2.1.12]
6200_t	K05350	BGLB	beta-glucosidase [EC:3.2.1.21]
6202_t	K01188	BG	beta-glucosidase [EC:3.2.1.21]
6433_t	K00558	DNMT1	DNA (cytosine-5)-methyltransferase 1 [EC:2.1.1.37]
6434_t	K00558	DNMT1	DNA (cytosine-5)-methyltransferase 1 [EC:2.1.1.37]
6448_t	K01692	PAAF	enoyl-CoA hydratase [EC:4.2.1.17]
6505_t	K08332	VAC8	vacuolar protein 8
6526_t	K10256	FAD2	omega-6 fatty acid desaturase (delta-12 desaturase) [EC:1.14.19.-]
6561_t	K00648	FABH	3-oxoacyl-[acyl-carrier-protein] synthase III [EC:2.3.1.180]
6576_t	K08332	VAC8	vacuolar protein 8
6579_t	K08332	VAC8	vacuolar protein 8
6583_t	K08332	VAC8	vacuolar protein 8
6585_t	K08332	VAC8	vacuolar protein 8
6588_t	K08332	VAC8	vacuolar protein 8
6595_t	K10256	FAD2	omega-6 fatty acid desaturase (delta-12 desaturase) [EC:1.14.19.-]
6630_t	K00838	ARO8	aromatic amino acid aminotransferase I [EC:2.6.1.57 2.6.1.27 2.6.1.5]
6647_t	K00059	FABG	3-oxoacyl-[acyl-carrier protein] reductase [EC:1.1.1.100]
6680_t	K01213	GAG	galacturan 1,4-alpha-galacturonidase [EC:3.2.1.67]
6686_t	K00544	BHMT	betaine-homocysteine S-methyltransferase [EC:2.1.1.5]
6705_t	K01785	GALM	aldose 1-epimerase [EC:5.1.3.3]
6743_t	K00703	STAS	starch synthase [EC:2.4.1.21]
6776_t	K01689	ENO	enolase [EC:4.2.1.11]
6863_t	K08337	ATG7	ubiquitin-like modifier-activating enzyme ATG7
6883_t	K14457	MOGAT2	2-acylglycerol O-acyltransferase 2 [EC:2.3.1.22]
6949_t	K00001	AD	alcohol dehydrogenase [EC:1.1.1.1]
6958_t	K15634	GPMB	probable phosphoglycerate mutase [EC:5.4.2.12]
7007_t	K08333	PIK3R4	phosphoinositide-3-kinase, regulatory subunit 4 [EC:2.7.11.1]
7044_t	K00928	LYSC	aspartate kinase [EC:2.7.2.4]
7045_t	K01046	TL	triacylglycerol lipase [EC:3.1.1.3]
7114_t	K05298	GAPA	glyceraldehyde-3-phosphate dehydrogenase (NADP+) (phosphorylating) [EC:1.2.1.13]
7200_t	K14458	MOGAT1	2-acylglycerol O-acyltransferase 1 [EC:2.3.1.22]
7246_t	K01610	PC	phosphoenolpyruvate carboxykinase (ATP) [EC:4.1.1.49]
7267_t	K13648	GAUT	alpha-1,4-galacturonosyltransferase [EC:2.4.1.43]
7296_t	K14674	TGL4	TAG lipase / steryl ester hydrolase / phospholipase A2 / LPA acyltransferase [EC:3.1.1.3 3.1.1.13 3.1.1.4 2.3.1.51]
7297_t	K14674	TGL4	TAG lipase / steryl ester hydrolase / phospholipase A2 / LPA acyltransferase [EC:3.1.1.3 3.1.1.13 3.1.1.4 2.3.1.51]
7298_t	K00895	PF	pyrophosphate--fructose-6-phosphate 1-phosphotransferase [EC:2.7.1.90]
7299_t	K00895	PF	pyrophosphate--fructose-6-phosphate 1-phosphotransferase [EC:2.7.1.90]
7382_t	K01761	MGL	methionine-gamma-lyase [EC:4.4.1.11]
7418_t	K07198	PRKAA	5'-AMP-activated protein kinase, catalytic alpha subunit [EC:2.7.11.11]
7434_t	K00059	FABG	3-oxoacyl-[acyl-carrier protein] reductase [EC:1.1.1.100]
7435_t	K00059	FABG	3-oxoacyl-[acyl-carrier protein] reductase [EC:1.1.1.100]
7465_t	K03921	DESA1	acyl-[acyl-carrier-protein] desaturase [EC:1.14.19.2]
7658_t	K15634	GPMB	probable phosphoglycerate mutase [EC:5.4.2.12]
7715_t	K00249	ACADM	acyl-CoA dehydrogenase [EC:1.3.8.7]
7721_t	K03119	TAUD	taurine dioxygenase [EC:1.14.11.17]
7755_t	K10527	MFP2	enoyl-CoA hydratase/3-hydroxyacyl-CoA dehydrogenase [EC:4.2.1.17 1.1.1.35 1.1.1.211]
7766_t	K01783	RPE	ribulose-phosphate 3-epimerase [EC:5.1.3.1]
7769_t	K00549	METE	5-methyltetrahydropteroyltriglutamate--homocysteine methyltransferase [EC:2.1.1.14]
7819_t	K01595	PPC	phosphoenolpyruvate carboxylase [EC:4.1.1.31]
7820_t	K01595	PPC	phosphoenolpyruvate carboxylase [EC:4.1.1.31]
7821_t	K01595	PPC	phosphoenolpyruvate carboxylase [EC:4.1.1.31]
7836_t	K01082	CYSQ	3'(2'), 5'-bisphosphate nucleotidase [EC:3.1.3.7]
7858_t	K01199	GEBG	glucan endo-1,3-beta-D-glucosidase [EC:3.2.1.39]
7874_t	K00688	SP	starch phosphorylase [EC:2.4.1.1]
7893_t	K08341	GABARAP	GABA(A) receptor-associated protein
7932_t	K01897	ACSL	long-chain acyl-CoA synthetase [EC:6.2.1.3]
7933_t	K01897	ACSL	long-chain acyl-CoA synthetase [EC:6.2.1.3]
7935_t	K08342	ATG4	cysteine protease ATG4 [EC:3.4.22.-]
7936_t	K08342	ATG4	cysteine protease ATG4 [EC:3.4.22.-]
7952_t	K00814	GPT	alanine transaminase [EC:2.6.1.2]
7982_t	K00380	CYSJ	sulfite reductase (NADPH) flavoprotein alpha-component [EC:1.8.1.2]
7983_t	K00380	CYSJ	sulfite reductase (NADPH) flavoprotein alpha-component [EC:1.8.1.2]
8008_t	K08336	ATG12	ubiquitin-like protein ATG12
8033_t	K05350	BGLB	beta-glucosidase [EC:3.2.1.21]
8063_t	K00064	DTAD	D-threo-aldose 1-dehydrogenase [EC:1.1.1.122]
8119_t	K01623	ALDO	fructose-bisphosphate aldolase, class I [EC:4.1.2.13]
8145_t	K00026	MDH2	malate dehydrogenase [EC:1.1.1.37]
8146_t	K00026	MDH2	malate dehydrogenase [EC:1.1.1.37]
8172_t	K01958	PC	pyruvate carboxylase [EC:6.4.1.1]
8173_t	K01958	PC	pyruvate carboxylase [EC:6.4.1.1]
8211_t	K00640	CYSE	serine O-acetyltransferase [EC:2.3.1.30]
8228_t	K01792	GPE	glucose-6-phosphate 1-epimerase [EC:5.1.3.15]
8266_t	K15918	GLYK	D-glycerate 3-kinase [EC:2.7.1.31]
8302_t	K01739	METB	cystathionine gamma-synthase [EC:2.5.1.48]
8353_t	K00012	UGDH	UDPglucose 6-dehydrogenase [EC:1.1.1.22]
8442_t	K00873	PK	pyruvate kinase [EC:2.7.1.40]
8443_t	K00873	PK	pyruvate kinase [EC:2.7.1.40]
8445_t	K00128	AD	aldehyde dehydrogenase (NAD+) [EC:1.2.1.3]
8461_t	K00164	OGDH	2-oxoglutarate dehydrogenase E1 component [EC:1.2.4.2]
8462_t	K00164	OGDH	2-oxoglutarate dehydrogenase E1 component [EC:1.2.4.2]
8487_t	K07512	MECR	mitochondrial trans-2-enoyl-CoA reductase [EC:1.3.1.38]
8502_t	K01692	PAAF	enoyl-CoA hydratase [EC:4.2.1.17]
8503_t	K07511	ECHS1	enoyl-CoA hydratase [EC:4.2.1.17]
8513_t	K01046	TL	triacylglycerol lipase [EC:3.1.1.3]
8531_t	K14674	TGL4	TAG lipase / steryl ester hydrolase / phospholipase A2 / LPA acyltransferase [EC:3.1.1.3 3.1.1.13 3.1.1.4 2.3.1.51]
8542_t	K00703	STAS	starch synthase [EC:2.4.1.21]
8548_t	K00059	FABG	3-oxoacyl-[acyl-carrier protein] reductase [EC:1.1.1.100]
8621_t	K01840	MANB	phosphomannomutase [EC:5.4.2.8]
8635_t	K01188	BG	beta-glucosidase [EC:3.2.1.21]
8664_t	K01188	BG	beta-glucosidase [EC:3.2.1.21]
8665_t	K01188	BG	beta-glucosidase [EC:3.2.1.21]
8752_t	K01103	PFKFB3	6-phosphofructo-2-kinase / fructose-2,6-biphosphatase 3 [EC:2.7.1.105 3.1.3.46]
8753_t	K01103	PFKFB3	6-phosphofructo-2-kinase / fructose-2,6-biphosphatase 3 [EC:2.7.1.105 3.1.3.46]
8757_t	K00162	PDHB	pyruvate dehydrogenase E1 component beta subunit [EC:1.2.4.1]
8762_t	K00059	FABG	3-oxoacyl-[acyl-carrier protein] reductase [EC:1.1.1.100]
8780_t	K01834	PGAM	2,3-bisphosphoglycerate-dependent phosphoglycerate mutase [EC:5.4.2.11]
8808_t	K00655	PLSC	1-acyl-sn-glycerol-3-phosphate acyltransferase [EC:2.3.1.51]
8831_t	K01897	ACSL	long-chain acyl-CoA synthetase [EC:6.2.1.3]
8851_t	K00826	BCA	branched-chain amino acid aminotransferase [EC:2.6.1.42]
8872_t	K00161	PDHA	pyruvate dehydrogenase E1 component alpha subunit [EC:1.2.4.1]
8886_t	K00703	STAS	starch synthase [EC:2.4.1.21]
8962_t	K01647	CS	citrate synthase [EC:2.3.3.1]
8966_t	K00658	DLST	2-oxoglutarate dehydrogenase E2 component (dihydrolipoamide succinyltransferase) [EC:2.3.1.61]
8982_t	K01602	RBCS	ribulose-bisphosphate carboxylase small chain [EC:4.1.1.39]
8989_t	K01738	CYSK	cysteine synthase A [EC:2.5.1.47]
8997_t	K13954	YIAY	alcohol dehydrogenase [EC:1.1.1.1]
9038_t	K00558	DNMT1	DNA (cytosine-5)-methyltransferase 1 [EC:2.1.1.37]
9045_t	K01738	CYSK	cysteine synthase A [EC:2.5.1.47]
9054_t	K01054	MGLL	acylglycerol lipase [EC:3.1.1.23]
9089_t	K14674	TGL4	TAG lipase / steryl ester hydrolase / phospholipase A2 / LPA acyltransferase [EC:3.1.1.3 3.1.1.13 3.1.1.4 2.3.1.51]
9117_t	K05907	APR	adenylyl-sulfate reductase (glutathione) [EC:1.8.4.9]
9118_t	K05907	APR	adenylyl-sulfate reductase (glutathione) [EC:1.8.4.9]
9158_t	K00208	FABI	enoyl-[acyl-carrier protein] reductase I [EC:1.3.1.9 1.3.1.10]
9162_t	K00001	AD	alcohol dehydrogenase [EC:1.1.1.1]
9163_t	K00001	AD	alcohol dehydrogenase [EC:1.1.1.1]
9219_t	K01840	MANB	phosphomannomutase [EC:5.4.2.8]
9244_t	K01193	BF	beta-fructofuranosidase [EC:3.2.1.26]
9250_t	K01919	GSHA	glutamate--cysteine ligase [EC:6.3.2.2]
9268_t	K00850	PFKA	6-phosphofructokinase 1 [EC:2.7.1.11]
9269_t	K00850	PFKA	6-phosphofructokinase 1 [EC:2.7.1.11]
9270_t	K00850	PFKA	6-phosphofructokinase 1 [EC:2.7.1.11]
9389_t	K01602	RBCS	ribulose-bisphosphate carboxylase small chain [EC:4.1.1.39]
9392_t	K00873	PK	pyruvate kinase [EC:2.7.1.40]
9393_t	K00873	PK	pyruvate kinase [EC:2.7.1.40]
9402_t	K08343	ATG3	ubiquitin-like-conjugating enzyme ATG3
9404_t	K00059	FABG	3-oxoacyl-[acyl-carrier protein] reductase [EC:1.1.1.100]
9438_t	K07407	AG	alpha-galactosidase [EC:3.2.1.22]
9500_t	K09458	FABF	3-oxoacyl-[acyl-carrier-protein] synthase II [EC:2.3.1.179]
9578_t	K03715	DBG	1,2-diacylglycerol 3-beta-galactosyltransferase [EC:2.4.1.46]
9579_t	K03715	DBG	1,2-diacylglycerol 3-beta-galactosyltransferase [EC:2.4.1.46]
9642_t	K00863	DK	dihydroxyacetone kinase [EC:2.7.1.29]
9643_t	K00863	DK	dihydroxyacetone kinase [EC:2.7.1.29]
9644_t	K00863	DK	dihydroxyacetone kinase [EC:2.7.1.29]
9650_t	K00011	AR	aldehyde reductase [EC:1.1.1.21]
9651_t	K00002	AKR1A1	alcohol dehydrogenase (NADP+) [EC:1.1.1.2]
9831_t	K02438	TREX	glycogen operon protein [EC:3.2.1.-]
9939_t	K00845	GLK	glucokinase [EC:2.7.1.2]
9953_t	K01897	ACSL	long-chain acyl-CoA synthetase [EC:6.2.1.3]
9960_t	K15634	GPMB	probable phosphoglycerate mutase [EC:5.4.2.12]
9966_t	K00059	FABG	3-oxoacyl-[acyl-carrier protein] reductase [EC:1.1.1.100]
9971_t	K00827	AGXT2	alanine-glyoxylate transaminase / (R)-3-amino-2-methylpropionate-pyruvate transaminase [EC:2.6.1.44 2.6.1.40]
10012_t	K01178	GAMY	glucoamylase [EC:3.2.1.3]
10020_t	K00627	DLAT	pyruvate dehydrogenase E2 component (dihydrolipoamide acetyltransferase) [EC:2.3.1.12]
10057_t	K01900	LSC2	succinyl-CoA synthetase beta subunit [EC:6.2.1.4 6.2.1.5]
10133_t	K01738	CYSK	cysteine synthase A [EC:2.5.1.47]
10157_t	K11262	ACACA	acetyl-CoA carboxylase / biotin carboxylase 1 [EC:6.4.1.2 6.3.4.14]
10158_t	K11262	ACACA	acetyl-CoA carboxylase / biotin carboxylase 1 [EC:6.4.1.2 6.3.4.14]
10160_t	K11262	ACACA	acetyl-CoA carboxylase / biotin carboxylase 1 [EC:6.4.1.2 6.3.4.14]
10161_t	K11262	ACACA	acetyl-CoA carboxylase / biotin carboxylase 1 [EC:6.4.1.2 6.3.4.14]
10162_t	K11262	ACACA	acetyl-CoA carboxylase / biotin carboxylase 1 [EC:6.4.1.2 6.3.4.14]
10170_t	K00826	BCA	branched-chain amino acid aminotransferase [EC:2.6.1.42]
10186_t	K00031	IDH1	isocitrate dehydrogenase [EC:1.1.1.42]
10226_t	K00008	SORD	L-iditol 2-dehydrogenase [EC:1.1.1.14]
10244_t	K01611	SPED	S-adenosylmethionine decarboxylase [EC:4.1.1.50]
10250_t	K16055	TPS	trehalose 6-phosphate synthase/phosphatase [EC:2.4.1.15 3.1.3.12]
10252_t	K07513	ACAA1	acetyl-CoA acyltransferase 1 [EC:2.3.1.16]
10253_t	K07513	ACAA1	acetyl-CoA acyltransferase 1 [EC:2.3.1.16]
10262_t	K00001	AD	alcohol dehydrogenase [EC:1.1.1.1]
10271_t	K06118	SQD1	UDP-sulfoquinovose synthase [EC:3.13.1.1]
10272_t	K13954	YIAY	alcohol dehydrogenase [EC:1.1.1.1]
10301_t	K00700	GLGB	1,4-alpha-glucan branching enzyme [EC:2.4.1.18]
10315_t	K15728	LPIN	phosphatidate phosphatase LPIN [EC:3.1.3.4]
10316_t	K15728	LPIN	phosphatidate phosphatase LPIN [EC:3.1.3.4]
10337_t	K00705	MALQ	4-alpha-glucanotransferase [EC:2.4.1.25]
10338_t	K00705	MALQ	4-alpha-glucanotransferase [EC:2.4.1.25]
10379_t	K01623	ALDO	fructose-bisphosphate aldolase, class I [EC:4.1.2.13]
10389_t	K01602	RBCS	ribulose-bisphosphate carboxylase small chain [EC:4.1.1.39]
10390_t	K01602	RBCS	ribulose-bisphosphate carboxylase small chain [EC:4.1.1.39]
10404_t	K14454	GOT1	aspartate aminotransferase, cytoplasmic [EC:2.6.1.1]
10454_t	K00128	AD	aldehyde dehydrogenase (NAD+) [EC:1.2.1.3]
10473_t	K11160	DGAT2	diacylglycerol O-acyltransferase 2 [EC:2.3.1.20 2.3.1.75]
10490_t	K00966	GMPP	mannose-1-phosphate guanylyltransferase [EC:2.7.7.13]
10515_t	K00826	BCA	branched-chain amino acid aminotransferase [EC:2.6.1.42]
10560_t	K00975	GLGC	glucose-1-phosphate adenylyltransferase [EC:2.7.7.27]
10584_t	K00382	DLD	dihydrolipoamide dehydrogenase [EC:1.8.1.4]
10585_t	K00382	DLD	dihydrolipoamide dehydrogenase [EC:1.8.1.4]
10608_t	K00208	FABI	enoyl-[acyl-carrier protein] reductase I [EC:1.3.1.9 1.3.1.10]
10609_t	K00208	FABI	enoyl-[acyl-carrier protein] reductase I [EC:1.3.1.9 1.3.1.10]
10610_t	K00208	FABI	enoyl-[acyl-carrier protein] reductase I [EC:1.3.1.9 1.3.1.10]
10663_t	K02160	ACCB	acetyl-CoA carboxylase biotin carboxyl carrier protein
10666_t	K00626	ACCA	acetyl-CoA C-acetyltransferase [EC:2.3.1.9]
10667_t	K00626	ACCA	acetyl-CoA C-acetyltransferase [EC:2.3.1.9]
10694_t	K00873	PK	pyruvate kinase [EC:2.7.1.40]
10695_t	K00873	PK	pyruvate kinase [EC:2.7.1.40]
10849_t	K01100	SB	sedoheptulose-bisphosphatase [EC:3.1.3.37]
10856_t	K01179	EG	endoglucanase [EC:3.2.1.4]
10864_t	K00700	GLGB	1,4-alpha-glucan branching enzyme [EC:2.4.1.18]
10865_t	K00700	GLGB	1,4-alpha-glucan branching enzyme [EC:2.4.1.18]
10866_t	K00700	GLGB	1,4-alpha-glucan branching enzyme [EC:2.4.1.18]
10910_t	K00703	STAS	starch synthase [EC:2.4.1.21]
10939_t	K04072	ADHE	acetaldehyde dehydrogenase / alcohol dehydrogenase [EC:1.2.1.10 1.1.1.1]
10940_t	K04072	ADHE	acetaldehyde dehydrogenase / alcohol dehydrogenase [EC:1.2.1.10 1.1.1.1]
10966_t	K00232	ACO	acyl-CoA oxidase [EC:1.3.3.6]
10967_t	K00232	ACO	acyl-CoA oxidase [EC:1.3.3.6]
10993_t	K00631	PLSB	glycerol-3-phosphate O-acyltransferase [EC:2.3.1.15]
11138_t	K00645	FABD	[acyl-carrier-protein] S-malonyltransferase [EC:2.3.1.39]
11172_t	K01805	XYLA	xylose isomerase [EC:5.3.1.5]
11194_t	K13519	LPT1	lysophospholipid acyltransferase [EC:2.3.1.51 2.3.1.23 2.3.1.-]
11211_t	K01006	PPDK	pyruvate, orthophosphate dikinase [EC:2.7.9.1]
11212_t	K01006	PPDK	pyruvate, orthophosphate dikinase [EC:2.7.9.1]
11226_t	K00133	ASD	aspartate-semialdehyde dehydrogenase [EC:1.2.1.11]
11227_t	K01199	GEBG	glucan endo-1,3-beta-D-glucosidase [EC:3.2.1.39]
11241_t	K01648	ACLY	ATP citrate (pro-S)-lyase [EC:2.3.3.8]
11313_t	K01610	PC	phosphoenolpyruvate carboxykinase (ATP) [EC:4.1.1.49]
11319_t	K00059	FABG	3-oxoacyl-[acyl-carrier protein] reductase [EC:1.1.1.100]
11331_t	K13509	AGPAT1_2	lysophosphatidate acyltransferase [EC:2.3.1.51]
11357_t	K00814	GPT	alanine transaminase [EC:2.6.1.2]
11383_t	K16055	TPS	trehalose 6-phosphate synthase/phosphatase [EC:2.4.1.15 3.1.3.12]
11384_t	K16055	TPS	trehalose 6-phosphate synthase/phosphatase [EC:2.4.1.15 3.1.3.12]
11385_t	K16055	TPS	trehalose 6-phosphate synthase/phosphatase [EC:2.4.1.15 3.1.3.12]
11421_t	K01792	GPE	glucose-6-phosphate 1-epimerase [EC:5.1.3.15]
11461_t	K00001	AD	alcohol dehydrogenase [EC:1.1.1.1]
11596_t	K10255	FAD6	omega-6 fatty acid desaturase (delta-12 desaturase) [EC:1.14.19.-]
11608_t	K08332	VAC8	vacuolar protein 8
11609_t	K08332	VAC8	vacuolar protein 8
11664_t	K00029	MD	malate dehydrogenase (oxaloacetate-decarboxylating)(NADP+) [EC:1.1.1.40]
11672_t	K00029	MD	malate dehydrogenase (oxaloacetate-decarboxylating)(NADP+) [EC:1.1.1.40]
11673_t	K00029	MD	malate dehydrogenase (oxaloacetate-decarboxylating)(NADP+) [EC:1.1.1.40]
11696_t	K15634	GPMB	probable phosphoglycerate mutase [EC:5.4.2.12]
11712_t	K01177	BAMY	beta-amylase [EC:3.2.1.2]
11713_t	K00958	SAT	sulfate adenylyltransferase [EC:2.7.7.4]
11714_t	K00958	SAT	sulfate adenylyltransferase [EC:2.7.7.4]
11717_t	K00507	SCD	stearoyl-CoA desaturase (delta-9 desaturase) [EC:1.14.19.1]
11741_t	K00387	SUOX	sulfite oxidase [EC:1.8.3.1]
11742_t	K00387	SUOX	sulfite oxidase [EC:1.8.3.1]
11802_t	K08332	VAC8	vacuolar protein 8
11815_t	K00001	AD	alcohol dehydrogenase [EC:1.1.1.1]
11828_t	K14457	MOGAT2	2-acylglycerol O-acyltransferase 2 [EC:2.3.1.22]
11985_t	K01899	LSC1	succinyl-CoA synthetase alpha subunit [EC:6.2.1.4 6.2.1.5]
12019_t	K00161	PDHA	pyruvate dehydrogenase E1 component alpha subunit [EC:1.2.4.1]
12020_t	K00161	PDHA	pyruvate dehydrogenase E1 component alpha subunit [EC:1.2.4.1]
12026_t	K01738	CYSK	cysteine synthase A [EC:2.5.1.47]
12048_t	K00558	DNMT1	DNA (cytosine-5)-methyltransferase 1 [EC:2.1.1.37]
12119_t	K16055	TPS	trehalose 6-phosphate synthase/phosphatase [EC:2.4.1.15 3.1.3.12]
12137_t	K01080	PPAP2	phosphatidate phosphatase [EC:3.1.3.4]
12158_t	K02372	FABZ	3-hydroxyacyl-[acyl-carrier-protein] dehydratase [EC:4.2.1.59]
12160_t	K00129	AD	aldehyde dehydrogenase (NAD(P)+) [EC:1.2.1.5]
12199_t	K07513	ACAA1	acetyl-CoA acyltransferase 1 [EC:2.3.1.16]
12208_t	K02045	CYSA	sulfate transport system ATP-binding protein [EC:3.6.3.25]
12293_t	K02047	CYSW	sulfate transport system permease protein
12297_t	K00705	MALQ	4-alpha-glucanotransferase [EC:2.4.1.25]
12358_t	K00811	ASP5	aspartate aminotransferase, chloroplastic [EC:2.6.1.1]
12402_t	K08738	CYC	cytochrome c
12403_t	K00030	IDH3	isocitrate dehydrogenase (NAD+) [EC:1.1.1.41]
12521_t	K00703	STAS	starch synthase [EC:2.4.1.21]
12522_t	K00703	STAS	starch synthase [EC:2.4.1.21]
12523_t	K00703	STAS	starch synthase [EC:2.4.1.21]
12537_t	K00860	CYSC	adenylylsulfate kinase [EC:2.7.1.25]
12560_t	K00630	ATS1	glycerol-3-phosphate O-acyltransferase [EC:2.3.1.15]
12590_t	K01810	GPI	glucose-6-phosphate isomerase [EC:5.3.1.9]
12638_t	K00860	CYSC	adenylylsulfate kinase [EC:2.7.1.25]
12653_t	K01838	PGMB	beta-phosphoglucomutase [EC:5.4.2.6]
12663_t	K00128	AD	aldehyde dehydrogenase (NAD+) [EC:1.2.1.3]
12665_t	K13954	YIAY	alcohol dehydrogenase [EC:1.1.1.1]
12716_t	K01087	OTSB	trehalose 6-phosphate phosphatase [EC:3.1.3.12]
12717_t	K01087	OTSB	trehalose 6-phosphate phosphatase [EC:3.1.3.12]
12752_t	K00244	FRDA	fumarate reductase flavoprotein subunit [EC:1.3.5.4]
12758_t	K00164	OGDH	2-oxoglutarate dehydrogenase E1 component [EC:1.2.4.2]
12759_t	K00164	OGDH	2-oxoglutarate dehydrogenase E1 component [EC:1.2.4.2]
12808_t	K01193	BF	beta-fructofuranosidase [EC:3.2.1.26]
12905_t	K01610	PC	phosphoenolpyruvate carboxykinase (ATP) [EC:4.1.1.49]
12910_t	K00234	SDHA	succinate dehydrogenase (ubiquinone) flavoprotein subunit [EC:1.3.5.1]
12927_t	K08332	VAC8	vacuolar protein 8
12932_t	K01761	MGL	methionine-gamma-lyase [EC:4.4.1.11]
12934_t	K00705	MALQ	4-alpha-glucanotransferase [EC:2.4.1.25]
12999_t	K01838	PGMB	beta-phosphoglucomutase [EC:5.4.2.6]
13012_t	K07513	ACAA1	acetyl-CoA acyltransferase 1 [EC:2.3.1.16]
13040_t	K01054	MGLL	acylglycerol lipase [EC:3.1.1.23]
13042_t	K00958	SAT	sulfate adenylyltransferase [EC:2.7.7.4]
13052_t	K01803	TPI	triosephosphate isomerase (TIM) [EC:5.3.1.1]
