# Supplementary material for: Highly efficient lipid production in the green alga Parachlorella kessleri: draft genome and transcriptome endorsed by whole-cell 3D ultrastructure
Source: Biotechnol Biofuels. 2016 Jan 25;9:13. doi: 10.1186/s13068-016-0424-2 (PMC4724957; doi:10.1186/s13068-016-0424-2)
Supplement: Supplementary file 7 — 10.1186/s13068-016-0424-2 RPKM and fold change of all Parachlorella transcripts. [file 13068_2016_424_MOESM7_ESM.xlsx]

## Sheet: AF3
	Additional file 3: RPKM and fold change of all Parachlorella transcripts.
	Parachlorella gene ID	KO number	Autophagy related genes marked "A"	predict function				RPKM					log2(-S/+S)
					2d	4d	8d	ds_2d	ds_5d	ds_7d		Early logarithmic phase	Late logarithmic phase	Stationary phase
	1_t			hypothetical protein	32.9578	34.6684	48.1425	25.2103	35.117	41.7191		-0.386608	0.0185463	-0.206603
	2_t	K12604		CCR4-NOT transcription complex subunit 1	29.1554	28.8283	50.2653	25.4393	35.5778	47.4678		-0.196703	0.303492	-0.0826139
	3_t	K07936		GTP-binding nuclear protein Ran	1357.39	813.926	423.343	1290.6	469.651	441.902		-0.0727936	-0.793309	0.0618983
	4_t			hypothetical protein	27.5303	12.4772	11.0511	13.5482	19.7232	14.5731		-1.02292	0.660604	0.399118
	5_t			hypothetical protein	53.1493	38.1311	24.416	63.3657	26.999	29.7577		0.25365	-0.498064	0.285435
	6_t			hypothetical protein	81.6125	58.202	48.4288	88.359	50.6255	52.3403		0.114586	-0.201205	0.112058
	7_t	K00670		peptide alpha-N-acetyltransferase [EC:2.3.1.88]	83.2673	73.3862	51.0186	75.9246	50.2279	65.467		-0.133181	-0.547021	0.359744
	8_t	K11267		sister chromatid cohesion protein PDS5	11.2308	14.2327	29.8775	10.1326	17.8861	25.152		-0.148448	0.329633	-0.248389
	9_t	K11267		sister chromatid cohesion protein PDS5	20.8801	20.0919	47.9153	15.3062	21.9481	31.053		-0.448008	0.127481	-0.625756
	10_t	K00972		UDP-N-acetylglucosamine pyrophosphorylase [EC:2.7.7.23]	31.1625	45.4911	16.4126	30.6036	48.7662	21.6164		-0.0261125	0.100296	0.397327
	11_t			No_hits_found	0.510456	1.24746	0.489992	0.767573	2.6164	7.81183		0.588518	1.06859	3.99483
	12_t			expressed hypothetical protein	51.4269	56.2243	39.8386	63.0855	45.522	61.1227		0.294786	-0.30463	0.617542
	13_t			No_hits_found	107.949	97.3517	80.696	137.902	67.9387	91.996		0.353301	-0.518973	0.189074
	14_t			No_hits_found	17.5971	15.9821	35.674	10.1893	24.9889	21.0282		-0.788272	0.644832	-0.762546
	15_t			No_hits_found	6.13036	5.44064	26.3258	3.49322	24.4966	26.3747		-0.811413	2.17073	0.00267434
	16_t			No_hits_found	25.5904	10.1023	21.2577	23.0882	44.4578	45.7387		-0.148448	2.13775	1.10543
	17_t			No_hits_found	NA	NA	NA	NA	NA	NA		NA	NA	NA
	18_t			hypothetical protein	8.6762	7.33951	48.0483	6.02142	19.8836	20.9255		-0.52696	1.43782	-1.19922
	19_t	K08906		cytochrome c6	21.5919	17.0477	0	17.9822	4.78868	3.71971		-0.263925	-1.83188	NA
	20_t			No_hits_found	22.8376	25.673	35.0753	37.0882	30.7273	68.1947		0.699549	0.259271	0.959206
	21_t	K02438		glycogen operon protein [EC:3.2.1.-]	13.6758	10.3397	8.20474	2.31349	61.198	23.928		-2.56349	2.56529	1.54417
	22_t			No_hits_found	NA	NA	NA	NA	NA	NA		NA	NA	NA
	23_t	K02438		glycogen operon protein [EC:3.2.1.-]	21.6534	18.9619	27.7138	3.7987	130.641	74.0881		-2.51102	2.78443	1.41864
	24_t			hypothetical protein	29.9868	22.1302	35.4565	25.263	47.3315	54.9264		-0.247301	1.09678	0.631449
	25_t			hypothetical protein	377.07	268.342	219.294	372.336	193.586	209.054		-0.0182254	-0.471101	-0.0689906
	26_t			hypothetical protein	10.4627	12.0871	31.9558	12.1571	11.274	27.5146		0.216549	-0.100471	-0.21588
	27_t			No_hits_found	20.797	24.8433	28.0602	17.7138	25.997	26.5451		-0.231504	0.0654877	-0.0800828
	28_t	K01090		protein phosphatase [EC:3.1.3.16]	84.4647	22.8853	28.2012	69.2478	38.8228	37.0102		-0.286579	0.762484	0.392166
	29_t			hypothetical protein	71.4563	65.4848	23.3835	80.5867	29.6543	49.1002		0.17348	-1.14292	1.07024
	30_t			MAPK5; mitogen-activated protein kinase 5 (EC:2.7.1.-)	27.8583	23.7816	0.732643	15.4938	21.6386	3.84597		-0.846419	-0.136233	2.39217
	31_t	K00232		acyl-CoA oxidase [EC:1.3.3.6]	44.0484	71.9272	113.394	57.8056	29.9628	34.5911		0.39212	-1.26337	-1.71287
	32_t	K00232		acyl-CoA oxidase [EC:1.3.3.6]	18.3657	38.1501	69.0487	34.5207	19.1213	30.8483		0.910446	-0.996508	-1.16242
	33_t	K01322		prolyl oligopeptidase [EC:3.4.21.26]	72.1998	44.6702	38.0334	61.6448	15.0622	32.5363		-0.228015	-1.56838	-0.225218
	34_t			THO2; oligoendopeptidase	84.9481	85.2905	53.6622	87.7719	9.75471	25.879		0.0471775	-3.12821	-1.05212
	35_t			HYD2; iron hydrogenase	350.396	332.675	668.431	265.493	173.315	254.213		-0.400314	-0.940719	-1.39474
	36_t			hypothetical protein	79.0941	66.0385	62.621	70.8885	44.226	36.5983		-0.158018	-0.578414	-0.774871
	37_t	K12393		AP-1 complex subunit mu	282.87	161.354	158.77	249.424	148.578	196.552		-0.181535	-0.119009	0.307971
	38_t			hypothetical protein	17.7119	20.2965	44.1477	10.2058	35.4746	40.0002		-0.795338	0.805553	-0.142332
	39_t	K13113		ubiquitin-like protein 5	34.7131	41.5233	21.0452	41.2091	22.826	22.5043		0.247481	-0.863242	0.0967098
	40_t			No_hits_found	85.5574	72.6576	4.10637	57.8938	80.1694	19.5602		-0.563486	0.141939	2.25199
	41_t			hypothetical protein	1.74001	17.8595	101.05	1.56987	3.34447	9.74211		-0.148448	-2.41684	-3.37469
	42_t	K00162		pyruvate dehydrogenase E1 component subunit beta [EC:1.2.4.1]	289.104	206.226	172.067	261.665	134.284	110.141		-0.143868	-0.618945	-0.643623
	43_t			hypothetical protein	41.2067	43.121	12.8468	36.8598	40.2787	21.2965		-0.160832	-0.0983715	0.729201
	44_t			hypothetical protein	1.92633	3.0011	9.0144	1.73798	4.85968	3.77487		-0.148448	0.69537	-1.25581
	45_t			hypothetical protein	20.935	18.0238	17.5146	12.4764	19.5658	18.4959		-0.746707	0.118435	0.0786499
	46_t	K00382		dihydrolipoamide dehydrogenase [EC:1.8.1.4]	136.349	106.235	162.759	90.5607	681.063	377.196		-0.590352	2.68053	1.21258
	47_t			mitochondrial import inner membrane translocase subunit TIM50-like	148.421	162.945	113.543	178.431	25.7042	75.5063		0.265674	-2.66431	-0.588564
	48_t	K07056		16S rRNA (cytidine1402-2'-O)-methyltransferase [EC:2.1.1.198]	10.962	15.4038	16.6608	7.00555	10.5351	12.2751		-0.645948	-0.548084	-0.440724
	49_t			hypothetical protein	13.0143	16.1469	47.5678	12.645	21.1664	29.1462		-0.0415328	0.390515	-0.706676
	50_t			hypothetical protein	29.4001	34.0767	61.8185	28.0411	28.5241	33.2351		-0.0682777	-0.256604	-0.895329
	51_t			No_hits_found	0.828366	1.82194	13.7827	1.24562	8.75712	12.0586		0.588518	2.26498	-0.192797
	52_t			hypothetical protein	23.4462	15.1101	58.6252	24.7361	27.8028	21.3847		0.0772648	0.879719	-1.45494
	53_t			hypothetical protein	11.7132	12.3212	21.5096	8.73001	18.5985	21.6702		-0.424082	0.594048	0.0107366
	54_t			Os06g0187900; RNA recognition motif, RNP-1 domain containing protein.	97.6968	84.5975	87.1344	102.025	70.2339	108.537		0.0625396	-0.268448	0.316878
	55_t	K13111		WD40 repeat-containing protein SMU1	94.9903	72.9579	45.8624	100.496	86.3999	80.7257		0.0812864	0.243966	0.815715
	56_t			No_hits_found	27.2733	32.368	34.7137	16.8575	27.2247	25.9843		-0.694098	-0.249653	-0.417863
	57_t			hypothetical protein	42.1338	38.3464	78.3789	49.2871	49.9875	44.5774		0.226232	0.382478	-0.814154
	58_t			hypothetical protein	28.045	38.1848	51.2776	48.5974	14.9737	13.4589		0.793135	-1.35057	-1.92976
	59_t			oxidoreductase	46.3083	21.2192	117.149	53.531	60.7303	162.047		0.209104	1.51705	0.468066
	60_t			oxidoreductase	37.2474	36.2951	58.8359	50.6207	12.2343	20.5904		0.442589	-1.56884	-1.51472
	61_t			auxin-induced protein PCNT115-like	0.417602	1.22465	2.0043	3.39092	0.401337	1.40286		3.02148	-1.60948	-0.514725
	62_t			auxin-induced protein PCNT115-like	6.39186	5.31098	22.9063	6.53579	6.55243	24.3354		0.0321242	0.303052	0.0873111
	63_t			auxin-induced protein PCNT115-like	0	0	4.93071	2.10654	1.34634	4.70609		NA	NA	-0.0672659
	64_t			CPO1; hypothetical protein	10.9279	17.5257	7.21174	14.1728	7.22031	3.824		0.375114	-1.27934	-0.915263
	65_t			hypothetical protein	5.75169	3.96877	2.92294	2.13677	2.2761	1.8943		-1.42856	-0.80213	-0.625756
	66_t			No_hits_found	33.2549	108.533	466.211	27.5836	170.623	412.322		-0.269754	0.652678	-0.177214
	67_t			No_hits_found	6.6008	6.22201	19.0085	11.06	14.4999	16.8947		0.744637	1.22059	-0.170077
	68_t	K16054		methylthioribulose 1-phosphate dehydratase / enolase-phosphatase E1 [EC:4.2.1.109 3.1.3.77]	25.3751	24.5568	12.6661	21.9782	44.8717	39.7803		-0.207342	0.869683	1.65108
	69_t	K16054		methylthioribulose 1-phosphate dehydratase / enolase-phosphatase E1 [EC:4.2.1.109 3.1.3.77]	29.1396	23.0591	14.2077	18.7788	44.0073	35.7375		-0.633875	0.932409	1.33077
	70_t			hypothetical protein	0.955298	0	0	0	0	1.06972		NA	NA	NA
	71_t	K08496		golgi SNAP receptor complex member 2	130.002	101.772	47.237	105.363	131.292	138.171		-0.303171	0.367431	1.54847
	72_t	K14313		nuclear pore complex protein Nup53	59.0974	54.1587	25.3251	57.1274	27.8907	33.6788		-0.0489123	-0.957408	0.411275
	73_t	K13119		protein FAM50	24.3031	23.5896	66.0434	20.0738	32.8964	45.2289		-0.275827	0.479782	-0.546168
	74_t			extended synaptotagmin-3-like	12.0204	4.47019	35.4515	12.7311	97.4401	47.208		0.0828775	4.44611	0.413184
	75_t			hypothetical protein	31.6225	20.2631	11.4727	28.5305	24.887	21.1903		-0.148448	0.296539	0.885206
	76_t			hypothetical protein	15.2991	13.4196	9.96531	12.8172	12.6027	3.97696		-0.255363	-0.0906117	-1.32525
	77_t			hypothetical protein	255.281	355.232	701.185	299.265	478.168	770.507		0.229338	0.428754	0.136013
	78_t			Single-strand binding protein (ISS)	17.5545	15.3881	12.8212	11.3621	5.50135	11.1106		-0.627616	-1.48395	-0.206603
	79_t			uncharacterized LOC100800867	3.57886	2.30896	1.7864	1.67904	0	0.961806		-1.09186	NA	-0.893236
	80_t			hypothetical protein	220.813	254.642	121.443	363.704	193.332	109.112		0.719941	-0.397388	-0.15448
	81_t	K00026		malate dehydrogenase [EC:1.1.1.37]	81.8499	69.8051	139.499	117.929	49.7657	83.7042		0.526861	-0.488179	-0.736887
	82_t			hypothetical protein	76.5136	81.9858	68.7381	111.513	21.6829	45.036		0.54343	-1.91881	-0.610032
	83_t	K00621		glucosamine-phosphate N-acetyltransferase [EC:2.3.1.4]	111.244	95.2506	37.4136	103.297	123.3	30.9149		-0.106929	0.372368	-0.275259
	84_t	K03109		signal recognition particle subunit SRP9	64.4098	45.4055	19.0239	52.5241	29.7601	26.3532		-0.294299	-0.609485	0.470168
	85_t			hypothetical protein	68.9241	56.6256	42.2233	70.3094	48.9307	43.8256		0.0287085	-0.210713	0.053735
	86_t	K10755		replication factor C subunit 2/4	37.6212	17.0141	1.79873	20.8077	6.92642	9.68446		-0.854426	-1.29655	2.42869
	87_t			hypothetical protein	42.6302	25.3009	44.8184	54.9455	19.5094	65.9216		0.366125	-0.37502	0.55666
	88_t	K08517		vesicle transport protein SEC22	110.626	81.5965	46.9816	104.044	52.8365	72.8245		-0.0885055	-0.626972	0.632329
	89_t			hypothetical protein	10.7971	8.79537	16.8899	12.2669	9.80008	10.5231		0.184127	0.15605	-0.682602
	90_t			hypothetical protein	228.872	199.362	117.461	309.739	212.335	320.991		0.436514	0.0909548	1.45035
	91_t			5,10-methylenetetrahydrofolate dehydrogenase	35.5079	31.2793	26.6863	29.0559	28.5697	36.3705		-0.289311	-0.130722	0.446672
	92_t			hypothetical protein	204.961	218.009	196.744	330.431	182.447	267.135		0.688999	-0.256912	0.441251
	93_t			SORBIDRAFT_06g033230, Sb06g033230; hypothetical protein	23.863	14.2147	19.3272	24.8937	15.0501	20.8759		0.0610053	0.0823927	0.111209
	94_t			hypothetical protein	14.6161	20.4996	10.3701	17.2003	27.4828	24.9059		0.234881	0.422937	1.26406
	95_t	K10408		dynein heavy chain, axonemal	7.83253	6.66526	69.1436	7.69762	18.4154	35.0828		-0.0250656	1.46618	-0.978833
	96_t			No_hits_found	118.39	139.304	166.958	127.913	39.331	83.4704		0.111615	-1.8245	-1.00015
	97_t			protein MOTHER of FT and TF 1-like	22.4306	14.3229	25.0042	12.4035	14.6031	21.0661		-0.854717	0.027945	-0.247245
	98_t			vacuolar protein sorting-associated protein 9A-like	24.8225	22.2664	19.7627	15.9402	20.0668	16.5139		-0.638976	-0.150053	-0.259099
	99_t	K14307		nucleoporin p58/p45	51.1051	35.9687	34.83	47.9524	21.6104	21.746		-0.0918645	-0.735016	-0.679579
	100_t	K14297		nuclear pore complex protein Nup98-Nup96	11.4387	9.31799	9.15007	17.7737	4.27511	6.40438		0.635823	-1.12406	-0.514725
	101_t	K00940		nucleoside-diphosphate kinase [EC:2.7.4.6]	229.235	182.716	109.723	273.318	75.0362	67.845		0.253757	-1.28395	-0.693546
	102_t			hypothetical protein	5.16389	3.12747	9.2672	7.08974	7.7678	10.8106		0.457273	1.31251	0.222241
	103_t	K11129		H/ACA ribonucleoprotein complex subunit 2	256.211	115.982	77.5782	222.626	120.637	106.865		-0.20271	0.0567776	0.462068
	104_t	K11866		STAM-binding protein [EC:3.1.2.15]	14.6844	11.7672	27.8635	14.7891	43.9782	46.6529		0.0102497	1.90202	0.743587
	105_t			hypothetical protein	36.9507	40.6353	1.97052	26.6702	9.07517	8.73506		-0.470376	-2.16274	2.14824
	106_t			hypothetical protein	6.11835	8.97127	1.30513	3.68007	4.57337	20.5536		-0.733411	-0.972055	3.97713
	107_t			No_hits_found	9.6068	21.1295	17.7846	10.5248	1.97842	3.07357		0.13166	-3.41684	-2.53265
	108_t			ATP-binding cassette transporter	88.3762	82.8597	24.4711	100.691	18.5113	18.7139		0.188202	-2.16227	-0.386969
	109_t	K14947		epithelial splicing regulatory protein 1/2	4.96662	10.9238	46.313	6.40141	19.0927	19.068		0.366125	0.805553	-1.28026
	110_t			hypothetical protein	951.326	372.605	840.33	915.681	2760.07	2274.12		-0.0550956	2.88898	1.43628
	111_t	K07566		tRNA threonylcarbamoyladenosine biosynthesis protein	18.4139	24.8908	12.1521	24.9201	12.1665	4.51052		0.436514	-1.0327	-1.42984
	112_t	K00926		carbamate kinase [EC:2.7.2.2]	2.73197	23.7014	112.328	6.57292	14.003	24.4736		1.26659	-0.759232	-2.19842
	113_t			hypothetical protein	895.234	1380.48	544.763	1374.32	28.5325	268.517		0.618385	-5.59642	-1.02062
	114_t			hypothetical protein	61.5622	80.0765	103.701	56.2594	67.9437	77.831		-0.129952	-0.237039	-0.414011
	115_t			hypothetical protein	64.8071	57.6221	43.6786	59.7143	31.804	36.5421		-0.118074	-0.857412	-0.257369
	116_t			hypothetical protein	130.471	88.9947	7.13395	95.363	26.9825	24.9662		-0.452229	-1.72169	1.8072
	117_t			hypothetical protein	26.9738	21.6153	12.6452	17.5448	49.435	54.0875		-0.620516	1.19348	2.09671
	118_t			Molecular chaperone (DnaJ superfamily) (ISS)	21.9888	51.6819	51.5265	29.1746	21.7539	21.0016		0.407945	-1.24839	-1.29482
	119_t	K14617		LMBR1 domain-containing protein 1	53.647	64.4145	73.5661	62.2304	124.159	100.223		0.214122	0.946729	0.446105
	120_t	K15192		TATA-binding protein-associated factor [EC:3.6.4.-]	14.1421	12.476	12.3817	14.9325	9.11062	9.22315		0.078467	-0.453535	-0.424878
	121_t	K15192		TATA-binding protein-associated factor [EC:3.6.4.-]	11.1209	13.3946	16.0126	19.3504	6.87071	10.674		0.799085	-0.963122	-0.585114
	122_t	K14795		ribosomal RNA-processing protein 36	21.1955	18.1293	19.0742	13.9439	22.0674	19.7785		-0.604128	0.2836	0.0523157
	123_t			hypothetical protein	5.62156	6.18213	3.77734	6.08627	9.72469	1.25898		0.114586	0.653549	-1.58511
	124_t	K13525		transitional endoplasmic reticulum ATPase	0.697997	0.409386	0.268006	0.251899	2.54908	0.625281		-1.47038	2.63844	1.22224
	125_t			hypothetical protein	9.03621	9.10916	20.2753	5.91067	9.66123	9.61261		-0.612395	0.0848888	-1.07673
	126_t			hypothetical protein	125.575	98.6045	62.5756	124.44	34.2926	53.7874		-0.0130962	-1.52376	-0.218332
	127_t			EMP/nonaspanin domain family protein	101.467	98.6552	82.0935	74.1083	114.464	81.6984		-0.453303	0.214425	-0.00696009
	128_t	K03955		NADH dehydrogenase (ubiquinone) 1 alpha/beta subcomplex 1 [EC:1.6.5.3 1.6.99.3]	1043.83	656.336	261.895	958.249	271.571	332.79		-0.123415	-1.2731	0.345623
	129_t			hypothetical protein	26.1707	31.4954	17.5376	20.9387	32.7442	27.6465		-0.32178	0.056096	0.656644
	130_t			hypothetical protein	12.5184	6.44926	10.0679	12.5154	10.0799	10.9869		-0.000349382	0.644272	0.126025
	131_t			No_hits_found	16.9802	10.821	12.6635	14.1415	9.79132	13.1636		-0.263925	-0.144262	0.0558823
	132_t			NADPH-dependent diflavin oxidoreductase 1-like	20.7808	15.2354	24.0707	15.3296	20.9427	30.8379		-0.438929	0.459024	0.35743
	133_t	K10046		GDP-D-mannose 3', 5'-epimerase [EC:5.1.3.18 5.1.3.-]	98.2743	33.7976	19.896	69.3199	699.935	342.541		-0.503543	4.37223	4.10573
	134_t	K14843		pescadillo	31.8929	21.5115	5.59805	20.7176	44.3122	41.223		-0.622379	1.04259	2.88045
	135_t	K12502		MPBQ/MSBQ methyltransferase	86.918	71.9663	40.2639	101.438	68.9871	58.591		0.222868	-0.060994	0.541191
	136_t			hypothetical protein	20.9031	19.8046	40.1301	11.6056	49.2951	83.5442		-0.848888	1.31561	1.05785
	137_t	K01209		alpha-N-arabinofuranosidase [EC:3.2.1.55]	32.5375	39.5054	113.695	41.1606	30.9393	69.014		0.339158	-0.352609	-0.720208
	138_t	K14555		U3 small nucleolar RNA-associated protein 13	20.2318	12.0603	7.80459	14.6711	11.4482	11.8569		-0.46365	-0.0751485	0.603331
	139_t			No_hits_found	38.0018	33.5758	59.8618	20.2199	119.398	128.206		-0.910288	1.83028	1.09876
	140_t	K11436		protein arginine N-methyltransferase 3 [EC:2.1.1.-]	66.2562	30.2004	15.2449	52.8372	46.0277	32.5112		-0.326501	0.607933	1.09261
	141_t			exocyst complex component 5-like	4.68464	4.46487	9.74313	3.24037	6.75326	8.3932		-0.531777	0.596966	-0.215165
	142_t			U2 snRNP auxiliary factor, large subunit	23.3539	20.849	12.9626	24.7971	15.1156	19.391		0.0865079	-0.463944	0.581034
	143_t	K00591		hexaprenyldihydroxybenzoate methyltransferase [EC:2.1.1.114]	22.0786	13.5969	11.8684	22.3102	10.6094	18.7896		0.0150507	-0.357946	0.662813
	144_t	K01104		protein-tyrosine phosphatase [EC:3.1.3.48]	36.5402	63.32	40.6554	58.442	59.0603	77.184		0.677523	-0.100471	0.924855
	145_t	K03000		DNA-directed RNA polymerase I subunit RPA12	277.051	203.918	88.997	347.387	83.8614	98.9333		0.326392	-1.28191	0.1527
	146_t			No_hits_found	35.2194	42.6045	50.7112	49.2523	45.6943	49.2974		0.48382	0.101008	-0.0407937
	147_t	K14498		serine/threonine-protein kinase SRK2 [EC:2.7.11.1]	52.2805	34.6199	44.2488	51.2261	55.1066	62.949		-0.0293953	0.670623	0.508545
	148_t	K13730		internalin A	2.00613	4.41234	10.1787	2.58567	8.26281	6.41833		0.366125	0.905088	-0.665285
	149_t	K00099		1-deoxy-D-xylulose-5-phosphate reductoisomerase [EC:1.1.1.267]	82.3166	98.6033	35.4641	99.1211	77.8646	65.6847		0.268009	-0.340668	0.889197
	150_t	K10801		methyl-CpG-binding domain protein 4 [EC:3.2.2.-]	4.33527	1.36216	3.56698	2.79384	2.38081	1.38701		-0.633875	0.805553	-1.36272
	151_t			hypothetical protein	32.6529	33.629	22.3885	33.6687	22.4151	28.7288		0.0441971	-0.585237	0.359744
	152_t			UROD3; uroporphyrinogen decarboxylase (EC:4.1.1.37)	173.612	245.862	5.34141	179.061	95.1901	27.4164		0.0445823	-1.36897	2.35974
	153_t			hypothetical protein	162.134	198.504	10.7334	191.679	83.6666	16.9928		0.241498	-1.24644	0.662813
	154_t			hypothetical protein	2.02298	1.11236	7.76753	0.912589	0.972096	2.83162		-1.14845	-0.194447	-1.45583
	155_t	K08334	A	beclin 1	14.7164	9.31799	24.4002	16.8986	21.5363	37.078		0.199475	1.20868	0.60367
	156_t			USE1; Qc-SNARE protein, USE1 family	27.2108	31.3491	23.881	30.1616	23.1622	27.8583		0.148534	-0.436648	0.222241
	157_t	K09834		tocopherol cyclase	12.4897	9.21468	17.3005	14.9057	12.611	13.5431		0.25513	0.452672	-0.353261
	158_t			SDR42E1; short chain dehydrogenase/reductase family 42E, member 1	29.8911	26.9186	21.0113	30.5783	33.477	31.363		0.0327923	0.314566	0.5779
	159_t			hypothetical protein	36.5402	28.8499	31.0281	25.3594	59.4287	45.4132		-0.52696	1.04259	0.549535
	160_t	K01535		H+-transporting ATPase [EC:3.6.3.6]	67.197	91.8784	115.398	34.9178	34.4698	33.178		-0.944434	-1.41439	-1.79832
	161_t			No_hits_found	0	0	0	0	0	0		NA	NA	NA
	162_t			hypothetical protein	0	0	0	0	0	0		NA	NA	NA
	163_t			hypothetical protein	56.0931	60.1947	90.0237	55.3978	54.5886	60.8304		-0.0179952	-0.141036	-0.565513
	164_t			hypothetical protein	18.7126	14.6089	60.878	19.3469	31.7875	32.6202		0.048091	1.12161	-0.900156
	165_t	K12176		COP9 signalosome complex subunit 2	87.2601	72.5042	65.6134	78.0718	80.3672	94.4548		-0.160521	0.148542	0.525633
	166_t			COP9 signalosome complex subunit 2-like	40.1225	44.6487	23.3835	43.31	37.1827	45.7306		0.110286	-0.263988	0.967668
	167_t			hypothetical protein	16.1735	4.61126	6.61255	14.5921	19.2855	18.7815		-0.148448	2.06429	1.50603
	168_t	K03953		NADH dehydrogenase (ubiquinone) 1 alpha subcomplex 9 [EC:1.6.5.3 1.6.99.3]	354.755	389.998	212.011	390.398	178.62	188.723		0.13812	-1.12658	-0.167868
	169_t	K01681		aconitate hydratase 1 [EC:4.2.1.3]	958.303	1186.84	373.338	1086.44	141.516	242.36		0.181061	-3.06808	-0.623331
	170_t	K01681		aconitate hydratase 1 [EC:4.2.1.3]	764.841	820.557	244.854	752.557	117.762	172.635		-0.0233578	-2.80073	-0.504194
	171_t			hypothetical protein	7.38834	12.953	18.5012	9.27431	24.6976	14.3883		0.32799	0.931083	-0.362722
	172_t			hypothetical protein	0	0	0	0	0	0		NA	NA	NA
	173_t			No_hits_found	0	0	0	0	0	0		NA	NA	NA
	174_t			MFS family transporter	4.10893	7.02903	2.81729	6.88473	11.4706	6.79209		0.744637	0.706543	1.26955
	175_t			hypothetical protein	37.3706	38.1543	26.0407	38.9613	41.5019	42.1567		0.0601386	0.121328	0.694994
	176_t	K03648		uracil-DNA glycosylase [EC:3.2.2.27]	29.4744	28.4173	41.0826	38.6136	11.2529	18.989		0.389648	-1.33647	-1.11336
	177_t	K14849		ribosomal RNA-processing protein 1	19.5707	8.3546	5.46936	14.3044	54.0444	47.7132		-0.452229	2.6935	3.12494
	178_t			uncharacterized LOC100835623	11.4463	6.13247	10.1422	11.5187	15.6545	19.719		0.00909326	1.35204	0.959206
	179_t	K02961		small subunit ribosomal protein S17	401.005	242.706	147.496	428.293	130.863	194.442		0.0949781	-0.891149	0.398667
	180_t	K04564		superoxide dismutase, Fe-Mn family [EC:1.15.1.1]	0	0	0.726949	0	0	0		NA	NA	NA
	181_t			hypothetical protein	13.0355	15.7689	26.4335	12.937	36.174	31.0183		-0.0109445	1.19787	0.230752
	182_t	K02607		origin recognition complex subunit 5	20.0831	17.9958	20.0813	18.6227	19.3009	16.2418		-0.10892	0.101008	-0.306138
	183_t			No_hits_found	NA	NA	NA	NA	NA	NA		NA	NA	NA
	184_t			canalicular multispecific organic anion transporter 2	13.8616	13.6358	23.9169	10.2899	35.2434	56.7826		-0.429861	1.36995	1.24742
	185_t			similar to AGAP009835-PA	8.96004	5.74788	12.9012	7.07344	19.9131	36.3705		-0.341093	1.79261	1.49526
	186_t			hypothetical protein	13.4369	7.84075	22.9009	14.1023	8.96042	12.5898		0.0697321	0.192576	-0.863151
	187_t			LMR3; hypothetical protein	1.96629	3.84419	12.5831	4.13939	7.55881	6.60541		1.07394	0.975478	-0.929762
	188_t			hypothetical protein	65.7931	54.647	31.5777	64.2439	39.2189	47.0952		-0.0343763	-0.478591	0.576671
	189_t	K14951		cation-transporting ATPase 13A3/4/5 [EC:3.6.3.-]	19.4331	15.7875	24.92	14.5543	20.6231	18.9041		-0.417063	0.385479	-0.398606
	190_t	K14415		tRNA-splicing ligase RtcB [EC:6.5.1.3]	25.8614	17.682	13.6675	25.6922	19.2689	20.4991		-0.00947161	0.124	0.584811
	191_t			No_hits_found	12.3407	14.5609	6.66338	7.65467	5.3741	4.3184		-0.689016	-1.438	-0.625756
	192_t			HDT902; histone deacetylase	246.434	229.577	93.3981	440.075	86.9757	74.2213		0.83655	-1.4003	-0.331561
	193_t	K12403		AP-4 complex subunit sigma-1	67.5363	40.6457	43.5417	48.2004	52.3121	65.467		-0.486617	0.364043	0.588369
	194_t			Vfl3; hypothetical protein	8.40424	7.36704	6.13817	8.07698	7.19898	7.36503		-0.0573001	-0.0332927	0.262883
	195_t			No_hits_found	10.9402	7.37907	3.78057	8.68599	2.94394	2.94013		-0.332873	-1.32569	-0.362722
	196_t			No_hits_found	24.2455	21.6835	19.6422	26.8392	38.5047	44.8641		0.146629	0.828436	1.19161
	197_t	K03264		translation initiation factor 6	159.368	138.142	90.435	176.355	275.012	474.241		0.146122	0.993344	2.39067
	198_t	K02871		large subunit ribosomal protein L13	144.669	118.638	51.5392	128.505	195.652	182.038		-0.170932	0.721721	1.8205
	199_t			TRA1; translin-like protein	14.1032	17.8595	17.23	13.881	26.4917	24.4065		-0.0229171	0.568852	0.502349
	200_t	K08490		syntaxin 5	17.5832	15.3081	36.5697	21.4824	40.8378	58.6577		0.288957	1.41561	0.681672
	201_t	K12606		CCR4-NOT transcription complex subunit 9	74.8144	88.9947	58.4984	88.0617	75.7098	89.3236		0.235199	-0.23324	0.610643
	202_t	K00645		[acyl-carrier-protein] S-malonyltransferase [EC:2.3.1.39]	84.7449	52.2261	16.1966	78.2208	92.081	34.7505		-0.115575	0.818133	1.10134
	203_t			hypothetical protein	49.2586	49.7303	68.9878	61.9275	12.417	46.1162		0.330206	-2.0018	-0.581067
	204_t			hypothetical protein	20.0525	16.6616	56.2488	12.8653	75.1588	82.8317		-0.640301	2.17342	0.558361
	205_t	K01061		carboxymethylenebutenolidase [EC:3.1.1.45]	46.0406	27.8608	15.4331	69.2313	12.6421	22.0951		0.588518	-1.14	0.517697
	206_t	K06963		tRNA acetyltransferase TAN1	25.4393	20.6853	15.9837	30.4634	16.4472	21.2353		0.260017	-0.330769	0.409868
	207_t			TIM22A; mitochondrial inner membrane translocase	201.765	140.352	38.1253	209.271	25.1926	44.4748		0.0526919	-2.47798	0.222241
	208_t			hypothetical protein	0.660364	0.968285	1.05648	0.99299	1.05774	1.9719		0.588518	0.127481	0.900313
	209_t			hypothetical protein	101.087	56.7867	37.8057	71.8568	39.1123	56.8426		-0.492402	-0.537932	0.588369
	210_t	K15865		CDK5 regulatory subunit-associated protein 1-like 1	21.3791	12.8056	19.9855	18.6583	23.6351	32.7022		-0.196382	0.884162	0.710431
	211_t	K04345		protein kinase A [EC:2.7.11.11]	6.92126	3.58185	10.9427	6.61182	1.95638	14.5887		-0.0659859	-0.872519	0.414886
	212_t	K13116		ATP-dependent RNA helicase DDX41 [EC:3.6.4.13]	11.2431	4.12142	10.7924	7.60783	13.5065	9.44235		-0.563486	1.71244	-0.192797
	213_t	K13116		ATP-dependent RNA helicase DDX41 [EC:3.6.4.13]	67.1888	72.9696	64.4952	66.5	44.5738	83.097		-0.0148649	-0.711099	0.365605
	214_t	K10143		E3 ubiquitin-protein ligase RFWD2 [EC:6.3.2.19]	8.70505	13.4847	29.2462	7.47385	38.5915	26.0987		-0.220001	1.51696	-0.164271
	215_t	K02219		cyclin-dependent kinase regulatory subunit CKS1	114.84	130.119	44.381	169.546	156.235	66.803		0.562045	0.263882	0.589973
	216_t			UBQ2; bi-ubiquitin	305.031	251.586	198.252	289.539	239.711	238.385		-0.075199	-0.0697517	0.265962
	217_t	K06268		protein phosphatase 3, regulatory subunit	21.4074	24.895	41.8069	21.9782	33.3434	33.8907		0.0379651	0.421542	-0.30285
	218_t	K01431		beta-ureidopropionase [EC:3.5.1.6]	82.1699	51.446	56.8882	99.3939	20.9653	37.0491		0.274547	-1.29505	-0.618693
	219_t	K12385		Niemann-Pick C1 protein	11.2752	11.3892	24.693	10.0221	19.5852	20.1077		-0.169981	0.782094	-0.296353
	220_t			No_hits_found	0	0.81385	1.77596	0.333846	1.42246	0.828696		NA	0.805553	-1.09969
	221_t			No_hits_found	0	0	0	0	1.08052	1.25898		NA	NA	NA
	222_t			No_hits_found	0	0.258833	0	0	0	0		NA	NA	NA
	223_t			No_hits_found	0	0	0.357911	0	0	1.25256		NA	NA	1.8072
	224_t			No_hits_found	2.48784	2.27993	14.9256	4.48916	10.1615	25.0724		0.851552	2.15605	0.74831
	225_t			No_hits_found	9.9655	9.13269	20.7263	4.49554	11.9717	35.3373		-1.14845	0.390515	0.769729
	226_t			hypothetical protein	131.641	85.5126	24.1578	111.346	63.257	50.6719		-0.241557	-0.434911	1.0687
	227_t			No_hits_found	0	0	0	0	0	0.429573		NA	NA	NA
	228_t			No_hits_found	0	0	0	0	0	0		NA	NA	NA
	229_t	K10880		DNA-repair protein XRCC3	44.5365	30.8707	14.7685	42.0082	39.689	32.6428		-0.0843177	0.362501	1.14424
	230_t	K08967		1,2-dihydroxy-3-keto-5-methylthiopentene dioxygenase [EC:1.13.11.53 1.13.11.54]	165.947	150.675	129.273	224.005	493.784	746.152		0.432811	1.71244	2.52905
	231_t			hypothetical protein	24.0194	25.9774	19.132	17.9822	18.1724	13.1621		-0.417635	-0.515509	-0.5396
	232_t			hypothetical protein	0.290867	1.49273	18.986	0.393639	11.1815	13.8425		0.436514	2.90509	-0.455831
	233_t			CDSP32; plastidic thioredoxin-like protein	65.7974	92.7956	105.587	84.7406	130.331	92.2387		0.365023	0.490051	-0.194994
	234_t			mrpL19; mitochondrial ribosomal protein L19	129.838	132.178	112.526	151.951	41.356	81.4183		0.226889	-1.67632	-0.46683
	235_t	K01679		fumarate hydratase, class II [EC:4.2.1.2]	413.241	495.977	71.2775	465.514	42.5916	68.6877		0.17184	-3.54163	-0.0533937
	236_t	K02953		small subunit ribosomal protein S13e	2670.66	2673.41	2098.33	4055.94	3713.1	2157.76		0.602844	0.473945	0.0402965
	237_t	K13120		protein FAM32A	288.145	306.163	190.409	350.395	253.845	203.415		0.282186	-0.270348	0.0953286
	238_t			5'-3' exonuclease (ISS)	9.93983	5.4655	1.30109	4.68777	4.12502	2.27667		-1.08432	-0.405952	0.807203
	239_t	K14768		U3 small nucleolar RNA-associated protein 7	22.4605	22.1195	7.07941	19.3569	18.6861	17.2677		-0.214537	-0.243357	1.28637
	240_t	K14768		U3 small nucleolar RNA-associated protein 7	40.8196	17.3768	8.84782	14.2561	18.9821	28.0151		-1.51768	0.127481	1.66281
	241_t			No_hits_found	0	0	0	0	1.20058	2.79773		NA	NA	NA
	242_t	K01880		glycyl-tRNA synthetase [EC:6.1.1.14]	112.451	98.1014	65.7044	97.741	87.2978	68.0026		-0.202261	-0.168328	0.0496013
	243_t	K01880		glycyl-tRNA synthetase [EC:6.1.1.14]	120.006	82.9056	57.5973	131.175	65.7981	52.5458		0.128392	-0.333424	-0.132424
	244_t			hypothetical protein	20.8801	28.5944	57.1037	18.483	65.8798	56.0263		-0.175929	1.2041	-0.0274793
	245_t	K14798		protein LTV1	23.1518	18.8596	13.0199	10.1275	32.5885	26.7105		-1.19284	0.789064	1.03669
	246_t	K10740		replication factor A3	156.418	176.715	38.152	159.631	73.9304	34.4563		0.0293391	-1.25718	-0.146993
	247_t			emb2735; protein embryo defective 2735	36.0815	56.0444	17.611	30.8982	16.4565	23.2832		-0.223736	-1.76791	0.402813
	248_t	K14544		U3 small nucleolar RNA-associated protein 22	35.8991	21.9054	10.0597	19.5138	20.1434	16.6039		-0.879452	-0.120985	0.722934
	249_t			hypothetical protein	30.5336	21.6516	14.895	22.5803	34.6359	36.4328		-0.435329	0.677797	1.29041
	250_t			hypothetical protein	16.5947	23.3967	30.0208	16.1237	25.1493	22.8706		-0.0415328	0.104211	-0.392469
	251_t	K10755		replication factor C subunit 2/4	57.4898	46.7918	23.8512	67.2532	19.6655	25.0957		0.226297	-1.25059	0.0733773
	252_t	K13354		solute carrier family 25 (peroxisomal adenine nucleotide transporter), member 17	52.6178	56.2931	135.063	61.1873	25.8461	61.1025		0.21768	-1.12301	-1.14433
	253_t			No_hits_found	141.531	124.127	273.619	142.61	231.994	256.98		0.0109518	0.902268	-0.0905115
	254_t			hypothetical protein	128.02	111.717	30.3488	115.269	127.019	85.316		-0.151371	0.185196	1.49118
	255_t			No_hits_found	19.0093	14.556	30.0066	11.4337	34.914	23.1783		-0.733411	1.26219	-0.372503
	256_t			hypothetical protein	1.81848	4.66624	31.4205	2.25593	8.30136	9.16334		0.310984	0.831088	-1.77776
	257_t			hypothetical protein	2.39608	3.51334	41.4003	2.16179	6.90825	2.68307		-0.148448	0.975478	-3.94768
	258_t			hypothetical protein	25.4613	45.9581	73.9404	32.4221	48.0099	41.1424		0.348671	0.0630131	-0.845736
	259_t			hypothetical protein	34.4838	26.6732	46.767	36.5352	42.262	57.7441		0.0833677	0.663966	0.304182
	260_t	K10643		CCR4-NOT transcription complex subunit 4 [EC:6.3.2.19]	12.4935	14.478	14.4428	10.3023	23.4974	25.7235		-0.278216	0.698637	0.832738
	261_t			hypothetical protein	760.855	901.32	350.097	671.67	515.924	261.562		-0.179869	-0.804881	-0.420603
	262_t	K01607		4-carboxymuconolactone decarboxylase [EC:4.1.1.44]	115.004	111.188	47.0602	100.452	13.2101	41.0451		-0.195179	-3.07328	-0.197298
	263_t			hypothetical protein	88.9673	107.157	154.026	120.402	166.424	257.954		0.436514	0.635137	0.743938
	264_t			DNA binding protein	27.1303	27.5951	46.1151	25.832	25.043	30.7402		-0.0707457	-0.14	-0.585114
	265_t			Os02g0725100; Thioredoxin fold domain containing protein.	16.9651	12.1189	7.93369	24.7255	2.92641	2.92263		0.54343	-2.05006	-1.44072
	266_t			No_hits_found	12.9237	25.0409	10.338	5.83	7.09732	3.44563		-1.14845	-1.81894	-1.58511
	267_t			hypothetical protein	39.4352	25.9288	16.8241	31.9084	32.7858	36.0979		-0.305549	0.33852	1.10139
	268_t			ATP-binding cassette, sub-family G (WBC)	4.01867	3.71012	2.14309	5.64002	1.57347	1.83334		0.488982	-1.23752	-0.225218
	269_t			No_hits_found	13.7852	11.0756	8.51957	11.0743	0.544449	6.55515		-0.315905	-4.34645	-0.378152
	270_t			No_hits_found	33.7294	51.5177	277.904	21.1329	68.433	93.3743		-0.674517	0.409624	-1.57349
	271_t			hypothetical protein	6.85128	5.02298	7.55093	8.47076	9.02311	9.37678		0.306118	0.845081	0.312439
	272_t	K01784		UDP-glucose 4-epimerase [EC:5.1.3.2]	452.184	326.95	98.4499	300.077	193.143	142.279		-0.591578	-0.7594	0.531261
	273_t			COG0438: Glycosyltransferase (ISS)	27.7771	38.3049	28.1449	14.9173	24.5766	17.7738		-0.896909	-0.640247	-0.663117
	274_t			hypothetical protein	185.007	191.53	107.673	160.784	70.9339	178.892		-0.202459	-1.43302	0.732435
	275_t			Os08g0113200; RNA-processing protein, HAT helix domain containing protein.	25.4727	22.539	63.068	16.1666	11.987	35.6055		-0.655932	-0.910949	-0.824808
	276_t	K14857		AdoMet-dependent rRNA methyltransferase SPB1 [EC:2.1.1.-]	28.3245	22.4869	28.0903	22.59	30.0788	27.5115		-0.326366	0.419661	-0.030033
	277_t	K00384		thioredoxin reductase (NADPH) [EC:1.8.1.9]	195.33	141.724	77.5858	185.954	155.032	191.574		-0.0709693	0.12949	1.30403
	278_t	K00059		3-oxoacyl-[acyl-carrier protein] reductase [EC:1.1.1.100]	15.4361	21.5728	38.4323	26.1127	24.5703	38.8913		0.758443	0.187698	0.0171263
	279_t			No_hits_found	13.7827	9.63472	14.4609	14.4593	7.70109	9.33191		0.0691434	-0.323181	-0.631908
	280_t	K01934		5-formyltetrahydrofolate cyclo-ligase [EC:6.3.3.2]	19.8542	12.6978	3.64945	13.7205	12.5853	11.8257		-0.533112	-0.0128407	1.69617
	281_t			No_hits_found	15.4479	25.2646	49.0483	25.7306	19.4142	29.2738		0.736075	-0.380003	-0.744592
	282_t			hypothetical protein	53.4734	58.37	146.004	84.6964	139.897	112.438		0.66348	1.26106	-0.37688
	283_t			CGL13; hypothetical protein	39.0586	41.9817	29.0103	22.9615	40.9344	33.8417		-0.766426	-0.0364456	0.222241
	284_t	K12855		pre-mRNA-processing factor 6	13.0174	14.5666	24.3335	11.1265	11.852	18.4126		-0.226451	-0.297541	-0.40225
	285_t			No_hits_found	NA	NA	NA	NA	NA	NA		NA	NA	NA
	286_t	K03104		signal recognition particle subunit SRP14	162.238	142.519	72.9566	171.43	78.662	73.6503		0.0795039	-0.857412	0.0136541
	287_t	K13172		serine/arginine repetitive matrix protein 2	37.5249	35.111	55.5234	36.1003	38.0558	53.1629		-0.0558369	0.116195	-0.0626768
	288_t			hypothetical protein	24.0481	22.4871	31.2395	21.9565	23.665	30.9597		-0.131273	0.0736579	-0.0129757
	289_t			hypothetical protein	53.6075	75.245	59.8149	68.6215	7.04541	26.6793		0.356227	-3.41684	-1.16478
	290_t			hypothetical protein	34.3907	25.7177	33.6723	19.8579	27.102	20.4103		-0.792304	0.0756417	-0.722264
	291_t	K03217		preprotein translocase subunit YidC	183.936	167.724	66.4227	184.744	87.8772	95.275		0.00632151	-0.932527	0.52042
	292_t	K02894		large subunit ribosomal protein L23e	3752.49	2944.15	2766.22	3860.68	3050.44	2639.57		0.0410053	0.0511654	-0.0676119
	293_t	K00227		lathosterol oxidase [EC:1.14.21.6]	152.804	99.0389	66.6076	159.841	176.649	156.228		0.0649556	0.834817	1.22989
	294_t	K00227		lathosterol oxidase [EC:1.14.21.6]	283.071	147.849	101.23	195.3	243.596	219.604		-0.535471	0.720363	1.11727
	295_t	K00227		lathosterol oxidase [EC:1.14.21.6]	39.1939	22.7484	10.9733	26.5212	19.6184	25.6016		-0.563486	-0.213556	1.22224
	296_t	K08956		AFG3 family protein [EC:3.4.24.-]	29.8287	25.5135	26.724	26.015	32.4892	31.1747		-0.197358	0.348695	0.222241
	297_t	K08956		AFG3 family protein [EC:3.4.24.-]	58.7955	57.9801	50.6753	63.3196	59.6889	77.1972		0.106946	0.0419049	0.607266
	298_t			hypothetical protein	15.293	11.3958	18.771	12.8929	29.1537	32.565		-0.246295	1.35518	0.794819
	299_t	K03341		O-phospho-L-seryl-tRNASec:L-selenocysteinyl-tRNA synthase [EC:2.9.1.2]	33.2069	19.3657	32.3586	29.9599	28.0452	35.4941		-0.148448	0.534251	0.133431
	300_t			hypothetical protein	69.7416	48.411	74.0676	59.5754	37.0778	42.3707		-0.227303	-0.384779	-0.805774
	301_t	K10739		replication factor A2	57.8656	51.2012	24.421	69.7601	40.75	22.9023		0.269695	-0.329377	-0.0926326
	302_t			hypothetical protein	32.5358	22.0185	23.5437	30.7092	28.3822	27.4647		-0.083353	0.366267	0.222241
	303_t	K12194		charged multivesicular body protein 4	118.147	106.71	161.346	141.21	221.237	261.186		0.257264	1.05189	0.694917
	304_t	K12194		charged multivesicular body protein 4	22.4862	65.9427	113.32	47.9012	11.4055	16.087		1.09102	-2.53148	-2.81644
	305_t			RabGAP/TBC protein	70.5494	47.316	72.58	53.0902	22.1951	25.8609		-0.410189	-1.09209	-1.4888
	306_t			hypothetical protein	10.207	13.8093	20.6058	11.0128	15.5738	18.853		0.10962	0.173486	-0.128257
	307_t			No_hits_found	5.13764	5.3809	20.4312	3.50011	7.85975	10.3319		-0.553704	0.546634	-0.983664
	308_t			Mitogen activated protein kinase kinase kinase-like protein	29.4793	51.896	36.4308	34.4006	26.4649	41.7075		0.222735	-0.971541	0.195147
	309_t			hypothetical protein	39.9325	33.8241	93.0378	29.0322	130.035	153.248		-0.459909	1.94278	0.719981
	310_t			hypothetical protein	1.015	3.72072	42.3826	4.57879	2.92641	11.9341		2.17348	-0.346451	-1.82839
	311_t	K09668		glycosyltransferase-like protein LARGE	22.3111	15.3558	4.37075	14.7891	6.56392	1.01973		-0.593233	-1.22616	-2.09969
	312_t			pitrilysin, putative (EC:3.4.24.64)	48.7969	42.1877	48.8292	41.5336	59.1734	53.353		-0.232512	0.488126	0.127825
	313_t	K01961		acetyl-CoA carboxylase, biotin carboxylase subunit [EC:6.4.1.2 6.3.4.14]	325.992	238.438	23.5059	333.125	461.485	156.812		0.0312275	0.952668	2.73794
	314_t	K01961		acetyl-CoA carboxylase, biotin carboxylase subunit [EC:6.4.1.2 6.3.4.14]	315.399	220.894	24.6142	253.328	492.869	198.124		-0.316175	1.15785	3.00884
	315_t	K01961		acetyl-CoA carboxylase, biotin carboxylase subunit [EC:6.4.1.2 6.3.4.14]	157.802	142.244	14.8992	189.051	293.366	104.284		0.260665	1.04434	2.8072
	316_t	K02202		cyclin-dependent kinase 7 [EC:2.7.11.22 2.7.11.23]	25.6093	24.0416	40.1717	27.8954	25.5123	18.8847		0.123357	0.0856605	-1.08896
	317_t	K02864		large subunit ribosomal protein L10	604.573	587.149	154.215	546.548	251.333	165.02		-0.145568	-1.22413	0.0976956
	318_t	K02921		large subunit ribosomal protein L37Ae	3610.76	2330.12	2735.87	3841.7	3733.86	3632.41		0.0894396	0.680268	0.408928
	319_t			No_hits_found	0	2.3295	4.0667	2.86672	0	10.674		NA	NA	1.39217
	320_t	K13730		internalin A	12.5794	9.66169	25.1085	12.6104	36.844	40.4697		0.00355507	1.93108	0.688664
	321_t			hypothetical protein	42.7787	47.0445	43.345	25.7306	71.9469	53.2252		-0.733411	0.612907	0.296241
	322_t	K02069		putative ABC transport system permease protein	76.2349	62.8294	69.6459	44.1145	113.688	134.82		-0.789198	0.855568	0.95292
	323_t			hypothetical protein	40.567	55.1093	68.7189	38.7534	82.5607	104.881		-0.0659859	0.58316	0.609971
	324_t	K14791		periodic tryptophan protein 1	82.8932	36.5394	18.839	46.3639	50.628	58.1222		-0.838253	0.470483	1.62536
	325_t			No_hits_found	1.14188	0	0	0	0	0		NA	NA	NA
	326_t			Os12g0442900; DNA-binding SAP domain containing protein.	21.2597	16.8853	24.659	23.177	27.2422	37.6931		0.12457	0.690075	0.612187
	327_t	K03843		alpha-1,3/alpha-1,6-mannosyltransferase [EC:2.4.1.132 2.4.1.257]	15.0403	22.0534	12.5864	17.049	15.937	19.4328		0.18086	-0.468622	0.626631
	328_t			hypothetical protein	0	0.432084	0	0	0.566402	0		NA	0.390515	NA
	329_t			No_hits_found	1.16	0	0	1.04658	0	0		-0.148448	NA	NA
	330_t	K03564		peroxiredoxin Q/BCP [EC:1.11.1.15]	12.7891	24.78	9.6457	16.4836	8.77924	19.4355		0.366125	-1.49701	1.01074
	331_t			hsp70D; Hsp70 protein Hsp70D	20.7282	18.444	25.8494	20.9392	18.729	25.5916		0.0146103	0.0221276	-0.0144595
	332_t	K02209		minichromosome maintenance protein 5 (cell division control protein 46)	48.4707	59.9585	18.1439	50.4851	34.5324	9.2207		0.0587454	-0.796012	-0.976539
	333_t			No_hits_found	7.2051	10.9421	20.7488	4.17895	5.93526	5.18664		-0.785878	-0.882503	-2.00015
	334_t			putative Glycosyl transferase	15.21	18.1604	24.1946	5.88118	8.35289	14.5987		-1.37084	-1.12045	-0.72885
	335_t			No_hits_found	4.44407	6.15428	18.4856	5.79155	7.59285	8.29396		0.382067	0.303052	-1.15627
	336_t	K00809		deoxyhypusine synthase [EC:2.5.1.46]	46.3261	29.4879	38.9534	26.2442	30.0263	30.562		-0.819825	0.0261036	-0.350011
	337_t			No_hits_found	4.64002	33.1676	151.436	6.27948	10.0334	12.9895		0.436514	-1.72496	-3.54329
	338_t			hypothetical protein	28.8089	19.9278	60.9325	23.0551	21.8992	31.5306		-0.321433	0.136094	-0.950461
	339_t			hypothetical protein	42.4184	31.9141	36.6003	31.5339	81.227	95.7098		-0.427784	1.34777	1.38681
	340_t			No_hits_found	12.3765	10.37	26.0236	14.3567	13.0273	17.8186		0.214122	0.329114	-0.546434
	341_t			hypothetical protein	22.322	24.4767	34.8424	20.3145	44.3975	42.8187		-0.135957	0.859068	0.297398
	342_t	K00773		queuine tRNA-ribosyltransferase [EC:2.4.2.29]	37.4949	37.9249	57.6534	56.0679	33.0316	52.8712		0.58048	-0.199297	-0.124925
	343_t	K14786		protein KRI1	22.7361	20.4572	36.4216	11.0557	35.8973	30.5843		-1.0402	0.811266	-0.252002
	344_t			hypothetical protein	46.2177	49.1924	30.1771	44.8736	33.1441	22.5929		-0.0425794	-0.569684	-0.417584
	345_t	K08850		aurora kinase, other [EC:2.7.11.1]	5.04002	14.4723	34.2689	6.06295	48.4372	17.4014		0.266589	1.74282	-0.977697
	346_t			uncharacterized LOC100826423	48.7202	35.2886	53.8103	56.9314	58.9513	59.1569		0.224705	0.740322	0.136665
	347_t			BRCA1-like protein	3.91096	4.93442	3.57955	3.03619	5.15719	5.80525		-0.365259	0.0637047	0.697579
	348_t			No_hits_found	472.211	555.267	622.034	454.626	136.539	170.535		-0.0547532	-2.02387	-1.86693
	349_t			hypothetical protein	41.8134	59.1248	72.6189	42.9029	53.5081	71.2759		0.0371076	-0.144005	-0.026931
	350_t	K03517		quinolinate synthase [EC:2.5.1.72]	97.5158	90.0715	46.2603	73.2833	73.2781	61.8186		-0.412152	-0.297689	0.418268
	351_t			No_hits_found	7.55352	5.95316	29.9091	4.42971	8.34822	14.1676		-0.769936	0.487812	-1.07799
	352_t			hypothetical protein	2.94849	3.3969	16.5774	1.90013	5.66729	9.90494		-0.633875	0.738438	-0.742994
	353_t	K14411		RNA-binding protein Musashi	33.3753	26.1564	138.644	25.4393	78.8058	81.5115		-0.391719	1.59114	-0.766309
	354_t			hypothetical protein	31.9726	23.4406	55.5358	38.0039	26.3377	39.212		0.249311	0.168123	-0.502125
	355_t			No_hits_found	209.403	151.462	232.036	225.699	248.52	292.713		0.108117	0.714405	0.335135
	356_t			peptidylglycine alpha-amidating monooxygenase	10.2664	16.3409	36.3071	14.625	21.5505	32.0679		0.510515	0.399232	-0.179122
	357_t			No_hits_found	6.30497	5.25279	7.4277	4.13707	4.40683	3.851		-0.60788	-0.253341	-0.947684
	358_t			hypothetical protein	0.891223	3.26698	7.69945	3.61836	57.3862	87.8215		2.02148	4.13468	3.51175
	359_t			extradiol ring-cleavage dioxygenase class III protein subunit B	49.2331	34.967	57.105	73.1064	44.3583	118.874		0.57037	0.343209	1.05775
	360_t			fb27	73.4753	66.0318	82.6639	85.5367	84.2807	94.6617		0.219284	0.352041	0.195523
	361_t			hypothetical protein	17.1763	14.9687	110.748	15.7892	143.582	92.5392		-0.121481	3.26186	-0.259139
	362_t	K03942		NADH dehydrogenase (ubiquinone) flavoprotein 1 [EC:1.6.5.3 1.6.99.3]	78.2313	116.126	100.127	62.7395	10.5196	74.6237		-0.318373	-3.46454	-0.424122
	363_t			No_hits_found	1.83465	2.24178	2.93517	2.20701	1.17546	0		0.266589	-0.931413	NA
	364_t	K01945		phosphoribosylamine--glycine ligase [EC:6.3.4.13]	27.6772	21.4314	7.76134	30.3018	12.5524	10.0986		0.130706	-0.771756	0.379782
	365_t	K00565		mRNA (guanine-N7-)-methyltransferase [EC:2.1.1.56]	10.1266	10.394	20.4133	11.5728	15.8959	13.2295		0.192589	0.612907	-0.625756
	366_t			No_hits_found	12.3425	8.33442	15.589	15.2382	9.05237	26.5505		0.304064	0.119213	0.768209
	367_t	K01188		beta-glucosidase [EC:3.2.1.21]	0.848784	1.36902	15.1545	0.153158	3.09975	4.94234		-2.47038	1.17901	-1.61648
	368_t			glycosyl transferase family protein	99.2728	20.8624	137.507	88.6907	778.788	717.674		-0.162615	5.22225	2.38382
	369_t			hypothetical protein	11.2923	16.8702	12.6803	6.92024	33.1717	30.7771		-0.706443	0.975478	1.27927
	370_t			SORBIDRAFT_01g040520, Sb01g040520; hypothetical protein	23.2419	24.769	28.7502	21.4017	18.1917	18.7815		-0.119004	-0.445256	-0.614261
	371_t			zinc finger protein, putative	8.65336	8.82235	1.03831	7.1973	15.853	9.23562		-0.265805	0.845519	3.15298
	372_t	K01254		leukotriene-A4 hydrolase [EC:3.3.2.6]	4.1628	4.06925	3.32993	2.7125	2.44485	3.36658		-0.617933	-0.735016	0.0157898
	373_t			uncharacterized LOC100265943	176.274	293.362	192.896	127.363	55.9048	90.6339		-0.468874	-2.39164	-1.0897
	374_t	K02078		acyl carrier protein	2399.91	1867.59	325.699	2620.9	317.307	311.26		0.127084	-2.55723	-0.0654175
	375_t			hypothetical protein	41.3099	29.1914	51.2792	29.3375	22.0029	26.38		-0.49374	-0.407851	-0.958929
	376_t	K07393		putative glutathione S-transferase	24.6385	22.3499	32.0688	16.5778	32.5083	23.8487		-0.571659	0.54054	-0.427262
	377_t			No_hits_found	25.3784	27.5645	43.7595	20.7768	33.8749	49.9949		-0.288626	0.297406	0.192183
	378_t			No_hits_found	28.1982	39.6239	102.857	26.925	71.8147	73.6766		-0.0666539	0.857908	-0.481366
	379_t	K00365		urate oxidase [EC:1.7.3.3]	10.3695	8.6884	21.3296	7.12806	52.6754	29.8582		-0.540765	2.59997	0.485275
	380_t	K07953		GTP-binding protein SAR1 [EC:3.6.5.-]	276.5	180.62	168.506	263.058	354.79	388.921		-0.0718945	0.974006	1.20668
	381_t			hypothetical protein	28.6445	34.4625	88.1288	25.181	40.2345	59.2163		-0.185923	0.223405	-0.573619
	382_t			hypothetical protein	14.5705	15.6896	19.2313	21.362	12.2526	9.17761		0.551992	-0.356719	-1.06727
	383_t			hypothetical protein	21.6153	23.3934	13.8325	20.4304	10.8813	2.30517		-0.0813338	-1.10425	-2.58511
	384_t			hypothetical protein	0.471486	1.38267	4.52584	1.70154	2.26561	3.16776		1.85155	0.712443	-0.514725
	385_t	K01760		cystathionine beta-lyase [EC:4.4.1.8]	65.6369	48.3694	33.1266	52.1982	44.2213	45.0843		-0.330508	-0.129352	0.444633
	386_t			hypothetical protein	25.4192	21.742	27.4502	18.1559	34.608	20.1619		-0.485483	0.670623	-0.445184
	387_t			hypothetical protein	29.416	23.3633	28.5308	17.6931	28.123	26.2485		-0.733411	0.267504	-0.120284
	388_t			ER to Golgi vesicle transport protein, putative	20.9891	19.2351	15.8434	13.3418	34.1084	21.046		-0.653683	0.826386	0.409664
	389_t			No_hits_found	0	0.637839	0	1.56987	0	0.974211		NA	NA	NA
	390_t			Os10g0323500; Similar to Beta-glucosidase.	0	1.32996	20.3984	0.467621	2.98868	3.19209		NA	1.16812	-2.67588
	391_t	K06925		UPF0079 ATP-binding protein	30.5171	47.6907	70.1505	15.2157	81.8109	84.5315		-1.00406	0.778585	0.269035
	392_t			No_hits_found	2.90385	1.4193	4.18116	4.36653	4.65125	5.41945		0.588518	1.71244	0.374244
	393_t			short chain dehydrogenase	0	0	0	0	0.85132	0		NA	NA	NA
	394_t	K00507		stearoyl-CoA desaturase (delta-9 desaturase) [EC:1.14.19.1]	189.25	374.544	193.576	162.348	239.855	196.092		-0.221204	-0.642969	0.0186326
	395_t			hypothetical protein	14.9235	16.934	21.3799	10.5549	11.9639	15.1155		-0.49967	-0.501232	-0.500225
	396_t			hypothetical protein	58.5473	52.6652	54.2072	59.9405	53.0745	49.7512		0.0339287	0.0111692	-0.123755
	397_t			Heat shock protein DnaJ, N-terminal (ISS)	3.75413	2.01837	5.7658	2.03223	2.88632	5.8853		-0.885414	0.516046	0.0295956
	398_t			No_hits_found	0	0.454055	3.26973	0.279384	1.48801	2.08052		NA	1.71244	-0.652228
	399_t			No_hits_found	0	0	0	0	0	0.946054		NA	NA	NA
	400_t			hypothetical protein	43.4041	32.2655	100.575	65.0239	75.4723	107.605		0.583139	1.22596	0.0974678
	401_t			No_hits_found	16.0777	7.50098	40.6873	29.0112	25.2842	47.4635		0.851552	1.75309	0.222241
	402_t			No_hits_found	778.97	209.443	151.461	1859.65	319.245	747.662		1.2554	0.608106	2.30344
	403_t			No_hits_found	319.093	101.852	51.3974	520.295	159.939	286.013		0.705353	0.651043	2.47631
	404_t			hypothetical protein	8.3907	56.7535	140.821	4.63984	73.8757	127.6		-0.854717	0.380391	-0.142232
	405_t	K15235		josephin [EC:3.4.19.12]	14.9908	21.065	93.5341	36.0668	26.4127	50.3592		1.26659	0.326385	-0.893236
	406_t			carbohydrate transporter	70.9857	64.4136	67.693	62.1549	29.4132	44.4352		-0.19166	-1.1309	-0.607305
	407_t			pentatricopeptide (ISS)	14.3037	10.1251	20.6743	11.2734	22.7529	23.9334		-0.343464	1.16812	0.211186
	408_t			ferredoxin thioredoxin reductase, variable chain	35.4022	34.1122	18.4479	43.348	25.2745	20.3876		0.292125	-0.432607	0.144238
	409_t			hypothetical protein	30.8052	22.1041	34.6034	34.2978	44.093	36.6967		0.154944	0.996236	0.0847372
	410_t			hypothetical protein	0	0	0	0.294351	0	0		NA	NA	NA
	411_t			No_hits_found	0	0.192037	7.29163	0	0.755203	3.22642		NA	1.97548	-1.17631
	412_t	K15271		ATP-dependent DNA helicase HFM1/MER3 [EC:3.6.4.12]	0	0.082365	2.15682	0	1.4036	2.13862		NA	4.09095	-0.0122245
	413_t			esterase/lipase domain-containing protein	4.71486	4.6089	11.3146	7.79871	11.328	14.9588		0.726021	1.29741	0.402813
	414_t	K14792		rRNA biogenesis protein RRP5	25.1214	20.65	24.845	35.7146	20.4849	28.5565		0.507598	-0.0115834	0.200867
	415_t			YALI0E20383p	413.282	241.103	393.085	267.149	670.855	826.802		-0.629483	1.47635	1.0727
	416_t			hypothetical protein	6.0397	10.6271	8.69635	3.26948	28.4418	25.6998		-0.885414	1.42026	1.56328
	417_t	K02694		photosystem I subunit III	2684.44	3720.47	1958.17	3205.22	798.002	455.729		0.255799	-2.22102	-2.10326
	418_t			No_hits_found	8.4649	28.3407	97.7774	1.52744	42.303	94.4721		-2.47038	0.577885	-0.0496126
	419_t	K12200		programmed cell death 6-interacting protein	76.2997	48.2678	62.8883	83.0717	66.057	113.017		0.12268	0.45265	0.845677
	420_t			No_hits_found	2.02439	8.60817	43.5283	1.09587	3.11286	7.70733		-0.885414	-1.46747	-2.49765
	421_t			MAPKKK13; mitogen activated protein kinase kinase kinase 13	20.6102	35.5091	153.82	17.9751	28.7208	36.7338		-0.197358	-0.306093	-2.06606
	422_t			MAPKKK13; mitogen activated protein kinase kinase kinase 13	27.3047	24.6215	16.9595	22.2636	16.4183	16.5139		-0.294463	-0.58461	-0.038411
	423_t	K11269		chromosome transmission fidelity protein 18	13.5215	14.3191	4.12044	6.00285	5.15667	2.16301		-1.17153	-1.47342	-0.929762
	424_t	K11269		chromosome transmission fidelity protein 18	12.0462	14.5722	3.46898	7.06442	3.18368	3.37227		-0.769936	-2.19445	-0.0407937
	425_t	K12402		AP-4 complex subunit mu-1	137.256	129.669	48.0443	139.903	59.3152	72.2062		0.0275605	-1.12836	0.587758
	426_t			No_hits_found	8.85822	16.2359	10.6289	9.99008	19.1547	18.5986		0.17348	0.238512	0.807203
	427_t			No_hits_found	NA	NA	NA	NA	NA	NA		NA	NA	NA
	428_t			mitochondrial intermembrane space import and assembly protein 40-like	20.9316	20.373	17.6675	12.6985	27.7467	21.4182		-0.721027	0.445657	0.277736
	429_t	K00799		glutathione S-transferase [EC:2.5.1.18]	0	0.776499	4.0667	1.91115	4.07153	1.186		NA	2.39052	-1.77776
	430_t	K11308		histone acetyltransferase MYST1 [EC:2.3.1.48]	39.9528	48.5745	90.1251	45.6586	76.7933	96.1872		0.192589	0.660781	0.0939166
	431_t			hypothetical protein	9.50312	5.3971	27.3664	8.57391	10.9338	18.1353		-0.148448	1.01855	-0.593606
	432_t			hypothetical protein	0.317051	0.464889	70.607	0	7.00816	24.1418		NA	3.91408	-1.54828
	433_t			regulator of chromosome condensation, RCC1	0.321232	0	0.154177	0	0	0		NA	NA	NA
	434_t			hypothetical protein	37.1048	36.4286	104.684	28.2369	71.9394	74.7884		-0.394025	0.981709	-0.485152
	435_t			hypothetical protein	68.2322	64.2415	61.7049	63.1805	24.5042	28.5513		-0.110973	-1.39048	-1.11183
	436_t	K15275		solute carrier family 35 (UDP-galactose transporter), member B1	92.2204	93.4434	109.401	95.3696	91.1369	101.805		0.048444	-0.0360575	-0.103823
	437_t			hypothetical protein	49.0407	14.8046	13.8455	31.2322	5.54478	12.9211		-0.650948	-1.41684	-0.0996874
	438_t			putative CTR1-like protein kinase (ISS)	0	0	0	0	0.155385	0.362096		NA	NA	NA
	439_t			No_hits_found	0.569827	1.04441	0.546983	1.28527	23.0006	52.0035		1.17348	4.4609	6.57097
	440_t			No_hits_found	108.734	147.593	248.458	109.121	150.312	189.254		0.00512237	0.0263308	-0.392675
	441_t	K11585		chromobox protein 1	1.79559	0.789854	1.7236	0.648005	1.72565	3.21705		-1.47038	1.12748	0.900313
	442_t			retrotransposable element Tf2 155 kDa protein type 1-like	5.88926	3.7289	8.22277	3.62278	3.85901	3.29733		-0.700989	0.0494781	-1.31833
	443_t	K14778		ATP-dependent RNA helicase DDX49/DBP8 [EC:3.6.4.13]	15.7192	7.27858	11.1182	9.45477	20.9377	18.8372		-0.733411	1.52437	0.760661
	444_t			hypothetical protein	66.6141	63.507	72.6099	55.4775	84.4214	76.5056		-0.263925	0.410693	0.0753993
	445_t			trx8; thioredoxin	58.8439	55.202	188.89	51.9484	237.762	136.035		-0.179812	2.10672	-0.473568
	446_t	K08963		methylthioribose-1-phosphate isomerase [EC:5.3.1.23]	50.5663	23.8323	11.7881	41.7115	60.3988	55.0052		-0.277731	1.34161	2.22224
	447_t			No_hits_found	NA	NA	NA	NA	NA	NA		NA	NA	NA
	448_t	K00899		5-methylthioribose kinase [EC:2.7.1.100]	18.1284	12.4601	7.06943	12.2669	34.3003	26.0092		-0.563486	1.4609	1.87935
	449_t	K06617		raffinose synthase [EC:2.4.1.82]	47.2667	42.3257	94.0921	38.8683	39.3913	40.6239		-0.28223	-0.103655	-1.21175
	450_t			hypothetical protein	29.9509	32.4984	24.1502	39.9931	61.0229	64.3937		0.417149	0.908982	1.41489
	451_t			glycosyl transferase family protein	53.7406	16.3119	16.1001	41.6916	162.508	88.5414		-0.366253	3.31651	2.45928
	452_t	K08912		light-harvesting complex II chlorophyll a/b binding protein 1	8015.79	16604.8	6446.83	9705.57	2708.87	2943.49		0.275968	-2.61584	-1.13106
	453_t			hypothetical protein	45.9017	24.7966	27.2486	38.6889	20.896	31.1103		-0.246628	-0.246915	0.191214
	454_t	K14411		RNA-binding protein Musashi	39.5493	42.6827	53.5266	36.3471	47.2161	49.5128		-0.121813	0.145628	-0.112455
	455_t			No_hits_found	18.695	22.4282	19.5769	13.0336	11.4334	23.7889		-0.520417	-0.972055	0.281134
	456_t			COG0402: Cytosine deaminase and related metal-dependent hydrolases (ISS)	26.3089	20.5741	28.6214	35.3409	26.6889	46.4815		0.425788	0.375408	0.699562
	457_t			hypothetical protein	38.3372	41.9649	37.0558	44.9172	33.5178	52.1708		0.228521	-0.324255	0.493543
	458_t	K01176		alpha-amylase [EC:3.2.1.1]	146.161	122.773	95.8842	172.291	194.114	179.294		0.237295	0.660913	0.902962
	459_t	K06027		vesicle-fusing ATPase [EC:3.6.4.6]	45.2308	28.6717	47.9678	44.3722	72.1321	102.182		-0.0276499	1.33101	1.091
	460_t	K00658		2-oxoglutarate dehydrogenase E2 component (dihydrolipoamide succinyltransferase) [EC:2.3.1.61]	265.445	219.627	173.347	279.541	87.9375	137.291		0.0746476	-1.32051	-0.336425
	461_t	K15463		tRNA A64-2'-O-ribosylphosphate transferase [EC:2.4.2.-]	10.9745	9.87452	15.0836	7.87614	11.7456	20.1093		-0.478597	0.250337	0.414886
	462_t			pyruvate kinase isozyme A, chloroplastic-like	47.5872	52.252	68.8349	46.6933	106.747	67.7752		-0.0273562	1.03064	-0.0223816
	463_t			1-alkyl-2-acetylglycerophosphocholine esterase	33.0837	30.4094	27.9654	28.9577	42.7098	47.552		-0.192169	0.490051	0.765862
	464_t			No_hits_found	29.8965	36.5308	35.8724	38.2121	7.18301	19.5285		0.354052	-2.34645	-0.877295
	465_t			hypothetical protein	28.9497	24.3303	27.1113	25.482	14.9289	14.2319		-0.184072	-0.704642	-0.929762
	466_t			TIC20; 20 kDa translocon at the inner membrane of chloroplasts	128.116	109.803	14.4343	124.814	31.2151	28.9617		-0.0376676	-1.8146	1.00465
	467_t	K03885		NADH dehydrogenase [EC:1.6.99.3]	30.4618	26.8404	28.704	37.821	1.3429	15.9599		0.312186	-4.32098	-0.846801
	468_t			a-kinase anchor protein 7 isoform gamma-like	23.929	21.5736	54.0097	23.9232	12.7415	15.9322		-0.000349382	-0.759728	-1.76127
	469_t			hypothetical protein	11.6928	17.5348	26.5297	15.3448	28.6044	20.2352		0.39212	0.706017	-0.390736
	470_t			No_hits_found	3.36554	3.17241	13.384	5.20536	4.62065	9.15245		0.62916	0.542518	-0.548277
	471_t	K03857		phosphatidylinositol glycan, class A [EC:2.4.1.198]	13.2508	11.4811	51.2639	13.042	22.7681	28.7767		-0.0229171	0.987756	-0.833042
	472_t			hypothetical protein	13.4461	9.34582	27.155	10.8709	33.3968	43.2144		-0.30671	1.83732	0.670293
	473_t			selenocysteine-specific elongation factor EF-Sec	25.5967	21.7577	29.9119	25.7714	20.3215	26.5856		0.00981406	-0.098523	-0.170077
	474_t			eefsec; eukaryotic elongation factor, selenocysteine-tRNA-specific	10.6747	9.63208	6.30567	7.40838	7.89145	7.35584		-0.52696	-0.287557	0.222241
	475_t			No_hits_found	0	1.83174	46.767	2.25417	4.80232	5.59547		NA	1.39052	-3.06316
	476_t			hypothetical protein	31.9726	41.3	11.6918	49.4509	10.2424	10.2292		0.62916	-2.01158	-0.192797
	477_t			hypothetical protein	97.4404	230.66	188.653	130.379	69.0435	52.7064		0.42012	-1.74019	-1.83969
	478_t	K08371		cytochrome b-561 domain containing 2	29.9281	37.2498	18.7068	38.9328	23.4113	15.5874		0.379484	-0.670027	-0.263186
	479_t			hypothetical protein	21.9474	17.8024	48.8588	24.0145	59.6876	31.8968		0.129853	1.74536	-0.615206
	480_t	K12795		suppressor of G2 allele of SKP1	68.2858	43.8853	116.592	72.6198	58.9239	87.2025		0.0887772	0.425114	-0.419029
	481_t			DRT1; DR1-like protein	38.5399	28.7884	47.465	43.9564	23.7607	15.471		0.189721	-0.27691	-1.61729
	482_t			EFG6; GTP binding protein	23.2308	25.5473	25.3967	25.3259	29.4579	59.6139		0.12457	0.205483	1.23101
	483_t			EFG6; GTP binding protein	26.234	52.2046	23.3835	23.6688	54.0261	86.0303		-0.148448	0.0494781	1.87935
	484_t			No_hits_found	101.677	149.088	156.807	137.94	117.476	56.0906		0.440046	-0.343801	-1.48316
	485_t	K00286		pyrroline-5-carboxylate reductase [EC:1.5.1.2]	78.204	58.9165	24.8504	82.2357	31.0999	38.0481		0.0725223	-0.921763	0.614558
	486_t	K09285		AP2-like factor, ANT lineage	8.0412	2.88988	8.02153	3.27183	5.30353	5.47323		-1.29731	0.875942	-0.551483
	487_t			uncharacterized LOC100273908	399.112	377.394	291.467	531.028	193.912	266.166		0.411996	-0.960672	-0.131007
	488_t			No_hits_found	3.34719	0.817991	50.337	1.00663	1.07227	1.24937		-1.73341	0.390515	-5.33235
	489_t			Auxin-induced protein 5NG4	8.24051	15.2627	17.0693	9.78258	14.1718	18.4551		0.247481	-0.106985	0.112616
	490_t			No_hits_found	0	0.673943	1.76479	0	0	0		NA	NA	NA
	491_t	K08823		CDC-like kinase [EC:2.7.12.1]	12.4861	18.1287	28.2012	11.9279	45.6462	38.9293		-0.0659859	1.33222	0.465097
	492_t			No_hits_found	18.2423	22.3447	6.83354	11.6414	14.7523	6.47694		-0.648019	-0.598993	-0.0773196
	493_t			No_hits_found	NA	NA	NA	NA	NA	NA		NA	NA	NA
	494_t			AAL179Wp	10.5774	10.9272	15.2301	4.77158	30.4963	4.84542		-1.14845	1.48071	-1.65223
	495_t	K15196		transcription factor IIIB 90 kDa subunit	12.1295	12.6721	24.1597	12.0378	11.6571	20.7131		-0.0109445	-0.120447	-0.222061
	496_t			SORBIDRAFT_10g019680, Sb10g019680; hypothetical protein	3.61415	3.27316	31.3254	3.16486	5.00576	14.6408		-0.191517	0.612907	-1.09734
	497_t	K03107		signal recognition particle subunit SRP68	22.2371	14.4037	12.6416	16.7515	10.9967	9.18665		-0.408684	-0.389359	-0.460569
	498_t	K13525		transitional endoplasmic reticulum ATPase	184.015	144.932	67.6271	204.919	102.067	224.895		0.155228	-0.505862	1.73358
	499_t	K13525		transitional endoplasmic reticulum ATPase	196.31	147.694	99.9799	228.934	130.582	213.584		0.221802	-0.177663	1.09509
	500_t			hypothetical protein	4.19754	7.33843	3.40938	2.91316	9.92998	11.9316		-0.52696	0.436319	1.8072
	501_t			hypothetical protein	23.0584	27.539	3.213	18.455	25.3771	5.41393		-0.321285	-0.117949	0.752755
	502_t			No_hits_found	33.1048	38.0086	72.5488	26.7683	47.723	43.3649		-0.306513	0.328359	-0.742426
	503_t			No_hits_found	15.9998	18.3879	19.9244	11.3142	38.6494	45.517		-0.49992	1.07169	1.19187
	504_t			No_hits_found	27.274	29.7373	23.4954	20.1905	67.8816	55.5999		-0.43385	1.19075	1.2427
	505_t			ATP10 protein	38.1544	32.2762	14.6499	25.9501	14.6673	16.4325		-0.556106	-1.13786	0.165657
	506_t	K08913		light-harvesting complex II chlorophyll a/b binding protein 2	2860.23	5786.47	2163.83	3080.16	1250.51	709.891		0.106874	-2.21017	-1.60792
	507_t	K03639		molybdenum cofactor biosynthesis protein	44.7368	49.8718	107.652	50.8677	20.3192	24.3614		0.185289	-1.29538	-2.14371
	508_t			YALI0E14058p	320.119	442.104	189.363	364.056	19.8206	67.2743		0.185553	-4.47931	-1.49303
	509_t			hypothetical protein	31.3756	31.999	14.0152	21.8614	11.4942	7.82681		-0.521257	-1.47712	-0.840495
	510_t			hypothetical protein	3346.57	2480.13	1382.69	3756	1744.71	1214.52		0.166511	-0.507429	-0.187087
	511_t			hypothetical protein	18.875	19.5153	45.9927	11.353	29.3029	34.1425		-0.733411	0.586435	-0.429836
	512_t			TMTC4; transmembrane and tetratricopeptide repeat containing 4	41.5713	36.8318	26.9322	33.398	20.329	21.8771		-0.315826	-0.857412	-0.299906
	513_t	K08054		calnexin	434.331	289.894	137.811	420.577	266.806	350.19		-0.0464248	-0.119737	1.34545
	514_t			hypothetical protein	9.61259	14.1551	17.7447	8.1538	12.2386	5.42798		-0.237453	-0.209878	-1.7089
	515_t			ATP-dependent RNA helicase, putative	7.8538	11.3208	11.1168	9.36775	8.69928	8.94357		0.254311	-0.380003	-0.313812
	516_t			No_hits_found	23.4883	57.7519	306.004	32.7591	30.065	46.6308		0.479954	-0.941782	-2.71419
	517_t			hydrolase	14.7744	14.3134	14.6886	15.71	5.57814	17.7257		0.0885912	-1.35951	0.27115
	518_t	K06944		hypothetical protein	32.9876	31.0681	18.2684	43.4985	20.4849	31.5401		0.39904	-0.600872	0.787838
	519_t			hypothetical protein	9.18974	10.5874	12.6019	11.0549	4.20562	8.33038		0.266589	-1.33195	-0.597187
	520_t			No_hits_found	NA	NA	NA	NA	NA	NA		NA	NA	NA
	521_t	K03260		translation initiation factor 4G	87.3751	68.0623	45.9447	79.7011	62.0528	47.8412		-0.132623	-0.133359	0.0583546
	522_t	K02939		large subunit ribosomal protein L9	75.2949	97.4153	30.4694	70.5966	40.4377	24.7981		-0.0929529	-1.26845	-0.297133
	523_t			hypothetical protein	199.448	123.9	58.4588	201.925	57.065	78.424		0.0178013	-1.1185	0.423875
	524_t			No_hits_found	91.6117	52.5333	61.3019	58.8181	105.579	118.76		-0.639273	1.00702	0.954045
	525_t			hypothetical protein	19.4152	20.0481	59.8478	33.9233	36.5295	78.8482		0.805093	0.8656	0.397779
	526_t	K09584		protein disulfide-isomerase A6 [EC:5.3.4.1]	201.702	164.486	114.345	240.002	221.237	353.522		0.250822	0.427628	1.6284
	527_t			No_hits_found	5.72159	7.24548	6.4908	4.84928	6.83177	4.27127		-0.238646	-0.084823	-0.60373
	528_t			hypothetical protein	23.863	17.0576	54.9751	27.9885	45.867	56.1145		0.230064	1.42704	0.0295956
	529_t			No_hits_found	12.3425	10.0013	6.2356	11.7217	14.9832	6.5467		-0.0744474	0.58316	0.0702376
	530_t			hypothetical protein	60.9003	87.9236	101.628	76.0783	18.9091	60.8507		0.321037	-2.21717	-0.739957
	531_t			RIKEN cDNA 4933425L06	33.4676	29.6657	28.6773	18.4241	43.9757	41.0756		-0.861166	0.567911	0.518373
	532_t			abhydrolase domain-containing protein 11-like	14.6161	12.8588	16.8361	18.4617	26.6889	15.5484		0.336979	1.05348	-0.114794
	533_t			No_hits_found	0.720003	0	0	3.24801	1.38392	0.806243		2.17348	NA	NA
	534_t			hypothetical protein	0	0	0	0	0	0		NA	NA	NA
	535_t			hypothetical protein	0	0	0	0	0	0		NA	NA	NA
	536_t	K00228		coproporphyrinogen III oxidase [EC:1.3.3.3]	14.1593	21.7662	3.94597	21.4287	9.65716	6.64899		0.597795	-1.17242	0.752755
	537_t			No_hits_found	166.83	516.301	429.406	250.418	53.9169	28.1045		0.585962	-3.2594	-3.93347
	538_t			hypothetical protein	74.8322	53.2115	83.1236	84.902	46.1812	119.668		0.182139	-0.204432	0.525705
	539_t			GATA transcription factor 12-like	49.95	46.8161	5.99344	26.8859	63.5515	35.5937		-0.893634	0.44092	2.57016
	540_t	K07513		acetyl-CoA acyltransferase 1 [EC:2.3.1.16]	141.395	144.895	177.511	183.757	115.428	163.312		0.378071	-0.328013	-0.120284
	541_t	K01069		hydroxyacylglutathione hydrolase [EC:3.1.2.6]	73.0803	94.7267	103.262	88.616	81.4713	96.8911		0.278085	-0.217478	-0.0918679
	542_t	K00949		thiamine pyrophosphokinase [EC:2.7.6.2]	14.2864	8.45975	13.1862	11.4022	3.69652	8.61407		-0.325326	-1.19445	-0.614261
	543_t			SelT; selenoprotein T	73.5518	40.0974	87.8013	70.6138	130.499	162.611		-0.0588108	1.70246	0.889114
	544_t			No_hits_found	108.226	88.3431	101.745	110.73	167.275	113.693		0.0329989	0.92103	0.16018
	545_t			hypothetical protein	40.6768	67.7312	78.0921	30.4792	83.4856	87.2378		-0.416381	0.301706	0.159777
	546_t			short-chain dehydrogenase/reductase SDR	124.626	79.6119	6.59723	154.605	6.16473	19.4964		0.310984	-3.69087	1.56328
	547_t	K14808		ATP-dependent RNA helicase DDX54/DBP10 [EC:3.6.4.13]	81.5127	70.4763	58.2789	102.452	41.6001	64.8375		0.329854	-0.760551	0.153854
	548_t			Chaperone protein clpB	30.1179	17.4698	23.8087	26.6136	19.5804	22.8142		-0.178461	0.164543	-0.0615522
	549_t			hypothetical protein	28.6122	36.1851	44.6308	48.4022	36.2054	43.253		0.758443	0.000808828	-0.0452396
	550_t			No_hits_found	6.19563	7.01991	13.2462	6.60616	8.11953	13.2448		0.0925601	0.209943	-0.0001517
	551_t	K03685		ribonuclease III [EC:3.1.26.3]	22.5933	24.2575	35.0496	14.5877	40.0308	36.9301		-0.631142	0.722678	0.0753993
	552_t			No_hits_found	0	0	0	0	0	0		NA	NA	NA
	553_t			protein of unknown function DUF599	65.8526	61.8213	26.2101	56.5153	21.6104	32.3738		-0.220598	-1.51638	0.304703
	554_t	K01590		histidine decarboxylase [EC:4.1.1.22]	246.532	164.959	120.508	279.88	173.69	221.053		0.183031	0.0744082	0.875267
	555_t			hypothetical protein	140.094	105.135	85.2395	106.491	121.385	146.374		-0.395666	0.207351	0.780067
	556_t	K02437		glycine cleavage system H protein	638.814	508.058	154.037	588.339	387.023	291.854		-0.118748	-0.392575	0.921973
	557_t			hypothetical protein	7.37898	7.07443	2.99672	7.42564	19.0927	12.3942		0.00909326	1.43234	2.04821
	558_t			hypothetical protein	63.711	26.6307	367.495	46.8174	491.499	443.225		-0.444497	4.20603	0.270317
	559_t	K11252		histone H2B	0.709518	3.12107	74.464	1.0669	13.4104	16.4197		0.588518	2.10323	-2.18111
	560_t			UPF0183 protein At3g51130-like	24.5341	20.666	72.6559	10.8321	43.1437	37.9942		-1.17947	1.06189	-0.935301
	561_t			hypothetical protein	11.539	14.9901	57.5196	10.2281	31.5177	30.1493		-0.173983	1.07215	-0.93193
	562_t	K10862		tyrosyl-DNA phosphodiesterase 1 [EC:3.1.4.-]	16.9111	15.9407	51.4824	15.2576	13.2342	30.2988		-0.148448	-0.268448	-0.76482
	563_t	K10862		tyrosyl-DNA phosphodiesterase 1 [EC:3.1.4.-]	6.4129	7.64007	24.3667	9.64308	5.39273	17.3541		0.588518	-0.50257	-0.489634
	564_t			No_hits_found	34.7834	28.0772	60.0327	40.5751	21.6104	46.0315		0.222195	-0.377669	-0.383128
	565_t	K00232		acyl-CoA oxidase [EC:1.3.3.6]	18.0022	24.9823	48.3442	16.6287	27.5992	18.2386		-0.114501	0.143721	-1.40635
	566_t			hypothetical protein	4.44837	9.78389	67.7105	9.74685	12.2146	20.6363		1.13166	0.320126	-1.71419
	567_t			uncharacterized LOC100814328	15.5296	21.4314	7.89194	26.3738	8.77924	7.16045		0.764089	-1.28756	-0.140329
	568_t			FAP197; flagellar associated protein	2.87457	5.83608	25.8952	2.59349	9.13785	17.58		-0.148448	0.646855	-0.558749
	569_t			No_hits_found	12.9048	10.2838	16.6961	15.6927	24.2651	28.2727		0.282186	1.23851	0.759898
	570_t			No_hits_found	20.6344	47.9054	52.8192	32.5794	52.882	42.361		0.658907	0.142588	-0.318328
	571_t			hypothetical protein	24.6434	29.6966	22.5678	23.7671	35.3892	47.2605		-0.0522327	0.253012	1.06637
	572_t			Aamy2; alpha amylase 2 (IC)	72.9532	82.1847	111.753	51.601	181.509	116.702		-0.499574	1.1431	0.062517
	573_t	K13421		uridine monophosphate synthetase [EC:2.4.2.10 4.1.1.23]	84.1531	47.0841	12.7546	77.9227	36.1811	17.3587		-0.110973	-0.380003	0.444633
	574_t	K13421		uridine monophosphate synthetase [EC:2.4.2.10 4.1.1.23]	154.225	84.2475	29.9954	130.96	52.3121	18.0598		-0.235911	-0.687487	-0.731956
	575_t			protein with unknown function	24.7322	12.0882	9.89197	15.1859	11.7194	16.7322		-0.703663	-0.0447003	0.758294
	576_t			hypothetical protein	153.575	227.514	270.435	236.027	143.521	124.53		0.62001	-0.66469	-1.1188
	577_t			CPLD24; hypothetical protein	33.8958	26.2605	25.8449	24.5086	21.7171	20.9968		-0.46782	-0.274065	-0.299712
	578_t			hypothetical protein	25.3345	34.826	60.3295	27.6925	46.1203	49.373		0.128392	0.405237	-0.289141
	579_t			CPLD14; hypothetical protein	11.539	10.412	11.3604	7.7413	19.0513	19.216		-0.575869	0.871642	0.758294
	580_t			SORBIDRAFT_04g035060, Sb04g035060; hypothetical protein	83.7988	90.9643	271.872	83.2241	201.025	218.951		-0.00992816	1.144	-0.312324
	581_t			Nitrilase-like protein	19.7241	8.89884	9.22395	15.9703	26.2466	33.9794		-0.304567	1.56044	1.8812
	582_t			hypothetical protein	65.3258	72.7013	108.722	64.0265	103.883	79.4655		-0.0289844	0.514906	-0.452244
	583_t			amine oxidase	0.919249	0.673943	6.47091	1.38228	5.88964	4.11742		0.588518	3.12748	-0.652228
	584_t			endo-beta-1,3-glucanase	44.6292	56.9619	24.7304	37.703	153.725	133.342		-0.243307	1.43228	2.43077
	585_t			hypothetical protein	0	0	0	0	0	0.534861		NA	NA	NA
	586_t			hypothetical protein	0	0	0	0	0	0		NA	NA	NA
	587_t			endo-beta-1,4-mannanase (ISS)	0.402646	0.737995	0	0.363276	0.193482	0.676311		-0.148448	-1.93141	NA
	588_t	K01698		porphobilinogen synthase [EC:4.2.1.24]	351.151	327.096	15.0824	340.222	81.1202	30.2785		-0.0456134	-2.01158	1.00543
	589_t	K15503		serine/threonine-protein phosphatase 6 regulatory ankyrin repeat subunit B	1.16308	0.710589	5.95442	1.04936	0.186297	3.25598		-0.148448	-1.93141	-0.870869
	590_t			No_hits_found	0	0	0	0	0	0		NA	NA	NA
	591_t	K10290		F-box protein 3	6.30909	5.39639	2.01872	8.06394	1.01056	5.29858		0.354052	-2.41684	1.39217
	592_t	K10290		F-box protein 3	7.30803	5.35784	4.20903	7.91215	1.40468	3.27335		0.114586	-1.93141	-0.362722
	593_t			No_hits_found	9.06836	12.1236	9.21686	11.0693	2.56328	7.16791		0.287651	-2.24175	-0.362722
	594_t			No_hits_found	11.5667	8.09458	95.3845	12.8074	13.6426	20.6056		0.147008	0.753085	-2.21072
	595_t			No_hits_found	5.16729	1.62359	1.41718	7.99207	9.22263	4.13301		0.62916	2.50599	1.54417
	596_t			hypothetical protein	1446.73	1283.99	648.737	1441.81	1149.23	881.342		-0.00491827	-0.159967	0.442067
	597_t	K02144		V-type H+-transporting ATPase 54 kD subunit [EC:3.6.3.14]	101.999	84.8064	159.445	98.709	58.8705	98.5833		-0.0473013	-0.526628	-0.693648
	598_t			hypothetical protein	45.4449	36.6194	56.199	39.8932	27.9362	23.8395		-0.187976	-0.390475	-1.23719
	599_t			No_hits_found	NA	NA	NA	NA	NA	NA		NA	NA	NA
	600_t	K01895		acetyl-CoA synthetase [EC:6.2.1.1]	491.729	2443.11	1245.33	896.632	111.463	313.817		0.866652	-4.45409	-1.98853
	601_t			No_hits_found	37.3899	29.9042	96.5793	36.1873	36.587	31.9722		-0.0471647	0.290979	-1.5949
	602_t	K09499		T-complex protein 1 subunit eta	239.905	104.94	102.081	142.555	81.8588	96.2251		-0.750944	-0.358353	-0.0852305
	603_t			No_hits_found	5.22002	16.2649	21.2957	14.1288	5.01671	8.7679		1.43651	-1.69695	-1.28026
	604_t	K09458		3-oxoacyl-[acyl-carrier-protein] synthase II [EC:2.3.1.179]	19.6518	16.884	15.6218	13.2977	5.31181	12.722		-0.563486	-1.66838	-0.296226
	605_t	K10301		F-box protein 21	13.0968	23.8126	45.2584	17.488	72.4995	59.2488		0.417149	1.60624	0.388599
	606_t			UPF0533 protein C5orf44-like	11.2643	12.6896	8.70289	10.6586	13.7299	12.3058		-0.0797353	0.113675	0.499775
	607_t			hypothetical protein	47.4333	40.4366	187.951	74.1453	79.5101	156.256		0.644456	0.975478	-0.266441
	608_t			MBB1; PsbB mRNA maturation factor	85.5121	86.7136	57.548	96.0192	57.1697	68.6935		0.167194	-0.601007	0.255408
	609_t			uncharacterized LOC100261308	113.742	111.185	73.3152	91.2177	176.905	150.131		-0.318373	0.670008	1.03404
	610_t			CSP41b; chloroplast stem-loop-binding protein	326.938	346.85	223.989	259.111	560.639	389.069		-0.335447	0.692761	0.796595
	611_t			hypothetical protein	11.0799	5.35784	21.0452	4.89192	65.023	23.2302		-1.17947	3.60123	0.142514
	612_t			hypothetical protein	42.6631	50.6823	102.003	47.0452	61.1225	93.3346		0.141059	0.270221	-0.128122
	613_t			uncharacterized LOC100843238	10.1237	5.10271	35.8345	10.8464	13.3779	13.4618		0.0994795	1.39052	-1.41247
	614_t			No_hits_found	171.282	262.869	388.02	282.282	513.585	626.539		0.720765	0.966259	0.691273
	615_t			hypothetical protein	459.797	462.114	683.968	686.818	1419.31	2066.3		0.578932	1.61887	1.59505
	616_t			SSA3; hypothetical protein	8.57575	10.1143	0.715822	7.06442	6.45005	2.29635		-0.279693	-0.649013	1.68167
	617_t			No_hits_found	14.0121	9.3873	4.40615	9.51783	6.19142	3.51682		-0.557969	-0.60044	-0.325247
	618_t	K03966		NADH dehydrogenase (ubiquinone) 1 beta subcomplex 10 [EC:1.6.5.3 1.6.99.3]	623.283	586.284	358.01	871.549	405.258	451.496		0.483695	-0.532759	0.334715
	619_t			hypothetical protein	10.383	8.29539	10.9251	9.5479	12.3453	14.9805		-0.120967	0.573581	0.45544
	620_t			CGL31; hypothetical protein	120.915	106.67	19.132	150.451	82.3652	57.2836		0.315301	-0.373045	1.58214
	621_t			prpL34; plastid/chloroplast ribosomal protein L34	284.474	280.478	13.1827	242.498	103.701	51.6266		-0.230325	-1.43546	1.96947
	622_t			No_hits_found	NA	NA	NA	NA	NA	NA		NA	NA	NA
	623_t			No_hits_found	NA	NA	NA	NA	NA	NA		NA	NA	NA
	624_t	K01338		ATP-dependent Lon protease [EC:3.4.21.53]	12.4989	14.0258	36.728	10.8165	18.1407	18.2805		-0.208569	0.37115	-1.00658
	625_t	K10140		DNA damage-binding protein 2	28.1963	29.5314	36.4562	29.0735	34.2874	64.436		0.0441971	0.215428	0.821703
	626_t	K10140		DNA damage-binding protein 2	19.8629	19.2333	25.542	16.23	22.3308	55.3951		-0.291406	0.215428	1.11689
	627_t			eif1axa, eif1ax, zgc:101670; eukaryotic translation initiation factor 1A, X-linked, a	291.285	219.634	312.444	349.78	279.939	248.403		0.26402	0.350016	-0.330913
	628_t	K14570		RNA exonuclease 1 [EC:3.1.-.-]	16.5637	15.4797	19.5688	13.9587	11.7202	14.675		-0.246852	-0.401377	-0.415189
	629_t			No_hits_found	10.6947	8.82084	14.9712	7.63876	16.2737	11.4767		-0.485483	0.883555	-0.38348
	630_t	K12741		heterogeneous nuclear ribonucleoprotein A1/A3	57.0574	27.792	104.288	24.6814	380.841	308.517		-1.20899	3.77644	1.56478
	631_t			thioredoxin-like protein	12.1503	12.0519	13.0353	6.77079	36.0614	48.4199		-0.843593	1.5812	1.89318
	632_t			No_hits_found	6.15413	7.33179	11.4456	8.6756	5.54478	9.47548		0.495408	-0.403034	-0.272524
	633_t	K11884		RNA-binding protein PNO1	104.4	65.8713	76.5279	80.4915	131.347	126.116		-0.375219	0.995655	0.720694
	634_t	K03017		DNA-directed RNA polymerase II subunit RPB9	26.5747	42.2133	29.7608	41.2923	15.6075	38.0237		0.635823	-1.43546	0.353485
	635_t			hypothetical protein	7.72069	8.39298	8.4334	10.8089	11.002	10.136		0.485424	0.390515	0.265309
	636_t			RING finger protein	6.72803	7.14379	6.0129	5.02359	3.56744	5.97516		-0.421467	-1.0018	-0.00908482
	637_t			hypothetical protein	13.0352	11.0817	12.5126	8.00723	14.26	12.112		-0.703037	0.363798	-0.0469459
	638_t			Zinc finger protein-like protein	60.216	59.3978	39.9359	55.3159	40.5094	57.0077		-0.122453	-0.552152	0.513472
	639_t	K01895		acetyl-CoA synthetase [EC:6.2.1.1]	456.335	767.502	253.107	518.095	402.549	305.366		0.183124	-0.931008	0.270792
	640_t	K07407		alpha-galactosidase [EC:3.2.1.22]	7.34475	15.6158	29.2588	13.9158	19.7643	18.0939		0.921941	0.339889	-0.693367
	641_t			No_hits_found	2.7752	0.339104	3.10794	5.425	4.44518	2.07174		0.967029	3.71244	-0.585114
	642_t	K10134		etoposide-induced 2.4 mRNA	2.66554	4.88557	17.0579	1.20245	14.5164	17.4114		-1.14845	1.57109	0.0295956
	643_t	K02877		large subunit ribosomal protein L15e	2424.42	1548.57	2401.46	2189.28	2982.55	2234.14		-0.147182	0.945609	-0.104195
	644_t	K10773		endonuclease III [EC:4.2.99.18]	21.836	16.009	9.4661	8.89719	13.5391	16.9583		-1.29529	-0.241753	0.841151
	645_t			MRPL21; mitochondrial ribosomal protein L21	76.5603	67.866	24.7197	91.6804	29.4313	50.659		0.260017	-1.20534	1.03516
	646_t			hypothetical protein	20.6344	36.5594	37.1385	20.9439	68.5813	77.0199		0.021477	0.907573	1.05232
	647_t			hypothetical protein	34.1957	36.807	100.293	36.2362	127.177	113.284		0.0836174	1.78878	0.17572
	648_t			HVA22-like protein i	60.1838	68.6364	65.107	64.6417	77.1196	62.0438		0.103091	0.168123	-0.0695254
	649_t			No_hits_found	16.8647	25.3173	18.5012	20.2876	10.8052	24.2803		0.266589	-1.22839	0.392166
	650_t			major facilitator superfamily transporter	17.5583	7.30615	14.5767	17.554	5.47277	11.6905		-0.000349382	-0.41684	-0.318328
	651_t	K01886		glutaminyl-tRNA synthetase [EC:6.1.1.18]	74.1582	53.1043	36.4203	101.917	40.1929	49.2451		0.45871	-0.40189	0.435234
	652_t	K01886		glutaminyl-tRNA synthetase [EC:6.1.1.18]	93.7078	61.356	30.5494	98.3701	33.4177	48.8362		0.0700505	-0.876589	0.676807
	653_t	K01886		glutaminyl-tRNA synthetase [EC:6.1.1.18]	85.2604	63.0335	39.2018	86.6199	36.4941	58.5672		0.0228234	-0.788455	0.579175
	654_t			hypothetical protein	34.8387	29.6404	27.3758	28.5083	18.8432	18.3264		-0.289311	-0.653518	-0.578979
	655_t			hypothetical protein	140.846	147.097	137.112	131.869	74.0648	107.128		-0.0950088	-0.989909	-0.356027
	656_t	K03695		ATP-dependent Clp protease ATP-binding subunit ClpB	69.1612	70.3111	108.877	116.893	102.36	164.7		0.75716	0.541824	0.597139
	657_t	K03695		ATP-dependent Clp protease ATP-binding subunit ClpB	156.601	106.351	157.707	200.282	148.389	244.27		0.354945	0.480547	0.631234
	658_t			No_hits_found	23.274	25.0829	40.8839	23.5181	55.2477	94.8645		0.0150507	1.13921	1.21434
	659_t			No_hits_found	0	0	0	0	0.278706	0.324737		NA	NA	NA
	660_t	K14490		histidine-containing phosphotransfer peotein	89.4861	131.941	80.172	148.016	47.7782	61.2361		0.726021	-1.46547	-0.388717
	661_t			conserved oligomeric Golgi complex subunit 5-like	14.0539	14.6826	24.6201	11.4118	17.8961	14.557		-0.300451	0.285545	-0.75813
	662_t			hypothetical protein	23.3451	9.42584	46.1175	18.3152	11.3805	24.6259		-0.350082	0.271871	-0.905139
	663_t			cog5; component of oligomeric golgi complex 5	39.9729	41.1626	39.5421	40.1939	41.6418	38.6105		0.00795354	0.0167002	-0.0343959
	664_t			No_hits_found	NA	NA	NA	NA	NA	NA		NA	NA	NA
	665_t			SET4; histone methyltransferase	4.895	4.85239	8.47101	2.36369	5.1019	5.94452		-1.05027	0.0723391	-0.510973
	666_t	K01409		O-sialoglycoprotein endopeptidase [EC:3.4.24.57]	19.9829	21.7662	39.4597	19.0592	33.4708	33.8843		-0.0682777	0.620813	-0.219764
	667_t	K08057		calreticulin	1252.71	868.375	392.446	1332.69	492.631	471.702		0.0892888	-0.81781	0.265381
	668_t			GDSL esterase/lipase At5g62930-like	14.4713	20.1582	93.071	19.5845	16.6892	18.6354		0.436514	-0.27245	-2.32029
	669_t			No_hits_found	2.45354	2.82668	15.8133	1.58116	7.74762	5.10234		-0.633875	1.45465	-1.63191
	670_t	K15289		solute carrier family 35, member F5	30.1928	32.1974	16.1379	23.5259	34.6223	17.673		-0.359952	0.104761	0.131093
	671_t			PHD finger family protein (ISS)	17.7876	14.3942	24.7259	12.4905	18.5463	19.9182		-0.510046	0.36564	-0.311934
	672_t			hypothetical protein	66.2595	48.292	5.61204	53.4509	53.5651	42.3353		-0.309911	0.149507	2.91526
	673_t			No_hits_found	10.5658	15.4926	16.9037	17.4766	15.2314	25.6346		0.726021	-0.0245225	0.600752
	674_t	K10949		ER lumen protein retaining receptor	87.2904	77.8872	118.866	99.5123	113.805	115.931		0.189053	0.547105	-0.0360713
	675_t	K14169		cytoplasmic tRNA 2-thiolation protein 2	9.55903	11.3035	29.3034	10.0154	24.3003	22.7891		0.0672807	1.10421	-0.362722
	676_t			hypothetical protein	18.8351	15.4659	28.9281	15.634	16.6534	28.684		-0.268742	0.106722	-0.0122245
	677_t			No_hits_found	29.8965	34.9072	53.1443	27.9722	59.5924	55.7957		-0.0959806	0.771605	0.0702376
	678_t			hypothetical protein	12.7713	7.49058	26.1532	14.0831	29.7301	45.4455		0.141059	1.98877	0.79715
	679_t			hypothetical protein	1.53651	0.844864	17.3302	1.29963	4.70687	11.7213		-0.241557	2.47798	-0.564164
	680_t			No_hits_found	21.4475	20.3831	32.7878	18.6337	25.1926	11.5635		-0.202896	0.305626	-1.50358
	681_t			hypothetical protein	24.888	77.2989	83.3988	27.7619	35.2257	50.1643		0.157655	-1.13382	-0.733365
	682_t	K00327		NADPH-ferrihemoprotein reductase [EC:1.6.2.4]	30.7593	23.103	24.674	24.7437	42.3781	55.158		-0.313966	0.875238	1.16058
	683_t			hypothetical protein	552.787	506.019	293.793	626.097	342.765	411.966		0.179661	-0.561969	0.487727
	684_t	K11412		NAD-dependent deacetylase sirtuin 2 [EC:3.5.1.-]	34.9098	16.3126	16.571	26.9968	11.7978	9.88018		-0.37084	-0.467466	-0.74605
	685_t			No_hits_found	33.8923	30.0246	23.7224	33.1265	12.2146	21.3479		-0.0329708	-1.29754	-0.152155
	686_t			hypothetical protein	14.937	10.227	31.2833	15.3699	32.6255	49.6255		0.0412132	1.67362	0.665687
	687_t	K03320		ammonium transporter, Amt family	9.33704	9.47825	292.667	14.2561	36.9289	35.7897		0.610544	1.96206	-3.03165
	688_t	K03320		ammonium transporter, Amt family	19.5416	26.4948	63.9835	17.6309	27.013	26.0789		-0.148448	0.027945	-1.29482
	689_t			hypothetical protein	49.8573	53.4822	29.7227	39.0636	23.2011	32.0283		-0.351981	-1.20486	0.107782
	690_t			No_hits_found	0	0	0	0	0.571007	1.33063		NA	NA	NA
	691_t			hypothetical protein	42.8766	37.1642	14.3951	35.8257	37.9588	21.7592		-0.259195	0.0305189	0.596056
	692_t			No_hits_found	14.2101	13.182	2.78375	16.4836	12.2631	5.52053		0.214122	-0.10425	0.987775
	693_t	K10733		GINS complex subunit 2	36.5402	38.2703	16.2849	31.7899	31.9815	23.3811		-0.200915	-0.258988	0.521801
	694_t	K03581		exodeoxyribonuclease V alpha subunit [EC:3.1.11.5]	15.621	15.6103	36.9616	12.2084	33.7543	40.2205		-0.355606	1.11257	0.121906
	695_t			Os08g0156900; Spo11/DNA topoisomerase VI, subunit A family protein.	133.415	104.444	135.368	128.531	143.234	175.637		-0.0538111	0.455641	0.375715
	696_t			No_hits_found	0	0	0	0	0	0		NA	NA	NA
	697_t			No_hits_found	8.30458	3.34865	15.9433	8.99108	1.19717	1.39489		0.114586	-1.48395	-3.51472
	698_t			hypothetical protein	131.513	134.471	79.1677	122.676	7.65075	39.5797		-0.100354	-4.13555	-1.00015
	699_t			hypothetical protein	6.41055	8.32547	49.4043	4.29649	9.85739	21.125		-0.577291	0.243674	-1.22569
	700_t			hypothetical protein	34.2078	39.3289	57.4637	39.2802	39.6	59.1988		0.199475	0.00991104	0.042917
	701_t	K00799		glutathione S-transferase [EC:2.5.1.18]	264.784	272.551	163.685	314.384	291.114	352.241		0.247711	0.0950592	1.10564
	702_t			hypothetical protein	9.66351	20.1473	10.4356	11.1707	32.7952	48.0181		0.209104	0.702899	2.20206
	703_t			hypothetical protein	34.7743	31.8682	29.7292	31.3741	19.3209	40.7647		-0.148448	-0.72196	0.45544
	704_t	K14848		ribosome assembly protein RRB1	52.3208	37.1213	32.7261	31.0639	71.6937	54.4298		-0.752147	0.949599	0.733954
	705_t			hypothetical protein	0	0	0	0	0	0.310564		NA	NA	NA
	706_t			hypothetical protein	35.5707	40.7843	62.5129	31.3687	25.0606	25.1566		-0.181363	-0.702594	-1.31322
	707_t			hypothetical protein	28.7355	57.4798	79.345	32.9673	15.3424	14.6983		0.198203	-1.90553	-2.43249
	708_t			Os02g0221800	11.2431	14.3486	100.329	13.9007	55.2267	37.3031		0.306118	1.94445	-1.42737
	709_t			FAP50; flagellar associated protein	0.350085	0.898321	9.24139	0.552745	4.87852	6.27228		0.658907	2.44114	-0.559119
	710_t			hypothetical protein	16.9596	13.2251	38.0352	12.1019	25.7821	35.9101		-0.486864	0.963094	-0.0829441
	711_t			hypothetical protein	34.5496	26.7892	16.514	31.5562	51.104	64.9575		-0.130746	0.931785	1.9758
	712_t			hypothetical protein	26.2812	24.5075	23.4573	31.4073	5.31739	21.9428		0.257067	-2.20443	-0.0962888
	713_t	K14556		U3 small nucleolar RNA-associated protein 12	31.7109	18.2551	11.0397	23.0695	25.0031	25.3816		-0.458991	0.453801	1.20108
	714_t			hypothetical protein	57.8079	29.6116	31.7434	42.5899	93.4026	49.4677		-0.440757	1.6573	0.640029
	715_t	K08281		nicotinamidase/pyrazinamidase [EC:3.5.1.19 3.5.1.-]	0	0	21.9602	0.573344	14.0468	4.26958		NA	NA	-2.36272
	716_t			hypothetical protein	13.3302	13.2324	31.5932	16.3905	23.1279	18.6256		0.29816	0.805553	-0.762329
	717_t			lipoxygenase	3.24304	2.45961	8.90971	2.37102	9.56514	10.7692		-0.45184	1.95936	0.273466
	718_t			hypothetical protein	21.885	21.2022	10.5038	21.1555	19.5303	16.6293		-0.0489123	-0.118499	0.662813
	719_t			uncharacterized LOC100832722	31.7352	30.1481	21.0237	29.4387	29.64	29.5302		-0.108371	-0.0245225	0.490174
	720_t			hypothetical protein	190.809	137.729	38.411	204.454	36.8374	77.8245		0.0996471	-1.90259	1.01871
	721_t	K01835		phosphoglucomutase [EC:5.4.2.2]	349.667	265.585	88.835	359.222	263.013	175.414		0.0388975	-0.0140391	0.981563
	722_t			No_hits_found	0	0	0	0	0	0		NA	NA	NA
	723_t			hypothetical protein	14.0202	20.5577	23.5517	13.9142	37.0539	32.5765		-0.0109445	0.849947	0.467997
	724_t			hypothetical protein	172.395	156.614	136.704	172.444	165.68	109.112		0.000415365	0.081187	-0.325247
	725_t			RNA-binding protein, putative	61.3145	19.9249	26.724	52.329	64.0227	41.1952		-0.228618	1.68401	0.624339
	726_t	K07556		ATP synthase mitochondrial F1 complex assembly factor 2	11.3891	5.79853	20.043	8.84836	6.68894	12.7533		-0.364177	0.20609	-0.652228
	727_t			trx10; thioredoxin-like protein	31.0247	32.3492	29.1191	19.9048	61.6203	62.5333		-0.640301	0.929674	1.10266
	728_t			HAD family hydrolase	26.2934	14.1742	14.8467	20.9316	14.1211	8.65965		-0.32902	-0.00541364	-0.777759
	729_t			No_hits_found	2.28376	8.37163	206.067	4.12091	19.7533	28.1303		0.851552	1.23851	-2.87292
	730_t			hypothetical protein	37.7002	38.2703	17.2593	31.9207	23.4113	31.8242		-0.240078	-0.709021	0.882754
	731_t			hypothetical protein	38.9232	43.0957	27.4502	29.3839	26.7194	27.5744		-0.405606	-0.689655	0.00651203
	732_t			hypothetical protein	227.379	326.905	270.083	249.199	103.454	109.894		0.132201	-1.65989	-1.2973
	733_t			No_hits_found	33.9444	30.1562	16.4835	29.1841	23.7951	30.4081		-0.217989	-0.341789	0.883439
	734_t	K03165		DNA topoisomerase III [EC:5.99.1.2]	8.22258	12.3027	8.69834	9.99238	3.87053	10.147		0.281236	-1.66838	0.222241
	735_t			hypothetical protein	8.55741	15.3081	26.9431	5.55889	1.64482	12.2655		-0.622379	-3.21829	-1.13531
	736_t	K15711		SWI/SNF-related matrix-associated actin-dependent regulator of chromatin subfamily A3 [EC:3.6.4.- 6.3.2.19]	18.3288	25.8417	88.6468	32.4373	4.74248	41.8378		0.823538	-2.44599	-1.08326
	737_t	K15711		SWI/SNF-related matrix-associated actin-dependent regulator of chromatin subfamily A3 [EC:3.6.4.- 6.3.2.19]	14.1446	21.5082	28.6637	11.3436	2.01388	22.2916		-0.318373	-3.41684	-0.362722
	738_t			No_hits_found	0	0	0	0	0	0		NA	NA	NA
	739_t			PDR-like ABC transporter	11.7119	17.173	35.6465	16.838	13.5435	19.1923		0.523747	-0.342546	-0.893236
	740_t			Zeaxanthin epoxidase (EC:1.14.13.90)	2.94943	9.61048	35.8617	10.3485	3.7794	12.8439		1.81091	-1.34645	-1.48137
	741_t	K03660		N-glycosylase/DNA lyase [EC:3.2.2.- 4.2.99.18]	23.6356	29.2789	55.8075	30.3936	35.7697	40.7647		0.362805	0.288875	-0.453137
	742_t			uncharacterized LOC100807708	88.5777	72.5867	40.8918	70.9045	33.8817	37.6682		-0.321067	-1.0992	-0.118465
	743_t	K06678		condensin complex subunit 3	37.0775	48.3585	8.38196	26.3011	43.3798	13.2378		-0.495421	-0.156747	0.659305
	744_t			SORBIDRAFT_01g044460, Sb01g044460; hypothetical protein	19.9129	19.2707	21.026	14.3727	27.175	18.2844		-0.470376	0.495868	-0.201567
	745_t			No_hits_found	NA	NA	NA	NA	NA	NA		NA	NA	NA
	746_t	K05656		ATP-binding cassette, subfamily B (MDR/TAP), member 9	15.5262	11.2521	9.76454	13.364	20.4099	24.7799		-0.216352	0.859068	1.34355
	747_t			FOG: RCC1 domain (ISS)	10.9279	3.33822	0.437075	7.80534	5.25113	0.509867		-0.485483	0.653549	0.222241
	748_t			SORBIDRAFT_02g003490, Sb02g003490; hypothetical protein	35.3578	37.8104	21.8342	37.793	21.8602	33.7926		0.09609	-0.790477	0.630118
	749_t			hypothetical protein	289.844	428.628	281.791	334.143	492.828	208.052		0.205189	0.201359	-0.437684
	750_t			ras-related protein Rab11B-like	215.719	286.397	211.015	197.804	293.911	138.69		-0.125084	0.0373597	-0.605482
	751_t			hypothetical protein	31.6384	29.7295	18.8209	26.9367	23.1258	19.9594		-0.232106	-0.362392	0.0847372
	752_t	K14012		UBX domain-containing protein 1	71.8952	40.2562	82.2847	68.7858	94.531	187.996		-0.0637856	1.23158	1.19201
	753_t			hypothetical protein	80.0659	104.793	136.69	104.235	68.1682	101.69		0.380576	-0.620373	-0.426728
	754_t			hypothetical protein	19.0128	17.8595	13.1176	22.5142	16.5592	7.98377		0.243869	-0.109056	-0.716359
	755_t	K12670		oligosaccharyltransferase complex subunit beta	177.259	180.115	185.078	155.718	100.121	95.7628		-0.186922	-0.847177	-0.950596
	756_t	K12670		oligosaccharyltransferase complex subunit beta	144.096	132.584	146.246	137.457	75.7891	94.3168		-0.0680542	-0.806843	-0.632811
	757_t			putative oxidoreductase	7.74059	13.3529	47.2041	6.98372	7.00151	18.8651		-0.148448	-0.931413	-1.32319
	758_t			hypothetical protein	15.3688	39.7814	59.914	17.2618	6.33009	7.02435		0.167579	-2.6518	-3.09246
	759_t	K00939		adenylate kinase [EC:2.7.4.3]	342.659	562.462	174.649	412.57	105.497	105.942		0.267866	-2.41456	-0.721176
	760_t	K10411		dynein light chain 1, axonemal	22.4862	13.7381	15.1093	28.4026	8.64417	10.9112		0.336979	-0.668379	-0.469637
	761_t	K11086		small nuclear ribonucleoprotein B and B'	150.111	84.5671	73.5633	87.6751	24.2971	23.8866		-0.775789	-1.79931	-1.62278
	762_t			catalytic/ ligase	17.1954	19.5735	46.0431	10.2066	10.8721	17.7349		-0.752519	-0.848272	-1.3764
	763_t			hypothetical protein	4.0105	7.51405	17.5376	4.0204	4.28256	6.9858		0.00355507	-0.811119	-1.32796
	764_t			SORBIDRAFT_04g000920, Sb04g000920; hypothetical protein	6.00176	12.8122	38.4642	8.28164	9.50024	19.1736		0.464529	-0.431487	-1.00439
	765_t			No_hits_found	28.2426	32.797	16.4245	20.4592	23.7745	7.38696		-0.46512	-0.464146	-1.1528
	766_t	K01466		allantoinase [EC:3.5.2.5]	152.664	128.497	61.8276	166.513	57.437	39.1831		0.125277	-1.16169	-0.65802
	767_t			tubulin-specific chaperone D-like	8.52988	7.26774	16.4865	7.27984	8.08687	14.0692		-0.228618	0.154075	-0.228743
	768_t			hypothetical protein	27.113	28.6742	130.953	23.3372	63.4202	77.646		-0.216352	1.14519	-0.754061
	769_t			No_hits_found	4.53714	2.85118	10.2659	10.2337	8.09792	5.08058		1.17348	1.50599	-1.0148
	770_t			CPA1 family transporter: sodium ion/proton	1.23865	2.11892	5.54863	1.49005	1.19041	2.31169		0.266589	-0.831877	-1.26319
	771_t			No_hits_found	17.5463	16.7875	25.8538	11.6355	12.057	19.1567		-0.592632	-0.47752	-0.432524
	772_t	K14007		protein transport protein SEC24	24.382	26.621	19.7554	18.5681	21.9205	22.018		-0.392986	-0.280284	0.156439
	773_t			cnk2; NimA-related protein kinase 2	2.87101	3.06163	6.0129	2.35481	6.77255	2.92263		-0.285952	1.1454	-1.04079
	774_t			hypothetical protein	14.6808	8.86379	18.0298	11.1027	17.0138	18.3733		-0.403021	0.940712	0.0272247
	775_t			hypothetical protein	38.8399	37.967	42.1884	31.6609	43.5483	47.3071		-0.294838	0.19787	0.16521
	776_t			MGC63470, zgc:103680, zgc:85731; zgc:63470	18.4139	16.5938	11.4156	11.7678	10.6918	5.58445		-0.645948	-0.634147	-1.03152
	777_t	K14797		essential nuclear protein 1	41.5164	28.7697	7.64286	24.1161	28.9681	40.7576		-0.783684	0.00991104	2.41489
	778_t	K06063		SNW domain-containing protein 1	28.3654	26.2838	57.4818	15.9949	34.4544	45.4387		-0.82652	0.390515	-0.339186
	779_t	K06063		SNW domain-containing protein 1	22.7911	27.9698	71.8151	32.632	38.093	48.8228		0.517815	0.445657	-0.556732
	780_t	K15422		3'(2'), 5'-bisphosphate nucleotidase / inositol polyphosphate 1-phosphatase [EC:3.1.3.7 3.1.3.57]	71.1052	60.0947	46.767	63.8555	81.3068	79.9906		-0.155143	0.436138	0.774339
	781_t			hypothetical protein	20.4311	33.9906	60.7217	23.0416	54.7522	65.9949		0.17348	0.687781	0.120143
	782_t			hypothetical protein	468.411	336.809	118.824	554.742	97.4618	144.795		0.24404	-1.78902	0.285193
	783_t			hypothetical protein	57.0383	107.157	181.365	96.4896	143.894	111.773		0.758443	0.42528	-0.698325
	784_t			No_hits_found	6.1412	18.91	627.228	5.54072	675.19	314.957		-0.148448	5.15807	-0.993838
	785_t	K11717		cysteine desulfurase / selenocysteine lyase [EC:2.8.1.7 4.4.1.16]	0	0.23551	0.308354	0	0.30872	1.43883		NA	0.390515	2.22224
	786_t			hypothetical protein	42.0765	28.5752	39.1142	56.3441	34.9041	54.5558		0.421248	0.288635	0.480038
	787_t			hypothetical protein	51.6602	50.8071	12.4981	44.3353	27.0441	25.3967		-0.220598	-0.909718	1.02293
	788_t			hypothetical protein	4.04229	5.14727	5.92246	4.41483	3.68038	4.52646		0.127186	-0.483954	-0.387813
	789_t			hypothetical protein	48.4007	49.1165	47.2884	47.7323	84.557	114.835		-0.0200631	0.783717	1.28001
	790_t			hypothetical protein	79.0397	112.216	36.129	97.9114	22.306	16.8584		0.3089	-2.33077	-1.09969
	791_t			hypothetical protein	50.2669	43.0895	20.043	38.3746	8.17537	10.3916		-0.389456	-2.39798	-0.947684
	792_t			Os01g0254900; Similar to Syntaxin 22 (AtSYP22) (AtVAM3).	76.5603	65.91	106.339	83.7264	107.581	177.956		0.129086	0.706848	0.742844
	793_t			hypothetical protein	31.774	25.0869	15.0155	19.8465	25.3688	21.8953		-0.678963	0.0161195	0.544169
	794_t	K15289		solute carrier family 35, member F5	48.3433	30.2609	15.197	39.0251	109.766	120.93		-0.308913	1.8589	2.99231
	795_t			hypothetical protein	37.0663	33.2615	51.1818	34.075	60.1202	64.0267		-0.121397	0.853997	0.323041
	796_t			myoA; type XI myosin heavy chain MyoA	67.7525	48.3703	50.7164	51.1934	69.8925	74.2768		-0.404315	0.531016	0.550459
	797_t			hypothetical protein	86.7534	66.5986	97.1547	114.003	138.353	239.342		0.394079	1.05479	1.30071
	798_t	K14292		trimethylguanosine synthase [EC:2.1.1.-]	34.1715	25.1665	20.2773	28.1676	11.7927	15.1318		-0.278756	-1.09361	-0.422279
	799_t			No_hits_found	117.741	116.087	195.837	81.5024	59.5037	100.019		-0.530696	-0.96415	-0.969379
	800_t			No_hits_found	9.26872	16.2042	63.6488	12.222	6.85209	12.774		0.39904	-1.24175	-2.31692
	801_t			hypothetical protein	43.2516	49.2047	66.3328	47.9932	2.38891	31.1747		0.150075	-4.36437	-1.08935
	802_t			camp-specific 35-cyclic phosphodiesterase	27.3845	21.77	25.0198	32.1487	40.9037	49.5066		0.2314	0.909889	0.984549
	803_t			hypothetical protein	13.826	9.17108	14.5357	11.2861	11.7057	18.7996		-0.292838	0.352041	0.371104
	804_t			hypothetical protein	11.539	8.10726	10.1534	6.94048	20.3309	20.4584		-0.733411	1.32638	1.01074
	805_t	K15172		transcription elongation factor SPT5	26.8122	29.0322	47.5149	22.8259	35.9428	31.4094		-0.232216	0.308053	-0.597187
	806_t	K11267		sister chromatid cohesion protein PDS5	9.12303	11.2648	12.168	7.36457	9.32145	4.73151		-0.308913	-0.273202	-1.36272
	807_t	K03781		catalase [EC:1.11.1.6]	0.531493	0	1.02037	0	71.5109	1.19031		NA	NA	0.222241
	808_t	K07114		uncharacterized protein	0	0	0	0	0.200097	0		NA	NA	NA
	809_t	K07114		uncharacterized protein	0.231267	0.339104	0	0.417307	0	0.258967		0.851552	NA	NA
	810_t			hypothetical protein	32.5643	36.6443	15.2659	29.3802	21.8344	26.2885		-0.148448	-0.746988	0.78412
	811_t			Os04g0381600; GTPase EngC family protein.	18.3058	15.0984	9.3351	15.4837	17.8677	15.0536		-0.241557	0.242958	0.689367
	812_t			hypothetical protein	147.321	136.923	28.951	125.59	247.491	157.173		-0.230242	0.854014	2.44066
	813_t	K10257		omega-3 fatty acid desaturase (delta-15 desaturase) [EC:1.14.19.-]	85.0327	50.3237	4.58929	61.313	170.99	76.0977		-0.471825	1.7646	4.05151
	814_t			uncharacterized LOC100825300	14.5219	9.80875	11.681	11.4036	68.3601	66.4758		-0.348747	2.80101	2.50866
	815_t	K11155		diacylglycerol O-acyltransferase 1 [EC:2.3.1.20 2.3.1.75 2.3.1.76]	30.3981	23.0494	65.7536	32.122	101.849	100.252		0.0795799	2.14363	0.60849
	816_t	K04794		peptidyl-tRNA hydrolase, PTH2 family [EC:3.1.1.29]	22.2418	22.5185	12.2001	27.7116	17.304	24.9059		0.317216	-0.380003	1.0296
	817_t			GT90A1; glycosyltransferase, CAZy family GT90	17.0069	19.3352	36.4357	11.3412	27.9514	17.6639		-0.584547	0.531691	-1.04455
	818_t			hypothetical protein	0	0	0	0	0	0		NA	NA	NA
	819_t			No_hits_found	0	0	0.577371	0	1.73417	0		NA	NA	NA
	820_t			AOC6; cationic amino acid transporter 2	17.5508	16.6642	7.45695	13.758	19.0793	14.8203		-0.351265	0.195259	0.990915
	821_t			TOC75; 75 kDa chloroplast membrane translocon	124.633	110.203	18.8518	114.15	38.4744	19.454		-0.126753	-1.51819	0.045363
	822_t			hypothetical protein	95.8028	65.7349	15.327	83.1108	28.9198	13.0659		-0.205032	-1.1846	-0.230271
	823_t			Os11g0116500; Similar to Chloroplastic outer envelope membrane protein (OEP75) precursor (Outer membrane protein).	42.3654	52.8019	6.10005	49.6898	26.4649	18.9759		0.230064	-0.996508	1.63728
	824_t	K12880		THO complex subunit 3	25.0085	18.3348	34.1417	31.087	8.54557	12.4462		0.313895	-1.10134	-1.45583
	825_t			hypothetical protein	20.9531	18.359	12.2641	25.3594	20.6281	18.3124		0.27536	0.168123	0.578385
	826_t			retinol dehydrogenase 12-like	18.0103	25.3926	15.2935	16.8742	5.99152	4.65405		-0.0940002	-2.08342	-1.71636
	827_t			No_hits_found	36.8693	54.0611	6.31987	27.3242	24.044	2.94896		-0.432241	-1.16891	-1.09969
	828_t			viral A-type inclusion protein	35.9152	48.8743	4.87934	26.5392	19.3804	5.03879		-0.436468	-1.33448	0.0463909
	829_t			MLO-like protein 14	14.1621	20.6327	23.703	14.2517	28.4425	32.5302		0.00909326	0.463119	0.456706
	830_t			hypothetical protein	19.4819	18.48	19.0554	16.744	14.1089	19.4374		-0.218496	-0.389359	0.0286367
	831_t			No_hits_found	60.2419	49.2342	14.2197	68.6076	48.4044	49.7637		0.187601	-0.0245225	1.8072
	832_t	K14970		menin	13.3065	10.2202	14.1923	14.8639	21.7197	22.9418		0.159674	1.08759	0.692871
	833_t	K12847		U4/U6.U5 tri-snRNP-associated protein 2	48.4302	37.8451	18.6511	54.9455	18.1159	23.3811		0.182093	-1.06285	0.326077
	834_t			No_hits_found	21.1681	6.65112	13.5463	13.6416	22.2811	18.0598		-0.633875	1.74415	0.414886
	835_t			No_hits_found	2.9135	0	10.7207	0.438103	2.80002	9.78742		-2.73341	NA	-0.131396
	836_t	K09660		mannose-P-dolichol utilization defect 1	18.307	25.1115	20.124	19.9802	20.1479	24.7981		0.126174	-0.317719	0.301312
	837_t			hypothetical protein	3.67021	5.14416	21.6565	3.70091	12.0342	14.9887		0.0120167	1.22613	-0.530922
	838_t			No_hits_found	48.4716	66.6997	143.164	54.4969	134.734	199.574		0.169034	1.01437	0.479251
	839_t	K14007		protein transport protein SEC24	23.1186	25.8005	23.5479	17.8452	25.0571	28.0449		-0.373515	-0.0421811	0.252142
	840_t	K01487		guanine deaminase [EC:3.5.4.3]	110.979	92.7429	134.093	118.799	125.799	143.969		0.09824	0.439818	0.102527
	841_t			hypothetical protein	22.18	16.6781	10.9184	14.3671	1.6397	4.45787		-0.626495	-3.34645	-1.29233
	842_t			hypothetical protein	21.8665	15.6095	35.9038	16.0943	28.7572	23.8413		-0.442179	0.881501	-0.590674
	843_t			hypothetical protein	122.181	87.9021	183.049	111.265	137.724	157.274		-0.135028	0.647813	-0.218949
	844_t	K12185		ESCRT-I complex subunit VPS37	13.7416	17.8595	20.3856	29.3042	20.4099	37.7694		1.09256	0.192576	0.889665
	845_t			IFT20; intraflagellar transport particle protein 20	104.066	60.8651	121.22	103.385	92.1469	142.718		-0.00947161	0.59832	0.235538
	846_t			uncharacterized LOC100248761	22.0763	24.8358	13.5186	28.1595	14.6321	19.606		0.351123	-0.76329	0.536349
	847_t	K00472		prolyl 4-hydroxylase [EC:1.14.11.2]	5.31493	3.50695	1.02037	2.15786	3.57554	2.38062		-1.30045	0.027945	1.22224
	848_t			hypothetical protein	35.3279	30.7251	25.6	32.811	24.2989	27.1486		-0.106628	-0.338524	0.0847372
	849_t	K08905		photosystem I subunit V	2635.1	4568.43	1845.11	3582.29	1657.32	900.759		0.443024	-1.46285	-1.03449
	850_t			SORBIDRAFT_06g025640, Sb06g025640; hypothetical protein	9.28004	6.64162	9.43824	8.97069	18.8989	24.4944		-0.0489123	1.5087	1.37586
	851_t	K11517		(S)-2-hydroxy-acid oxidase [EC:1.1.3.15]	24.0264	31.9269	99.46	21.6771	14.9127	57.1715		-0.148448	-1.09823	-0.798821
	852_t			hypothetical protein	7.79523	8.21536	7.48272	9.23084	10.301	6.00114		0.243869	0.326385	-0.318328
	853_t			zinc finger (CCCH-type) family protein	13.348	8.56276	13.4535	9.63427	13.4695	15.3205		-0.470376	0.653549	0.187475
	854_t			zinc finger CCCH domain-containing protein 18-like	9.27138	13.7944	31.4107	12.0552	14.4137	23.5119		0.378799	0.0633503	-0.417863
	855_t	K14944		RNA-binding protein Nova	151.412	145.977	111.317	118.05	129.533	116.625		-0.359075	-0.172421	0.0672099
	856_t	K03919		alkylated DNA repair protein [EC:1.14.11.-]	20.022	15.1683	38.9191	11.2902	28.7029	24.6622		-0.82652	0.920135	-0.658178
	857_t	K05655		ATP-binding cassette, subfamily B (MDR/TAP), member 8	9.73132	14.8285	10.8065	11.5342	21.0885	28.4174		0.245216	0.508085	1.39488
	858_t			SDG33-1; hypothetical protein	21.0367	18.5879	34.5984	18.547	33.1249	38.519		-0.181724	0.833548	0.154865
	859_t			BRD906; bromodomain protein	16.1352	16.9486	11.7748	14.6427	8.25214	10.883		-0.140036	-1.03833	-0.113627
	860_t	K13091		RNA-binding protein 39	53.3473	61.0615	76.8129	57.217	64.8715	78.0239		0.101028	0.0873235	0.0225684
	861_t			No_hits_found	24.3601	41.9854	646.534	21.9782	1.6429	1.43568		-0.148448	-4.67557	-8.81485
	862_t			No_hits_found	2.14942	0.525279	22.008	1.93925	1.37714	1.60458		-0.148448	1.39052	-3.77776
	863_t			hypothetical protein	70.6202	59.2015	29.4493	55.62	81.221	69.032		-0.344476	0.456218	1.22903
	864_t			hypothetical protein	11.4138	16.5036	11.8693	11.442	10.0552	8.52064		0.00355507	-0.714838	-0.478199
	865_t			PKL1; protein phosphatase 1 beta (EC:3.1.3.16)	81.8927	64.4769	65.9637	81.4344	85.0335	93.2964		-0.00809613	0.39925	0.500148
	866_t	K10397		kinesin family member 6/9	5.30957	6.4878	18.6879	4.12507	11.1977	8.588		-0.364177	0.787405	-1.12171
	867_t			hypothetical protein	31.5682	68.0435	213.33	62.3744	56.7332	118.067		0.982483	-0.262263	-0.853487
	868_t	K16075		magnesium transporter	20.1988	17.6881	37.1623	21.261	19.9513	17.906		0.0739444	0.173704	-1.05339
	869_t			3-oxo-5-alpha-steroid 4-dehydrogenase family protein	27.2583	27.909	15.7895	36.4654	31.1649	30.5232		0.419836	0.159189	0.950939
	870_t			No_hits_found	29.6022	10.8513	35.5193	30.0461	14.2246	45.5783		0.021477	0.390515	0.359744
	871_t			hypothetical protein	12.5153	15.0741	72.0813	8.67029	16.5383	7.75793		-0.529538	0.13374	-3.21588
	872_t			hypothetical protein	26.2967	26.453	43.8808	25.3807	26.5948	28.7616		-0.0511508	0.00771788	-0.609444
	873_t			hypothetical protein	0	0.267892	0.350753	0.659346	0.35117	0		NA	0.390515	NA
	874_t			hypothetical protein	49.2818	34.2778	40.8369	42.1829	63.1498	68.3913		-0.224397	0.881501	0.743938
	875_t	K13207		CUG-BP- and ETR3-like factor	419.469	182.08	65.8731	361.568	170.16	154.686		-0.214298	-0.0976756	1.23158
	876_t	K13679		granule-bound starch synthase [EC:2.4.1.242]	246.904	104.13	59.4496	198.176	377.755	212.675		-0.317167	1.85907	1.83891
	877_t	K13679		granule-bound starch synthase [EC:2.4.1.242]	348.62	184.945	93.5341	282.298	623.261	390.377		-0.304439	1.75274	2.0613
	878_t			No_hits_found	0	7.20382	1.179	0	0	0		NA	NA	NA
	879_t			hypothetical protein	0	0	0	0	0	0		NA	NA	NA
	880_t	K01626		3-deoxy-7-phosphoheptulonate synthase [EC:2.5.1.54]	136.099	114.534	61.5088	118.73	108.659	120.082		-0.196971	-0.0759638	0.965156
	881_t			hypothetical protein	115.644	97.1477	189.638	94.1922	148.186	151.078		-0.296005	0.609155	-0.327956
	882_t			POC16; centriole proteome protein	0.313425	0.765953	3.71061	0.659817	4.51826	4.67955		1.07394	2.56044	0.334715
	883_t			uncharacterized LOC100258100	63.0544	53.3128	42.4382	55.7992	77.3153	61.6796		-0.176354	0.536274	0.539431
	884_t			hypothetical protein	56.9956	72.4206	78.8774	56.9435	42.846	52.6633		-0.00132115	-0.757239	-0.582814
	885_t			hypothetical protein	58.9646	73.8832	68.6069	39.335	92.3859	98.4405		-0.584033	0.322426	0.520899
	886_t			No_hits_found	29.8756	45.1542	64.8562	31.5159	41.0802	58.6732		0.0771117	-0.136415	-0.144542
	887_t			uncharacterized LOC100251027	18.5227	17.7772	33.2973	13.9769	36.8971	26.0209		-0.406246	1.05348	-0.355735
	888_t			hypothetical protein	10.9408	12.9274	27.0712	10.1585	20.57	25.2162		-0.107028	0.670112	-0.102407
	889_t	K02258		cytochrome c oxidase assembly protein subunit 11	62.6403	70.6875	53.055	57.6235	18.8864	28.1948		-0.120434	-1.90411	-0.91206
	890_t			TEF5; rieske [2Fe-2S] protein	97.2313	109.456	62.0215	117.72	90.4299	54.0875		0.275867	-0.275484	-0.197473
	891_t			uncharacterized LOC100266711	70.9466	64.1377	85.768	77.2445	115.091	106.025		0.122699	0.843535	0.305899
	892_t	K00914	A	phosphatidylinositol 3-kinase [EC:2.7.1.137]	38.4566	26.8829	84.6222	28.587	47.6412	66.6687		-0.427871	0.825521	-0.344026
	893_t			hypothetical protein	3.03926	7.69747	116.962	4.23776	5.57623	32.7954		0.479583	-0.465095	-1.83447
	894_t			No_hits_found	18.1594	17.6971	3.61382	12.3877	10.6415	5.95154		-0.551804	-0.733813	0.71974
	895_t			DNJ9; DnaJ-like protein	70.3105	49.9857	53.7889	66.7035	53.4433	63.7014		-0.0759784	0.0964929	0.244018
	896_t			hypothetical protein	54.1831	44.1378	17.0159	31.9866	79.3948	48.6882		-0.760378	0.847029	1.51669
	897_t			hypothetical protein	0	0	0	0	0	0		NA	NA	NA
	898_t			No_hits_found	0	0.154628	0.607364	0	0.40539	0.472345		NA	1.39052	-0.362722
	899_t	K04728		ataxia telangiectasia mutated family protein [EC:2.7.11.1]	9.75566	9.83442	26.5886	12.2596	9.04084	19.7025		0.329599	-0.121384	-0.432431
	900_t	K04728		ataxia telangiectasia mutated family protein [EC:2.7.11.1]	4.21306	4.03917	13.0657	3.21632	9.0323	10.887		-0.389456	1.16103	-0.263186
	901_t			No_hits_found	NA	NA	NA	NA	NA	NA		NA	NA	NA
	902_t	K04728		ataxia telangiectasia mutated family protein [EC:2.7.11.1]	4.20002	12.9327	31.4468	15.9152	10.4947	17.8717		1.92194	-0.301363	-0.815234
	903_t			No_hits_found	21.9116	16.7946	52.822	18.8705	24.887	28.4396		-0.215562	0.567393	-0.893236
	904_t			dynein heavy chain	8.59768	7.51553	11.9034	6.71279	7.94501	12.5898		-0.357035	0.0801749	0.0808849
	905_t	K00988		ATP adenylyltransferase [EC:2.7.7.53]	17.2878	16.7073	2.26292	24.8141	0.755203	3.51973		0.521403	-4.46747	0.637278
	906_t	K00472		prolyl 4-hydroxylase [EC:1.14.11.2]	142.858	125.319	152.587	134.477	234.907	233.48		-0.0872212	0.906481	0.613666
	907_t			zinc ion binding protein, putative	28.4728	19.831	47.1466	31.6828	62.0247	81.0366		0.154115	1.64509	0.781419
	908_t	K01764		cytochrome c heme-lyase [EC:4.4.1.17]	59.0548	85.1482	47.2394	71.4846	42.566	57.8622		0.275578	-1.00027	0.29263
	909_t	K10752		histone-binding protein RBBP4	74.8949	67.9708	47.1893	112.52	36.4646	26.6006		0.587246	-0.898421	-0.827003
	910_t			No_hits_found	0.361784	0	4.51464	0	14.2554	0.810235		NA	NA	-2.4782
	911_t			No_hits_found	0	0	0	1.90562	0.811953	4.25724		NA	NA	NA
	912_t			glgb8; 1,4-alpha-glucan branching enzyme II, isoamylase	41.628	43.8575	58.7054	38.3923	23.8064	42.5857		-0.116739	-0.881471	-0.463124
	913_t			No_hits_found	1.2546	0.459901	1.2043	0	0.602866	2.80974		NA	0.390515	1.22224
	914_t	K08907		light-harvesting complex I chlorophyll a/b binding protein 1	1835.8	3691.57	1331.65	2950.97	1660.51	979.755		0.684781	-1.15261	-0.442728
	915_t	K08911		light-harvesting complex I chlorophyll a/b binding protein 5	2855.52	4909.89	2202.27	3592.35	1489.88	698.269		0.331174	-1.7205	-1.65713
	916_t			FSA1; fructose-6-P aldolase	166.406	128.516	132.243	166.618	85.4196	91.2335		0.00184166	-0.589307	-0.535558
	917_t			CENP-C (ISS)	26.2934	25.3246	5.19634	17.6756	24.7739	7.21637		-0.572946	-0.031718	0.473779
	918_t	K14298		mRNA export factor	87.1117	65.1514	32.5499	80.1764	41.0166	36.6615		-0.119689	-0.667588	0.171615
	919_t			No_hits_found	16.9029	16.4016	8.11265	11.2134	12.9001	10.5771		-0.592055	-0.346451	0.382705
	920_t			SORBIDRAFT_10g010840, Sb10g010840; hypothetical protein	8.08548	5.65424	3.34334	5.27476	3.22777	1.6715		-0.616227	-0.808794	-1.00015
	921_t			hypothetical protein	80.5697	71.4379	195.998	66.0057	469.59	248.591		-0.287647	2.71664	0.342936
	922_t	K13412		calcium-dependent protein kinase [EC:2.7.11.1]	67.9901	58.1099	140.999	64.2944	85.6085	101.58		-0.0806326	0.558969	-0.473075
	923_t	K10756		replication factor C subunit 3/5	105.733	60.5449	55.0591	112.229	26.8981	30.1798		0.0860172	-1.1705	-0.867396
	924_t			hypothetical protein	10.8858	10.9604	2.08989	7.72619	6.27711	0.975178		-0.494624	-0.804132	-1.09969
	925_t			cyclin-D3-1-like	85.3333	40.7453	57.9687	117.261	37.43	68.6031		0.458541	-0.122436	0.242999
	926_t			hypothetical protein	11.8968	12.6678	11.4199	5.62233	27.7669	29.181		-1.08133	1.1322	1.35349
	927_t	K06627		cyclin A	67.5468	78.619	104.402	46.137	71.8843	57.2622		-0.549964	-0.129201	-0.866488
	928_t	K01070		S-formylglutathione hydrolase [EC:3.1.2.12]	254.279	170.644	203.244	306.189	85.1466	179.922		0.268009	-1.00297	-0.175844
	929_t	K02210		minichromosome maintenance protein 7 (cell division control protein 47)	53.4828	49.6857	25.5767	43.0273	30.4316	20.7557		-0.313823	-0.70726	-0.301321
	930_t			hypothetical protein	113.77	101.814	9.71614	101.55	46.6929	24.0287		-0.163933	-1.12466	1.3063
	931_t			hypothetical protein	54.2039	47.0068	68.0248	58.2279	87.159	71.7964		0.103315	0.89078	0.0778508
	932_t			312 protein (ISS)	67.96	47.777	38.4264	58.7951	24.6042	54.7295		-0.20899	-0.957408	0.510221
	933_t			hypothetical protein	0.169757	0	1.30361	0.153158	1.14201	1.9009		-0.148448	NA	0.544169
	934_t			No_hits_found	25.9419	18.7872	23.9909	28.5431	55.0318	91.0444		0.137856	1.55051	1.92408
	935_t	K03969		phage shock protein A	131.933	99.8866	96.845	120.977	163.672	185.876		-0.125065	0.712443	0.940591
	936_t			No_hits_found	1.34092	3.93236	0.643583	0.907356	3.22174	4.50461		-0.563486	-0.287557	2.8072
	937_t	K03177		tRNA pseudouridine55 synthase [EC:5.4.99.25]	36.2785	24.8072	23.1045	34.9343	23.8024	23.8275		-0.0544719	-0.0596507	0.0444536
	938_t	K08202		MFS transporter, OCT family, solute carrier family 22 (organic cation transporter), member 4/5	33.9792	29.8574	38.8526	44.858	37.218	40.2874		0.400714	0.317911	0.0523157
	939_t	K12235		serine racemase [EC:5.1.1.18]	35.6982	30.6163	45.905	37.6769	32.3659	30.9233		0.0778278	0.0801749	-0.569954
	940_t			pentatricopeptide repeat-containing protein	17.5129	13.5153	11.6286	10.2169	21.26	22.8545		-0.777466	0.653549	0.974803
	941_t	K00604		methionyl-tRNA formyltransferase [EC:2.1.2.9]	45.1491	41.7968	11.753	27.9618	17.2827	14.1388		-0.691241	-1.27406	0.266635
	942_t			hypothetical protein	132.111	108.233	119.165	122.977	112.656	94.866		-0.10336	0.0577879	-0.329001
	943_t			hypothetical protein	302.614	218.842	330.004	227.521	275.99	515.206		-0.411482	0.334727	0.642667
	944_t			hypothetical protein	0	0	0	0	0	0.232813		NA	NA	NA
	945_t			hypothetical protein	0	0.349045	0	0.214771	0	0		NA	NA	NA
	946_t			vacuolar protein sorting-associated protein 53 homolog-like	61.1523	47.2968	86.2771	55.9307	110.921	111.181		-0.128766	1.22972	0.36586
	947_t			putative photosystem II 22 kDa protein (ISS)	49.546	36.3244	57.468	45.0739	93.6452	54.5558		-0.136475	1.36627	-0.0750253
	948_t			hypothetical protein	7.34245	8.24284	5.94683	2.69121	5.51287	5.9095		-1.44801	-0.580339	-0.00908482
	949_t	K03847		alpha-1,6-mannosyltransferase [EC:2.4.1.260]	24.8655	19.7862	31.7278	25.7172	15.1542	26.146		0.0485888	-0.384779	-0.279157
	950_t			hypothetical protein	9.9429	10.5699	57.743	12.1104	15.7668	35.0716		0.284511	0.576928	-0.719343
	951_t	K08827		serine/threonine-protein kinase PRP4 [EC:2.7.11.1]	52.7673	59.6838	99.8095	53.7869	72.403	78.0862		0.0276111	0.278711	-0.354109
	952_t	K02889		large subunit ribosomal protein L21e	1467.77	1254.25	1459.64	1587.99	1966.55	1631.74		0.113576	0.648839	0.160804
	953_t	K01704		3-isopropylmalate/(R)-2-methylmalate dehydratase small subunit [EC:4.2.1.33 4.2.1.35]	353.614	268.756	80.3337	303.086	192.577	209.864		-0.222449	-0.480865	1.38538
	954_t			uncharacterized LOC100776976	6.78888	4.0989	30.6669	6.48537	9.5948	10.7323		-0.0659859	1.22702	-1.51472
	955_t	K05681		ATP-binding cassette, subfamily G (WHITE), member 2	1.26912	0.6203	21.1162	1.14503	77.857	39.3181		-0.148448	6.97172	0.89684
	956_t			No_hits_found	14.3591	37.5659	33.5156	11.5914	71.0328	68.2088		-0.308913	0.919064	1.02513
	957_t			SLT3; sodium/sulfate co-transporter	0.818499	1.20016	1.12241	0.105495	92.7088	90.4753		-2.9558	6.27141	6.33285
	958_t			No_hits_found	0	0	0	0	0	0		NA	NA	NA
	959_t			No_hits_found	12.1637	17.8355	62.9001	10.0893	247.563	262.966		-0.269754	3.79497	2.06374
	960_t			hypothetical protein	32.7601	41.0152	59.0232	33.8767	27.6092	47.9715		0.0483527	-0.571011	-0.299106
	961_t			hypothetical protein	23.078	36.6589	123.071	26.0268	36.9652	33.0206		0.17348	0.0120034	-1.89805
	962_t			No_hits_found	25.0286	29.6416	76.2338	23.8841	45.9489	43.8363		-0.067528	0.632404	-0.798307
	963_t	K03248		translation initiation factor 3 subunit G	240.885	147.854	90.438	235.71	125.295	124.889		-0.0313294	-0.238842	0.465646
	964_t	K10841		DNA excision repair protein ERCC-6	14.7104	8.29602	20.0947	8.16738	19.0311	19.6401		-0.848888	1.19787	-0.0330163
	965_t	K10841		DNA excision repair protein ERCC-6	11.0608	6.37149	14.6621	8.07847	13.6671	16.5142		-0.453303	1.10101	0.171615
	966_t	K10841		DNA excision repair protein ERCC-6	8.6685	7.06141	16.8731	8.03815	17.1246	20.7618		-0.10892	1.27804	0.299203
	967_t			No_hits_found	5.03176	5.79701	4.83004	3.24268	2.07248	1.60984		-0.633875	-1.48395	-1.58511
	968_t			No_hits_found	NA	NA	NA	NA	NA	NA		NA	NA	NA
	969_t			hypothetical protein	37.5385	67.339	76.6673	61.9713	52.1957	76.9147		0.723228	-0.367512	0.00464929
	970_t			No_hits_found	3.24801	0	18.7068	0	9.36452	7.27411		NA	NA	-1.36272
	971_t			No_hits_found	5.67614	13.5247	184.571	7.6817	13.6377	23.8351		0.436514	0.0120034	-2.95302
	972_t	K09667		polypeptide N-acetylglucosaminyltransferase [EC:2.4.1.-]	31.6941	25.7259	103.358	18.7655	57.9277	47.3732		-0.756131	1.17103	-1.12551
	973_t			No_hits_found	1.008	1.47803	0	0	5.81246	5.6437		NA	1.97548	NA
	974_t			hypothetical protein	47.308	54.3549	104.379	52.238	78.7163	111.484		0.143015	0.534251	0.0950055
	975_t			hypothetical protein	36.8279	32.0627	38.6657	40.4952	43.1358	37.3729		0.136954	0.42799	-0.0490613
	976_t	K08515		vesicle-associated membrane protein 7	13.0334	13.6506	13.4046	10.9191	21.4728	20.8493		-0.255363	0.653549	0.637278
	977_t	K06111		exocyst complex component 4	10.7927	9.68032	22.1528	6.42253	9.59992	16.5853		-0.748841	-0.0120315	-0.417584
	978_t			hypothetical protein	26.7917	21.587	31.0648	16.0349	21.4143	26.4363		-0.74057	-0.0115834	-0.232763
	979_t	K00029		malate dehydrogenase (oxaloacetate-decarboxylating)(NADP+) [EC:1.1.1.40]	67.2227	61.3494	16.3328	61.6564	139.932	95.8891		-0.124699	1.1896	2.5536
	980_t			hypothetical protein	55.5936	49.9473	140.301	56.9062	49.3483	61.7997		0.0336664	-0.0174051	-1.18285
	981_t	K12373		hexosaminidase [EC:3.2.1.52]	11.863	13.292	24.2787	14.9438	12.9067	18.7979		0.333085	-0.0424444	-0.36912
	982_t			similar to beta-1,4-endoglucanase	0.31098	0	0	0.841718	0.298868	0.348228		1.43651	NA	NA
	983_t			hypothetical protein	62.0772	58.0333	55.8051	61.3414	179.294	148.588		-0.0172035	1.62737	1.41285
	984_t	K08869		aarF domain-containing kinase	28.0909	14.8025	17.9063	20.1962	30.1605	24.0832		-0.476023	1.02682	0.42756
	985_t	K07112		YEE2 integral membrane protein	41.282	29.993	33.558	58.7203	57.5453	89.5381		0.508347	0.940072	1.41584
	986_t			hypothetical protein	21.7713	21.9354	11.9769	14.818	23.1258	10.9777		-0.555073	0.0762405	-0.125683
	987_t	K11492		condensin-2 complex subunit G2	25.69	25.2553	24.0997	22.1245	29.1784	18.3063		-0.215562	0.208312	-0.396669
	988_t	K11143		dynein intermediate chain 2, axonemal	0.269669	1.18624	0.258858	0.729903	0.518331	0.905908		1.43651	-1.19445	1.8072
	989_t			No_hits_found	16.333	13.2001	17.7151	10.7909	14.3372	14.185		-0.597974	0.119213	-0.320614
	990_t	K15382		solute carrier family 50 (sugar transporter)	23.9401	24.9417	65.3126	32.9673	14.5312	22.5748		0.461605	-0.77941	-1.53265
	991_t			Os03g0746500; Similar to RNA helicase like protein.	10.8695	6.78208	20.2016	7.30288	18.003	18.9046		-0.573754	1.40844	-0.0957294
	992_t	K01247		DNA-3-methyladenine glycosylase II [EC:3.2.2.21]	37.0074	27.954	85.7595	35.0752	153.76	186.271		-0.0773649	2.45956	1.11904
	993_t			SP29; serine protease 29	0	0	0	0	0.382746	0		NA	NA	NA
	994_t			No_hits_found	4.21617	1.54553	2.02357	0	4.05196	16.5241		NA	1.39052	3.0296
	995_t			hypothetical protein	5.71933	8.85209	31.1102	9.1735	79.3948	74.0061		0.681627	3.16496	1.25026
	996_t			hypothetical protein	15.2437	17.0925	35.2905	12.9442	128.403	132.54		-0.235911	2.90924	1.90908
	997_t			hypothetical protein	20.1158	25.5733	59.7769	20.2727	27.9702	51.5205		0.0112086	0.12925	-0.214442
	998_t			hypothetical protein	15.501	11.0513	7.61551	9.36023	10.1465	9.15717		-0.727742	-0.123224	0.265962
	999_t			hypothetical protein	9.13504	11.4811	28.8118	5.88701	22.5752	45.3008		-0.633875	0.975478	0.652875
	1000_t			HSP70B; heat shock protein 70B	552.348	334.143	175.231	511.335	471.529	623.091		-0.111308	0.496882	1.83019
	1001_t			hypothetical protein	65.1991	42.5476	110.728	62.0561	53.7083	65.7879		-0.0712802	0.336067	-0.751124
	1002_t			No_hits_found	14.6476	20.4383	44.1465	13.2153	56.3082	61.5516		-0.148448	1.46207	0.479499
	1003_t			No_hits_found	4.74547	3.943	48.8928	5.13776	10.9455	9.91924		0.114586	1.47298	-2.30132
	1004_t			No_hits_found	13.7887	8.08731	46.3258	7.46429	13.2517	15.4403		-0.885414	0.712443	-1.58511
	1005_t			PDR-like ABC transporter	18.8993	19.8127	42.4718	17.2904	7.38411	21.7564		-0.128364	-1.42393	-0.965066
	1006_t			pleiotropic drug resistance protein 4-like	6.33456	14.6837	19.8514	6.63968	20.6807	20.2368		0.0678699	0.494071	0.0277377
	1007_t			No_hits_found	17.943	22.1987	47.3651	23.6083	108.494	49.8118		0.395872	2.28907	0.0726644
	1008_t	K08730		phosphatidylserine synthase 2 [EC:2.7.8.29]	34.4844	30.7274	57.801	31.5911	71.891	71.2889		-0.126422	1.22629	0.302583
	1009_t	K13210		far upstream element-binding protein	216.892	197.906	220.397	195.685	256.506	283.401		-0.148448	0.37418	0.36274
	1010_t			No_hits_found	29.5473	73.2191	289.867	32.523	31.804	65.5111		0.138433	-1.20301	-2.14558
	1011_t			No_hits_found	44.6602	72.9262	289.371	50.3667	52.6754	71.6045		0.17348	-0.469307	-2.0148
	1012_t			hypothetical protein	24.1414	26.7411	106.296	24.1484	94.5699	85.5067		0.000415365	1.82232	-0.313983
	1013_t	K14766		nucleolar protein 14	20.2545	14.4481	25.6168	13.829	32.2234	28.9636		-0.550546	1.15723	0.177153
	1014_t			No_hits_found	9.84615	7.21865	16.5925	8.68599	20.6076	20.8259		-0.180869	1.51337	0.327851
	1015_t			hypothetical protein	45.1234	60.2308	67.5611	45.1364	94.2737	46.6836		0.000415365	0.646354	-0.533275
	1016_t			No_hits_found	48.5534	46.2389	48.5288	45.1607	54.8402	63.337		-0.104505	0.246125	0.384208
	1017_t	K02115		F-type H+-transporting ATPase subunit gamma [EC:3.6.3.14]	884.764	793.443	317.648	994.204	441.527	205.504		0.168249	-0.845625	-0.628264
	1018_t			GTP binding protein	13.6969	10.5703	31.3126	11.382	31.0034	38.142		-0.267093	1.5524	0.284637
	1019_t			GTP binding protein	21.3596	19.9102	26.9472	17.8946	21.7007	17.426		-0.255363	0.124235	-0.628896
	1020_t			No_hits_found	18.841	12.5574	12.0571	11.8476	12.0715	5.11461		-0.66928	-0.0569439	-1.23719
	1021_t			No_hits_found	12.564	8.59711	5.22611	6.04558	0.402487	0.468961		-1.05534	-4.41684	-3.4782
	1022_t			No_hits_found	13.9867	11.7924	18.7963	11.9881	9.40933	21.1436		-0.222449	-0.325692	0.169773
	1023_t			No_hits_found	10.44	9.18488	21.5199	8.32858	11.4064	14.0286		-0.325986	0.312513	-0.617295
	1024_t	K00318		proline dehydrogenase [EC:1.5.99.8]	113.096	63.0821	117.939	136.615	36.4711	74.8915		0.272568	-0.790477	-0.655173
	1025_t			GD17534 gene product from transcript GD17534-RA	76.914	50.0651	66.2405	81.0671	22.7972	60.3691		0.0758693	-1.13495	-0.133903
	1026_t	K02155		V-type H+-transporting ATPase 16kDa proteolipid subunit [EC:3.6.3.14]	345.101	245.866	353.87	317.951	317.613	339.155		-0.118216	0.369402	-0.0612759
	1027_t			hypothetical protein	48.3396	34.0446	21.5567	44.9866	59.6257	55.4082		-0.10371	0.808506	1.36197
	1028_t			NAB1; nucleic acid binding protein	168.085	347.545	184.73	232.09	123.612	54.5558		0.465494	-1.49139	-1.75961
	1029_t			hypothetical protein	21.5049	21.9124	37.0871	16.7714	24.1703	26.9378		-0.358666	0.141487	-0.461286
	1030_t			GTR13; 1,3-beta-D-glucan synthase	18.5601	25.5135	4.454	10.4658	15.6075	14.2884		-0.82652	-0.709021	1.68167
	1031_t			hypothetical protein	50.2512	38.8221	29.0457	26.8126	63.8726	57.4802		-0.906247	0.71832	0.984741
	1032_t			hypothetical protein	51.7209	48.2386	38.3353	37.0651	60.8746	66.3467		-0.480685	0.335653	0.791349
	1033_t	K00706		1,3-beta-glucan synthase [EC:2.4.1.34]	96.0484	103.755	83.7352	97.9599	144.927	152.237		0.0284297	0.482146	0.862409
	1034_t			No_hits_found	18.7756	13.1299	24.1229	14.073	25.262	22.9652		-0.415928	0.944113	-0.0709557
	1035_t	K11418		histone deacetylase 11 [EC:3.5.1.98]	11.6637	10.9562	8.39707	19.731	5.95499	11.02		0.758443	-0.879574	0.392166
	1036_t			probable beta-1,3-galactosyltransferase 19-like	57.9179	49.0718	47.7286	52.5012	72.7282	56.2893		-0.141659	0.567619	0.238008
	1037_t			No_hits_found	0	0	0	0	0	0		NA	NA	NA
	1038_t			No_hits_found	0	0	0	0	0	0		NA	NA	NA
	1039_t			No_hits_found	NA	NA	NA	NA	NA	NA		NA	NA	NA
	1040_t			hypothetical protein	36.4903	38.3016	78.4767	24.8267	136.06	139.553		-0.555623	1.82877	0.830473
	1041_t	K15634		probable phosphoglycerate mutase [EC:5.4.2.1]	53.4351	34.5667	6.03445	46.7923	31.7185	32.5575		-0.191517	-0.124058	2.43169
	1042_t	K02927		large subunit ribosomal protein L40e	1637.23	1504.35	961.443	1854.35	1308.86	852.593		0.179657	-0.200835	-0.173344
	1043_t	K02927		large subunit ribosomal protein L40e	28.4561	31.2936	23.5904	26.8406	38.5354	56.487		-0.0843177	0.300317	1.25972
	1044_t			No_hits_found	2.90867	2.93215	3.49008	1.64016	2.44596	4.47846		-0.82652	-0.261562	0.359744
	1045_t	K08869		aarF domain-containing kinase	21.5307	30.0525	45.7071	24.6554	9.55022	16.2276		0.195506	-1.65388	-1.49397
	1046_t			No_hits_found	NA	NA	NA	NA	NA	NA		NA	NA	NA
	1047_t			No_hits_found	22.0865	26.1939	33.3605	23.7364	8.42807	15.2756		0.103939	-1.63596	-1.12691
	1048_t			uncharacterized LOC100217055	0	0.185714	0.972624	0	0.243445	0.567305		NA	0.390515	-0.777759
	1049_t			No_hits_found	0	1.00617	1.31738	3.71462	3.29737	5.37874		NA	1.71244	2.0296
	1050_t			hypothetical protein	38.0755	27.6147	23.187	35.83	3.54121	23.8395		-0.087694	-2.96312	0.0400374
	1051_t			ribulose-1,5-bisphosphate carboxylase/oxygenase small subunit	45.4871	62.5286	1.28422	8.14752	155.254	78.2757		-2.48102	1.31204	5.9296
	1052_t			hypothetical protein	12.7558	10.7157	95.1496	13.1869	30.3921	37.7923		0.0479492	1.50397	-1.33211
	1053_t			DNJ4; DnaJ-like protein	137.467	92.4178	99.619	111.77	107.048	123.511		-0.298552	0.212014	0.310148
	1054_t			No_hits_found	2.64544	1.45462	3.17423	0.596693	0	2.22173		-2.14845	NA	-0.514725
	1055_t			No_hits_found	19.465	14.8618	19.7903	17.1461	9.18741	23.8601		-0.183005	-0.693877	0.269806
	1056_t			No_hits_found	0	0	0	0.794392	0	0.492974		NA	NA	NA
	1057_t			hypothetical protein	22.4862	41.2142	94.7332	33.8126	33.6162	72.7411		0.588518	-0.293983	-0.3811
	1058_t			pflA; pyruvate formate-lyase activating enzyme	52.2002	29.5725	20.043	43.2428	21.435	38.7913		-0.271596	-0.464287	0.952634
	1059_t	K13511		monolysocardiolipin acyltransferase [EC:2.3.1.-]	80.4177	43.0349	17.4672	69.3769	39.4889	30.893		-0.213057	-0.124058	0.822633
	1060_t			hypothetical protein	15.0545	25.932	41.95	13.1869	13.204	37.4798		-0.191092	-0.973759	-0.162557
	1061_t			hypothetical protein	33.9301	85.1514	111.489	23.5481	16.3043	87.679		-0.52696	-2.38478	-0.346602
	1062_t			TSP2; tail-specific protease	36.4244	35.5304	30.3714	33.0021	30.1108	17.1099		-0.142348	-0.23877	-0.827883
	1063_t			hypothetical protein	8.45973	10.5622	26.1306	8.38824	40.3292	23.8232		-0.0122436	1.93292	-0.13337
	1064_t	K14400		pre-mRNA cleavage complex 2 protein Pcf11	13.2107	8.03677	28.33	8.87581	22.691	35.2514		-0.573754	1.49743	0.31535
	1065_t			No_hits_found	16.0879	14.4298	1.80716	9.88246	12.8296	3.64131		-0.703037	-0.169573	1.01074
	1066_t			No_hits_found	0	0	0	0	1.08052	0		NA	NA	NA
	1067_t	K00850		6-phosphofructokinase [EC:2.7.1.11]	47.8533	59.8706	107.348	70.3928	61.4859	88.5318		0.556809	0.0384088	-0.278025
	1068_t			hypothetical protein	58.8358	57.2109	159.919	56.9943	58.3299	70.7376		-0.0458783	0.027945	-1.1768
	1069_t	K00958		sulfate adenylyltransferase [EC:2.7.7.4]	115.682	81.2564	13.6311	90.3085	63.5767	22.8824		-0.357227	-0.353984	0.747332
	1070_t	K14684		solute carrier family 25 (mitochondrial phosphate transporter), member 23/24/25/41	23.9759	20.6201	3.09813	32.0313	11.0779	4.13041		0.417899	-0.896366	0.414886
	1071_t			hypothetical protein	27.6465	18.6295	8.58588	25.6769	9.18218	7.51185		-0.106628	-1.02068	-0.192797
	1072_t			hypothetical protein	11.4636	5.60297	3.668	8.6189	6.42663	2.13944		-0.411482	0.19787	-0.777759
	1073_t	K05757		actin related protein 2/3 complex, subunit 1A/1B	7.56596	5.54694	9.57349	3.72336	11.8984	12.7083		-1.02292	1.10101	0.408654
	1074_t			hypothetical protein	0	0	0.443991	0	0	0		NA	NA	NA
	1075_t			: sno, strawberry notch homolog 1 (ISS)	32.1447	43.5528	6.90425	29.7226	37.9758	10.0428		-0.113019	-0.197686	0.540602
	1076_t			hypothetical protein	12.0132	7.33951	18.4506	15.8966	40.4085	39.0111		0.404093	2.4609	1.08022
	1077_t			hypothetical protein	98.6229	27.3094	37.7996	146.912	76.7118	150.161		0.574961	1.49005	1.99007
	1078_t			hypothetical protein	58.767	65.283	57.8643	79.0966	30.8183	45.6173		0.428609	-1.08292	-0.343093
	1079_t			No_hits_found	0	0.592027	0	0	0	0.90424		NA	NA	NA
	1080_t			MOT13; hypothetical protein	11.9056	8.72855	10.942	8.91316	12.1723	16.4518		-0.417635	0.479782	0.588369
	1081_t			hypothetical protein	31.6023	29.9267	49.295	38.0163	56.9464	58.9792		0.266589	0.928172	0.258767
	1082_t			uridine cytidine kinase I, putative (EC:2.7.1.48)	69.4312	67.5334	49.0391	61.7525	58.1965	56.7645		-0.169088	-0.214669	0.211057
	1083_t	K01874		methionyl-tRNA synthetase [EC:6.1.1.10]	29.0595	34.1721	9.9426	34.5248	11.6135	9.02104		0.248623	-1.55702	-0.140329
	1084_t			alk4; aurora like protein kinase	1.05626	0.0967993	1.2674	0.833861	0.253781	0.887086		-0.341093	1.39052	-0.514725
	1085_t			hypothetical protein	11.9927	14.8371	32.3772	10.82	23.0511	40.2874		-0.148448	0.635628	0.31535
	1086_t			hypothetical protein	14.3094	16.4857	28.4527	12.9103	34.8714	69.2439		-0.148448	1.08083	1.28312
	1087_t			hypothetical protein	6.42845	11.6555	18.5861	5.45258	17.6093	28.923		-0.237532	0.595335	0.637995
	1088_t			No_hits_found	5.30116	15.2685	24.7163	5.46608	18.1953	30.9526		0.0441971	0.253012	0.324602
	1089_t			No_hits_found	4.50258	5.33245	15.2935	1.87492	6.9901	19.3919		-1.26393	0.390515	0.342535
	1090_t			hypothetical protein	3.45132	8.01267	13.0941	2.66901	10.9773	16.471		-0.37084	0.454174	0.331017
	1091_t	K03139		transcription initiation factor TFIIF subunit beta [EC:3.6.4.12]	17.8095	12.6067	12.3795	11.6355	8.85301	11.0028		-0.614112	-0.509949	-0.170077
	1092_t			hypothetical protein	13.1728	10.9172	14.9537	10.4379	26.8606	22.8313		-0.335727	1.29888	0.610511
	1093_t			No_hits_found	26.0484	26.1703	4.16736	25.2423	19.0072	1.62047		-0.0453545	-0.461386	-1.36272
	1094_t			type I polyketide synthase	0.337999	0.920409	4.95944	0.261386	0.928099	1.62208		-0.37084	0.0120034	-1.61234
	1095_t			type I polyketide synthase	0.720197	3.23315	17.3589	0.320438	3.70725	4.60677		-1.16835	0.197409	-1.91385
	1096_t			5'-3' exonuclease	10.8843	7.29579	14.6271	7.57546	6.57509	6.26811		-0.522844	-0.150053	-1.22254
	1097_t			hypothetical protein	41.8978	37.0724	49.0014	44.7529	43.9685	42.8717		0.095109	0.246125	-0.192797
	1098_t			No_hits_found	24.7201	30.9682	67.9619	20.3542	60.2005	47.0309		-0.28036	0.958989	-0.531119
	1099_t			hypothetical protein	148.557	96.3973	87.4007	120.52	142.195	176.412		-0.301744	0.560805	1.01323
	1100_t			No_hits_found	345.007	226.774	159.878	329.673	212.335	392.04		-0.0655911	-0.0949118	1.29403
	1101_t	K14213		Xaa-Pro dipeptidase [EC:3.4.13.9]	9.38646	11.0598	65.0019	9.98092	29.64	46.1722		0.0885912	1.42222	-0.493456
	1102_t			Kar3 member kinesin-like protein	205.771	230.669	188.394	144.957	585.302	510.386		-0.505413	1.34336	1.43783
	1103_t	K11502		centromere protein J	5.25869	4.42235	10.0957	3.90723	6.39166	9.35242		-0.428556	0.531378	-0.110335
	1104_t			No_hits_found	NA	NA	NA	NA	NA	NA		NA	NA	NA
	1105_t			hypothetical protein	10.2339	4.04003	2.26698	13.0212	6.80903	0.293837		0.347509	0.753085	-2.94768
	1106_t			No_hits_found	19.6126	21.226	13.8956	17.2736	5.83413	8.88928		-0.183213	-1.86324	-0.644493
	1107_t	K02732		20S proteasome subunit beta 6 [EC:3.4.25.1]	253.954	168.326	149.07	289.013	205.434	251.639		0.186567	0.287422	0.755364
	1108_t			hypothetical protein	14.9766	21.5534	34.0769	16.7651	37.5825	54.9699		0.162754	0.802146	0.689846
	1109_t			No_hits_found	2.34662	4.42391	7.723	5.14169	0.644348	2.2523		1.13166	-2.77941	-1.77776
	1110_t	K14753		guanine nucleotide-binding protein subunit beta-2-like 1 protein	1000.35	792.543	560.749	1185.11	539.068	335.837		0.244521	-0.556023	-0.739594
	1111_t			mitochondrial substrate carrier family protein B-like	37.1202	41.1052	36.3744	44.6541	44.2213	58.0197		0.266589	0.105424	0.67362
	1112_t	K15276		solute carrier family 35 (adenosine 3'-phospho 5'-phosphosulfate transporter), member B2	81.7047	70.8833	47.0575	86.0016	65.8715	21.3479		0.0739444	-0.10579	-1.14033
	1113_t			No_hits_found	87.1058	89.8386	19.8406	49.2844	41.1471	46.2898		-0.821638	-1.12654	1.22224
	1114_t			hypothetical protein	33.5039	15.0449	7.23616	16.2475	16.5019	19.6964		-1.04411	0.133357	1.44463
	1115_t			No_hits_found	169.619	287.516	189.378	179.082	234.113	212.835		0.0783228	-0.296435	0.168469
	1116_t			hypothetical protein	16.2249	10.8956	22.511	14.0234	17.2964	20.0004		-0.210376	0.666725	-0.170601
	1117_t			hypothetical protein	80.8982	90.2111	130.513	93.2284	75.7873	153.771		0.204662	-0.25135	0.236596
	1118_t			hypothetical protein	27.8932	25.3577	32.13	8.05308	31.0959	13.7431		-1.7923	0.2943	-1.22522
	1119_t			hypothetical protein	11.32	10.435	10.1471	9.01156	9.27919	8.57483		-0.32902	-0.169356	-0.242882
	1120_t	K14396		polyadenylate-binding protein 2	142.432	133.946	143.88	137.924	96.7508	121.08		-0.0463967	-0.469307	-0.248902
	1121_t			hypothetical protein	29.9595	20.1871	46.2129	24.6864	62.5781	98.3168		-0.279296	1.63222	1.08914
	1122_t			transaminase/ transferase, transferring nitrogenous groups	22.6399	21.2361	29.7221	30.6393	60.7947	83.5114		0.436514	1.51743	1.49044
	1123_t			nab1; nucleic acid binding protein	22.2806	25.4824	107.792	22.5142	3.42604	8.98175		0.0150507	-2.89489	-3.58511
	1124_t			hypothetical protein	1437.63	1301.79	265.257	2355.1	364.338	233.993		0.712099	-1.83714	-0.180923
	1125_t		A	AMP-activated protein kinase	0.566514	0	11.4199	1.02224	8.16673	4.44059		0.851552	NA	-1.36272
	1126_t			hypothetical protein	1.32572	1.45792	4.13586	0.598046	2.54817	3.34015		-1.14845	0.805553	-0.308274
	1127_t			oxidoreductase, short chain dehydrogenase/reductase family	68.2666	65.4491	32.7649	60.0123	62.2432	41.1619		-0.185923	-0.0724569	0.329156
	1128_t			similar to ankyrin 2,3/unc44	49.1081	89.0699	6.25546	20.7883	99.3116	23.4555		-1.24019	0.157025	1.90674
	1129_t	K01920		glutathione synthase [EC:6.3.2.3]	42.8345	26.13	31.0734	34.5161	37.3952	36.6146		-0.311506	0.517148	0.23674
	1130_t			hypothetical protein	3.24201	4.55565	9.59545	2.68126	6.23147	3.93286		-0.273979	0.451916	-1.28677
	1131_t			Os03g0808900; Similar to Seed imbibition protein (Fragment).	15.6445	4.46044	68.8296	12.1544	104.829	69.1004		-0.364177	4.5547	0.00566563
	1132_t	K06617		raffinose synthase [EC:2.4.1.82]	7.08181	1.58644	29.8352	4.43705	49.9105	38.5488		-0.674517	4.97548	0.369671
	1133_t	K00799		glutathione S-transferase [EC:2.5.1.18]	23.1421	8.92974	24.5527	36.264	462.958	620.572		0.648019	5.69612	4.65965
	1134_t			hypothetical protein	9.3621	8.70778	22.6681	7.81633	14.2348	20.9669		-0.260341	0.709045	-0.11255
	1135_t			hypothetical protein	17.5393	21.8041	43.9203	15.1363	26.0171	46.1115		-0.212578	0.25486	0.0702376
	1136_t			No_hits_found	3.78002	7.39013	12.0949	5.68401	4.84372	8.46555		0.588518	-0.609485	-0.514725
	1137_t			uncharacterized LOC100838264	9.31839	8.85594	6.2945	10.1198	14.0965	19.9029		0.119032	0.670623	1.66081
	1138_t	K13510		lysophosphatidylcholine acyltransferase / lyso-PAF acetyltransferase [EC:2.3.1.23 2.3.1.67]	47.8874	59.5316	43.5693	57.8571	62.4301	51.7581		0.272848	0.0685869	0.248472
	1139_t			hypothetical protein	1.85227	1.35798	5.17239	1.51923	4.04573	5.09104		-0.285952	1.57494	-0.0228718
	1140_t			hypothetical protein	13.0168	13.6332	17.85	12.7507	7.50591	17.4912		-0.0298035	-0.861024	-0.029298
	1141_t			GT4A4; glycosyltransferase, CAZy family GT4	45.162	53.9798	43.3515	55.5628	25.7787	18.3896		0.299011	-1.06624	-1.23719
	1142_t			hypothetical protein	14.3647	27.6449	7.92856	12.9601	1.38052	2.81492		-0.148448	-4.32373	-1.49397
	1143_t			hypothetical protein	51.0622	51.2931	53.9546	53.3012	112.983	119.454		0.0619118	1.13927	1.14664
	1144_t			hypothetical protein	109.498	94.9718	38.008	96.5864	74.6969	66.7807		-0.181016	-0.346451	0.813128
	1145_t			hypothetical protein	8.02865	14.0944	22.9789	8.50626	11.8217	16.9084		0.0833677	-0.253687	-0.442575
	1146_t	K11684		bromodomain-containing factor 1	11.3585	15.0837	22.2178	12.1815	13.5937	21.8383		0.100911	-0.150053	-0.0248521
	1147_t	K14826		FK506-binding nuclear protein [EC:5.2.1.8]	0	0	0	0	0	0		NA	NA	NA
	1148_t			hypothetical protein	0	0	0	0	0	0.600982		NA	NA	NA
	1149_t			No_hits_found	NA	NA	NA	NA	NA	NA		NA	NA	NA
	1150_t			No_hits_found	46.7714	50.0065	121.594	43.9564	63.6787	82.9248		-0.0895543	0.348695	-0.5522
	1151_t	K14439		SWI/SNF-related matrix-associated actin-dependent regulator of chromatin subfamily A containing DEAD/H box 1 [EC:3.6.4.12]	42.9884	36.9196	57.771	28.8117	25.9688	37.1346		-0.577291	-0.507605	-0.637582
	1152_t	K14439		SWI/SNF-related matrix-associated actin-dependent regulator of chromatin subfamily A containing DEAD/H box 1 [EC:3.6.4.12]	31.5399	37.2229	62.7663	29.8441	42.8796	58.5757		-0.0797353	0.204102	-0.0996874
	1153_t	K14439		SWI/SNF-related matrix-associated actin-dependent regulator of chromatin subfamily A containing DEAD/H box 1 [EC:3.6.4.12]	21.9538	23.7079	48.982	20.0748	33.6438	31.5597		-0.129083	0.504974	-0.634168
	1154_t	K08501		syntaxin 8	33.5451	29.8634	58.6505	23.7797	71.3853	87.8706		-0.496371	1.25725	0.583238
	1155_t			hypothetical protein	42.1617	40.1838	85.6646	32.0163	57.4027	84.5877		-0.397127	0.514504	-0.0182511
	1156_t			cobalamin synthesis protein CobW	50.5821	42.0892	64.7887	52.4957	73.6636	73.494		0.0535706	0.807501	0.181883
	1157_t			hypothetical protein	7.90057	5.79226	13.2717	28.5122	17.0839	22.1172		1.85155	1.56044	0.736814
	1158_t			hypothetical protein	10.5774	9.86971	11.9994	8.6756	5.54478	12.9211		-0.285952	-0.831877	0.106764
	1159_t			No_hits_found	60.9003	38.9661	57.3959	65.9346	70.2339	88.0332		0.114586	0.849947	0.6171
	1160_t			No_hits_found	3066.29	318.961	65.0576	3768.31	330.938	993.12		0.297421	0.0531813	3.93218
	1161_t	K04567		lysyl-tRNA synthetase, class II [EC:6.1.1.6]	58.5124	52.9606	35.5953	58.4395	19.6701	32.8953		-0.00179816	-1.42891	-0.113808
	1162_t			hypothetical protein	11.1403	8.49414	28.2313	13.6694	14.5607	23.4523		0.295159	0.777538	-0.267565
	1163_t			hypothetical protein	45.7867	36.2712	28.1972	36.9105	40.3459	45.9441		-0.310898	0.1536	0.704326
	1164_t			hypothetical protein	40.8133	34.2697	25.1136	37.1374	177.01	145.699		-0.13617	2.36882	2.53645
	1165_t			No_hits_found	101.5	95.2506	31.178	146.521	105.351	77.2874		0.529624	0.145403	1.3097
	1166_t			No_hits_found	29.4104	32.0164	23.9538	17.6898	39.3995	29.9392		-0.733411	0.299367	0.321776
	1167_t			similar to F-box protein 44	23.3535	26.5678	48.6995	14.1678	39.8573	43.7348		-0.721027	0.585162	-0.155126
	1168_t	K15255		ATP-dependent DNA helicase PIF1 [EC:3.6.4.12]	13.542	16.7754	18.3781	13.9031	13.4634	10.9809		0.0379651	-0.317304	-0.742994
	1169_t	K09250		cellular nucleic acid-binding protein	4.97568	6.38381	7.16431	3.36687	10.1615	2.78583		-0.563486	0.670623	-1.36272
	1170_t			hypothetical protein	27.0251	25.7573	25.9416	21.9443	35.7122	42.3669		-0.300451	0.471435	0.707668
	1171_t			hypothetical protein	76.9953	60.7541	50.7339	89.4826	175.585	210.429		0.216836	1.53111	2.05232
	1172_t	K06133		4'-phosphopantetheinyl transferase [EC:2.7.8.-]	14.2515	10.2054	17.4979	6.87753	14.652	22.6388		-1.05115	0.52176	0.371618
	1173_t			endo-beta-1,3-glucanase	97.2822	112.723	6.37732	68.5034	79.8113	80.2395		-0.506	-0.498124	3.65329
	1174_t			hypothetical protein	5.22985	6.05406	7.92661	3.72512	34.9186	30.8225		-0.489485	2.52802	1.95921
	1175_t			hypothetical protein	39.1622	54.6719	18.8423	27.5198	30.239	5.81833		-0.508994	-0.854391	-1.6953
	1176_t			hypothetical protein	54.0383	35.8447	107.696	45.0398	64.2986	43.7983		-0.262781	0.843027	-1.29802
	1177_t			hypothetical protein	23.1488	21.5103	68.4711	27.6852	31.3013	33.7583		0.258177	0.541194	-1.02025
	1178_t			No_hits_found	13.2873	19.4831	40.086	12.3306	18.6074	25.5066		-0.107806	-0.0663426	-0.652228
	1179_t	K00671		glycylpeptide N-tetradecanoyltransferase [EC:2.3.1.97]	36.9289	19.0944	11.9405	37.1759	16.4377	16.9761		0.00961683	-0.216143	0.507643
	1180_t			LAP4 protein (Scribble protein) (Smell-impaired protein)	9.99892	12.5052	33.0286	13.0012	12.1532	31.2845		0.378799	-0.0412012	-0.0782684
	1181_t			MAPKK1; mitogen-activated protein kinase kinase 1	11.9664	10.2353	1.36746	12.3386	7.66686	1.91424		0.0441971	-0.41684	0.485275
	1182_t			hypothetical protein	34.1878	30.1235	56.9032	41.0322	34.3634	60.0582		0.263277	0.189982	0.0778508
	1183_t			hypothetical protein	175.85	141.899	294.029	181.32	349.249	432.184		0.0441971	1.29939	0.555686
	1184_t			hypothetical protein	23.4993	10.6021	2.97458	27.4921	11.4161	0.867495		0.2264	0.106722	-1.77776
	1185_t			hypothetical protein	39.9979	49.6046	80.0183	42.4949	72.569	76.1828		0.0873649	0.548881	-0.0708645
	1186_t	K00235		succinate dehydrogenase (ubiquinone) iron-sulfur subunit [EC:1.3.5.1]	598.263	548.075	283.619	759.075	171.683	360.186		0.343461	-1.67463	0.344784
	1187_t	K01537		Ca2+-transporting ATPase [EC:3.6.3.8]	88.6592	78.7255	36.4552	67.8046	83.9208	55.8536		-0.386887	0.092198	0.615525
	1188_t			hypothetical protein	117.083	127.72	57.0591	130.476	74.438	42.3576		0.156256	-0.778877	-0.429836
	1189_t			U6 snRNA-associated Sm-like protein LSm4	42.5393	23.9903	16.7524	45.2685	11.5309	18.321		0.0897117	-1.05694	0.129131
	1190_t			hypothetical protein	187.753	119.612	20.525	160.146	59.3962	45.9187		-0.229455	-1.00992	1.1617
	1191_t			ANK29; hypothetical protein	81.9478	61.4247	1.7611	89.9358	50.5449	24.6528		0.134191	-0.281252	3.8072
	1192_t	K02639		ferredoxin	47.9215	66.7535	11.5001	44.3167	70.2339	65.7353		-0.112824	0.0733249	2.51502
	1193_t			hypothetical protein	100.623	130.311	417.378	92.1096	151.762	180.939		-0.127539	0.219845	-1.20585
	1194_t			hypothetical protein	34.3511	62.2201	71.7669	34.0307	43.3702	33.186		-0.0135184	-0.520676	-1.11274
	1195_t			serine/threonine protein phosphatase	52.2002	63.4194	62.9923	63.2433	87.434	145.297		0.276858	0.463271	1.20575
	1196_t			serine/threonine protein phosphatase	61.758	81.1977	66.396	41.6038	116.727	106.96		-0.569912	0.523624	0.687904
	1197_t	K10872		meiotic recombination protein DMC1	15.7799	18.4266	17.6147	13.7216	17.0867	16.1509		-0.201641	-0.108915	-0.125172
	1198_t	K00799		glutathione S-transferase [EC:2.5.1.18]	17.5832	20.948	16.3509	7.93198	11.0896	12.9211		-1.14845	-0.917607	-0.339638
	1199_t			hypothetical protein	18.7318	18.3753	19.2471	16.9002	29.9191	49.0411		-0.148448	0.703302	1.34935
	1200_t			UNC-50 family protein	24.4838	32.6366	28.4875	31.4612	44.9212	49.0171		0.361747	0.460904	0.782956
	1201_t	K03262		translation initiation factor 5	155.047	115.918	60.003	162.003	125.155	127.297		0.0633153	0.110607	1.08509
	1202_t			No_hits_found	3.79091	2.77929	2.83028	2.28016	3.64326	1.41499		-0.733411	0.390515	-1.00015
	1203_t	K10808		ribonucleoside-diphosphate reductase subunit M2 [EC:1.17.4.1]	179.533	123.881	175.985	135.68	28.4183	79.9416		-0.404034	-2.12406	-1.13843
	1204_t			hypothetical protein	16.9379	14.3713	19.1818	16.1402	20.6678	13.6389		-0.0695926	0.524193	-0.492005
	1205_t			No_hits_found	60.7237	40.8956	25.7558	61.1567	143.182	135.203		0.0102497	1.80783	2.39217
	1206_t			hypothetical protein	34.41	33.1562	11.0102	30.7497	83.1469	86.2373		-0.162254	1.32638	2.96947
	1207_t	K07735		putative transcriptional regulator	37.6645	69.2398	80.4033	25.8666	87.5222	47.8412		-0.542112	0.338048	-0.749
	1208_t			similar to predicted protein	26.3748	27.9575	3.69213	22.8044	24.8195	9.35242		-0.209849	-0.17176	1.34089
	1209_t			No_hits_found	13.7761	31.5312	1.61266	13.3385	2.58332	0.376247		-0.0465684	-3.60948	-2.09969
	1210_t	K14793		ribosomal RNA-processing protein 9	53.7239	28.5752	23.5099	28.2746	44.2917	47.4783		-0.926056	0.632273	1.014
	1211_t	K14564		nucleolar protein 56	151.734	118.904	37.3155	128.601	114.49	84.252		-0.238646	-0.0545797	1.17494
	1212_t	K14564		nucleolar protein 56	323.162	228.077	55.3481	220.185	195.882	150.154		-0.553543	-0.219538	1.43983
	1213_t			DIT2.1; dicarboxylate transport 2.1	49.8953	44.5327	18.2209	49.665	48.4731	31.276		-0.00667406	0.122319	0.779458
	1214_t			hypothetical protein	11.1008	10.27	15.73	9.53845	19.8128	14.5022		-0.218837	0.947997	-0.117246
	1215_t			PRPS15; plastid ribosomal protein S15	389.045	355.351	52.6129	368.458	177.65	85.444		-0.0784383	-1.0002	0.699562
	1216_t	K02871		large subunit ribosomal protein L13	669.152	551.02	141.631	648.096	216.36	205.554		-0.0461272	-1.34867	0.53738
	1217_t			No_hits_found	NA	NA	NA	NA	NA	NA		NA	NA	NA
	1218_t			uncharacterized LOC100261372	6.39186	4.06134	12.6803	9.99591	11.4668	13.3606		0.645101	1.49743	0.0753993
	1219_t			ERM6; ERD4-related membrane protein	14.8181	15.7032	26.8964	10.4523	16.0535	11.4643		-0.503543	0.0318284	-1.23027
	1220_t			hypothetical protein	13.1614	16.7591	24.6026	8.12464	13.9802	17.0648		-0.695936	-0.261562	-0.527781
	1221_t			glutaredoxin/malate transporter fusion protein	0	2.31202	5.79104	0	0.395313	3.83835		NA	-2.54808	-0.593335
	1222_t			No_hits_found	316.001	186.776	8.62185	213.643	78.4736	8.22909		-0.564729	-1.25103	-0.0672659
	1223_t			hypothetical protein	0	0	0	0	3.52639	3.424		NA	NA	NA
	1224_t	K12178		COP9 signalosome complex subunit 4	47.7482	39.8164	35.3377	51.6296	37.1311	31.8356		0.11275	-0.100733	-0.150569
	1225_t			hypothetical protein	19.2881	16.3406	19.7491	13.9217	23.068	24.9581		-0.470376	0.49743	0.337718
	1226_t			transmembrane protein 53A, putative	46.7714	49.6494	26.1895	51.722	35.8973	40.735		0.145151	-0.467898	0.637278
	1227_t			hypothetical protein	18.9149	11.346	4.9518	17.0654	14.8731	7.70199		-0.148448	0.390515	0.637278
	1228_t			No_hits_found	1.80445	1.65366	66.2533	0.814007	6.93668	15.1544		-1.14845	2.06859	-2.12826
	1229_t			peptidase S8/S53 subtilisin kexin sedolisin	13.8531	14.7194	2.6981	4.34733	3.47311	0.449636		-1.67201	-2.08342	-2.58511
	1230_t			hypothetical protein	20.5415	23.1691	36.4024	25.661	43.2793	36.2722		0.321037	0.901477	-0.00516977
	1231_t	K14050		geranylgeranyl transferase type-2 subunit alpha [EC:2.5.1.60]	22.7575	22.3243	28.614	19.9539	20.3309	31.5849		-0.189671	-0.134946	0.142514
	1232_t	K11652		actin-like protein 6B	31.9201	25.8655	24.9962	49.2614	18.5676	25.3967		0.625992	-0.47824	0.0229319
	1233_t	K12845		U4/U6 small nuclear ribonucleoprotein SNU13	684.349	527.478	264.288	622.545	394.181	270.241		-0.136554	-0.420252	0.0321378
	1234_t	K11652		actin-like protein 6B	28.5044	16.4515	20.3757	22.9813	8.74281	13.5824		-0.310719	-0.912048	-0.585114
	1235_t	K09571		FK506-binding protein 4/5 [EC:5.2.1.8]	27.8401	27.3359	28.3147	17.1938	49.2115	44.3498		-0.695275	0.848197	0.647374
	1236_t			hypothetical protein	36.7085	30.3693	33.9438	23.3961	46.6068	51.2875		-0.649846	0.617926	0.595458
	1237_t			uncharacterized LOC100830776	2.1979	0.805691	0.527448	0	2.64037	1.84587		NA	1.71244	1.8072
	1238_t			hypothetical protein	4.97992	6.5718	3.82422	8.53667	9.57191	7.80696		0.777551	0.542518	1.0296
	1239_t			hypothetical protein	9.45745	9.32895	6.93252	9.30841	12.0637	3.65845		-0.0229171	0.370886	-0.922149
	1240_t	K01469		5-oxoprolinase (ATP-hydrolysing) [EC:3.5.2.9]	20.0282	18.8906	18.1452	25.1759	3.3522	19.2772		0.330015	-2.49449	0.0873111
	1241_t	K11412		NAD-dependent deacetylase sirtuin 2 [EC:3.5.1.-]	31.5248	29.1822	41.5707	28.7297	51.4131	65.9662		-0.133948	0.817048	0.666159
	1242_t			CHR3504; hypothetical protein	102.819	119.124	44.8459	90.2262	77.8974	38.028		-0.188488	-0.612821	-0.237915
	1243_t			hypothetical protein	20.266	39.1708	67.203	36.5687	95.0223	77.0199		0.851552	1.27849	0.196706
	1244_t	K12501		homogentisate solanesyltransferase	39.0804	38.9661	15.0055	34.2013	27.7931	18.8174		-0.192391	-0.487494	0.326577
	1245_t			hypothetical protein	16.8722	17.6917	81.0733	14.2489	30.1676	33.8319		-0.243796	0.769929	-1.26084
	1246_t			hypothetical protein	0	0	0.350315	0	0.350731	0.204329		NA	NA	-0.777759
	1247_t	K10782		fatty acyl-ACP thioesterase A [EC:3.1.2.14 3.1.2.-]	78.1362	73.7967	133.683	58.8849	684.67	694.3		-0.408092	3.21378	2.37674
	1248_t			No_hits_found	NA	NA	NA	NA	NA	NA		NA	NA	NA
	1249_t			Os10g0548800; Similar to Chloroplast outer envelope protein-like (Chloroplast outer envelope membrane-associated protein Toc120).	163.826	122.592	35.0753	140.384	59.0709	54.1945		-0.222785	-1.05334	0.627692
	1250_t			FAP24; flagellar associated protein	81.7346	54.9884	23.9989	78.0804	22.1791	21.5352		-0.0659859	-1.30992	-0.156271
	1251_t			FAP24; flagellar associated protein	180.394	116.105	35.4325	166.246	56.6449	37.6668		-0.117826	-1.03541	0.0882234
	1252_t			hypothetical protein	58.3693	47.6639	34.6197	49.2368	38.7655	34.0088		-0.245472	-0.298126	-0.0256868
	1253_t			No_hits_found	NA	NA	NA	NA	NA	NA		NA	NA	NA
	1254_t	K11585		chromobox protein 1	0	0	1.16918	0	0.780377	0		NA	NA	NA
	1255_t			hypothetical protein	72.8326	81.0033	71.8151	82.2506	46.1877	114.29		0.175442	-0.810472	0.670337
	1256_t	K01803		triosephosphate isomerase (TIM) [EC:5.3.1.1]	519.286	605.48	188.209	612.173	147.32	85.1603		0.237409	-2.03913	-1.14408
	1257_t			hypothetical protein	285.412	113.976	47.4473	301.141	313.371	361.556		0.0773945	1.45914	2.92982
	1258_t			No_hits_found	12.7246	15.128	18.4867	15.2037	54.204	67.7776		0.256808	1.84118	1.87432
	1259_t			No_hits_found	184.423	7.85443	1.46912	208.16	19.8567	85.2613		0.174677	1.33805	5.85887
	1260_t			hypothetical protein	1.23603	0.226547	7.11887	2.50914	2.0788	2.76816		1.02148	3.19787	-1.36272
	1261_t			hypothetical protein	0.258234	0.757292	1.73517	0.232984	0	1.44582		-0.148448	NA	-0.263186
	1262_t			hypothetical protein	3.59411	5.05043	6.90005	4.5938	4.31766	2.68307		0.354052	-0.226156	-1.36272
	1263_t			hypothetical protein	0	2.07888	43.7977	0	16.8462	34.0613		NA	3.01855	-0.362722
	1264_t			hypothetical protein	7.61253	5.58109	11.2932	8.3667	5.05471	11.0042		0.136281	-0.142917	-0.0374031
	1265_t			hypothetical protein	9.42972	12.9625	0	27.65	0	3.95969		1.55199	NA	NA
	1266_t	K13510		lysophosphatidylcholine acyltransferase / lyso-PAF acetyltransferase [EC:2.3.1.23 2.3.1.67]	8.84147	5.06412	7.95658	12.7133	129.846	110.143		0.523977	4.68035	3.79108
	1267_t	K03665		GTP-binding protein HflX	62.1623	31.3724	45.133	92.4673	55.8486	85.1859		0.572903	0.832025	0.916432
	1268_t			hypothetical protein	2.89427	12.7315	10.4184	5.22254	18.08	20.2559		0.851552	0.505992	0.959206
	1269_t			CCCH zinc finger protein	3.94363	6.68601	4.9685	3.55802	11.1332	10.212		-0.148448	0.735651	1.03938
	1270_t	K02066		putative ABC transport system permease protein	32.4191	47.1329	50.635	55.0281	66.0093	73.8349		0.763325	0.485935	0.544169
	1271_t			No_hits_found	10.3727	11.0614	7.24135	13.6123	5.43746	5.27959		0.39212	-1.02452	-0.455831
	1272_t			No_hits_found	55.5129	58.215	90.3863	51.3529	73.6105	114.095		-0.112379	0.33852	0.336061
	1273_t			putative CTR1-like protein kinase (ISS)	4.3094	1.84299	17.5807	2.75402	16.7388	11.8629		-0.645948	3.18307	-0.567542
	1274_t			drkA; DRK subfamily protein kinase	15.4249	9.9296	32.8633	11.5407	16.8127	14.3235		-0.418537	0.759749	-1.19809
	1275_t			No_hits_found	64.6247	40.2945	16.8129	56.671	23.7983	37.8734		-0.189475	-0.759728	1.17161
	1276_t			No_hits_found	18.5797	11.8054	2.37798	5.58767	30.9505	19.4182		-1.73341	1.39052	3.0296
	1277_t	K13117		ATP-dependent RNA helicase DDX35 [EC:3.6.4.13]	28.415	25.734	34.9416	32.674	35.3401	38.6812		0.201494	0.457629	0.14669
	1278_t			hypothetical protein	10.3079	13.7579	7.35756	7.86922	11.6845	10.9506		-0.389456	-0.23567	0.573713
	1279_t			No_hits_found	0.980944	0	20.7156	0	5.65642	1.09844		NA	NA	-4.23719
	1280_t			hypothetical protein	47.1039	29.9633	40.561	52.4977	30.9562	41.4986		0.156407	0.0470308	0.0329704
	1281_t			No_hits_found	9.88526	16.5653	42.0225	10.1928	10.8574	6.32531		0.0441971	-0.609485	-2.73196
	1282_t			No_hits_found	28.1078	32.2844	62.9556	39.7298	42.3204	36.7202		0.49925	0.390515	-0.777759
	1283_t			No_hits_found	0	0	2.9475	0	0.590201	0		NA	NA	NA
	1284_t			No_hits_found	0.247311	0	0	0	0.475356	0		NA	NA	NA
	1285_t			No_hits_found	38.6085	45.1542	15.0007	51.4207	60.9577	88.5245		0.413431	0.43295	2.56104
	1286_t			No_hits_found	12.0235	14.5998	53.3793	12.8818	54.165	43.3361		0.0994795	1.89141	-0.300712
	1287_t			No_hits_found	7.93844	7.18944	16.5851	9.69006	7.18046	6.79769		0.287651	-0.00180239	-1.28677
	1288_t			small GTP-binding protein	4.2027	4.45061	12.5509	3.37046	8.07802	6.27479		-0.318373	0.86	-1.00015
	1289_t			No_hits_found	16.2401	6.80361	22.8268	9.94251	23.9687	27.2779		-0.707875	1.81678	0.257006
	1290_t			putative lipoprotein	3.08067	5.52096	74.9149	4.6324	9.53997	12.6488		0.588518	0.789064	-2.56626
	1291_t			No_hits_found	0	1.19728	0	0	0	0		NA	NA	NA
	1292_t			No_hits_found	2.1979	0.805691	0	0	1.05615	2.46116		NA	0.390515	NA
	1293_t			chromatin assembly factor 1, subunit A, putative	30.2792	30.3238	18.1763	22.28	21.804	9.0872		-0.442582	-0.47586	-1.00015
	1294_t			hypothetical protein	0.992602	0.909651	0.714607	1.11943	3.57728	8.3362		0.17348	1.97548	3.54417
	1295_t			hypothetical protein	309.836	173.576	123.488	303.517	184.582	173.136		-0.0297295	0.0886881	0.487531
	1296_t			No_hits_found	NA	NA	NA	NA	NA	NA		NA	NA	NA
	1297_t			hypothetical protein	23.8798	29.8832	177.649	26.7453	56.385	59.9345		0.163496	0.915977	-1.56757
	1298_t			hypothetical protein	0	0	0.373141	0.701431	0	0		NA	NA	NA
	1299_t	K00733		xylosylprotein 4-beta-galactosyltransferase [EC:2.4.1.133]	15.2515	10.5604	9.35341	11.0846	4.07153	8.53917		-0.460392	-1.37502	-0.131396
	1300_t			hypothetical protein	9.64038	6.8398	9.85093	5.33088	7.47169	4.52697		-0.854717	0.127481	-1.12171
	1301_t			hypothetical protein	6.12649	6.41658	6.72101	5.52745	5.88787	10.7805		-0.148448	-0.124058	0.681672
	1302_t			hypothetical protein	25.0296	19.7096	19.8735	22.7681	22.5699	28.2583		-0.136623	0.195499	0.507827
	1303_t			hypothetical protein	45.5186	45.6182	17.6378	38.242	15.0501	23.1472		-0.251296	-1.59983	0.392166
	1304_t			SEP1; septin-like protein	1.11573	0.654393	6.2118	0.603981	0.643364	1.74912		-0.885414	-0.0245225	-1.82839
	1305_t			hypothetical protein	44.8946	31.1819	18.9552	41.2662	21.573	27.2149		-0.121581	-0.531482	0.521801
	1306_t			hypothetical protein	25.9384	18.4129	19.3655	20.8019	30.072	19.8245		-0.318373	0.707705	0.0337956
	1307_t			hypothetical protein	59.3939	31.049	14.8729	103.445	112.672	153.836		0.800478	1.85951	3.37063
	1308_t			No_hits_found	47.8802	45.8188	13.5463	50.474	26.6404	24.8323		0.0761122	-0.782322	0.874317
	1309_t			hypothetical protein	10.752	16.2583	45.1544	8.18498	20.6665	33.486		-0.393561	0.346121	-0.431309
	1310_t			No_hits_found	8.13742	13.538	36.953	11.8597	11.1291	18.2242		0.54343	-0.282675	-1.01983
	1311_t			No_hits_found	16.003	17.9898	26.6265	18.9301	10.5949	17.1234		0.242342	-0.763813	-0.636897
	1312_t			hypothetical protein	15.7787	34.0954	91.674	29.9703	51.8773	63.2351		0.925553	0.605528	-0.535786
	1313_t			lipase domain protein	24.1109	32.887	90.7831	27.824	44.727	54.4163		0.206647	0.443626	-0.738385
	1314_t			mrp2; ATP-energized ABC transporter	7.82626	3.64426	564.148	1.14503	0.101641	0.473712		-2.77294	-5.16407	-10.2178
	1315_t			hypothetical protein	6.35481	4.32621	21.3502	5.32391	0.872471	11.1822		-0.255363	-2.30992	-0.933038
	1316_t	K00878		hydroxyethylthiazole kinase [EC:2.7.1.50]	138.331	112.897	25.0538	184.617	18.0601	24.5501		0.416413	-2.64413	-0.029298
	1317_t	K03707		thiaminase (transcriptional activator TenA) [EC:3.5.99.2]	28.5966	34.4766	40.8703	24.0804	3.66438	9.96236		-0.247984	-3.23398	-2.03649
	1318_t	K15448		multifunctional methyltransferase subunit TRM112	131.901	92.3466	45.6264	155.455	62.8108	75.8459		0.237045	-0.556046	0.733203
	1319_t			hypothetical protein	147.08	135.687	111.77	133.528	41.2274	71.0255		-0.139459	-1.71861	-0.654128
	1320_t	K14153		hydroxymethylpyrimidine kinase / phosphomethylpyrimidine kinase / thiamine-phosphate diphosphorylase [EC:2.7.1.49 2.7.4.7 2.5.1.3]	69.3041	80.4491	56.291	60.9243	23.9094	49.2495		-0.185923	-1.7505	-0.192797
	1321_t	K07238		zinc transporter, ZIP family	112.583	147.992	190.354	123.315	52.7703	39.3686		0.131362	-1.48772	-2.27357
	1322_t	K09571		FK506-binding protein 4/5 [EC:5.2.1.8]	198.139	168.064	105.332	245.301	85.8177	175.607		0.30804	-0.969661	0.737398
	1323_t	K09571		FK506-binding protein 4/5 [EC:5.2.1.8]	357.709	234.053	203.529	324.901	110.896	234.733		-0.138785	-1.07763	0.20579
	1324_t			hypothetical protein	416.642	378.744	250.768	536.571	34.7133	113.815		0.364961	-3.44766	-1.13967
	1325_t			hypothetical protein	157.098	115.904	134.575	157.884	76.4451	101.318		0.00720285	-0.60044	-0.409516
	1326_t	K15893		hydroxypyruvate reductase 1	5.32138	9.36322	12.5999	10.2423	12.6148	11.123		0.944661	0.430043	-0.179858
	1327_t			MRPL11; mitochondrial ribosomal protein L11	340.789	174.893	127.943	358.028	71.3256	95.826		0.0711938	-1.29398	-0.417012
	1328_t			No_hits_found	129.187	179.056	977.582	123.787	193.936	263.98		-0.0616048	0.115174	-1.88879
	1329_t			uncharacterized LOC100255680	15.5953	24.7285	71.369	11.7799	32.7642	26.398		-0.404788	0.405945	-1.43487
	1330_t			tRNA-splicing endonuclease positive effector-related protein	20.8177	33.2997	98.6579	19.5702	44.4908	48.2525		-0.0891508	0.417996	-1.03183
	1331_t			abhydrolase domain-containing protein 11-like	2.41189	4.24384	45.3779	3.04648	18.08	15.6645		0.336979	2.09095	-1.53449
	1332_t			UAPA2; uric acid-xanthine permease	0	0	0.892217	0	0	0		NA	NA	NA
	1333_t			TEF30; hypothetical protein	77.6074	59.1101	18.2102	59.5161	99.0319	53.5902		-0.382913	0.744487	1.55722
	1334_t			No_hits_found	5.74202	13.0119	124.267	17.8965	72.2406	64.2979		1.64005	2.47298	-0.950596
	1335_t			hypothetical protein	16.1636	12.6067	228.113	14.8935	119.646	101.281		-0.118074	3.2465	-1.17138
	1336_t			No_hits_found	7.93844	7.18944	17.9299	5.05568	9.42436	20.916		-0.650948	0.390515	0.222241
	1337_t			No_hits_found	2.55462	2.80936	5.60504	1.31704	4.91024	4.08658		-0.955803	0.805553	-0.455831
	1338_t			No_hits_found	1.31086	2.5628	6.50125	0.788455	2.09967	4.64825		-0.733411	-0.287557	-0.484028
	1339_t			No_hits_found	0.615845	1.95652	5.32041	0.740838	4.73487	5.51688		0.266589	1.27504	0.0523157
	1340_t			uncharacterized LOC100280382	0	1.71726	22.9338	0	7.20348	14.6881		NA	2.06859	-0.64283
	1341_t			hypothetical protein	31.2452	30.1331	54.3491	33.1092	26.1992	37.8055		0.0835946	-0.201827	-0.523658
	1342_t	K08880		serine/threonine kinase 19 [EC:2.7.11.1]	58.5497	58.905	52.9206	58.6085	59.9658	55.5129		0.00144741	0.0257507	0.0689945
	1343_t			Potassium transporter, putative	15.5693	18.403	53.9854	23.2204	54.9657	34.8683		0.576692	1.57859	-0.630655
	1344_t	K03549		KUP system potassium uptake protein	18.1061	20.2001	71.7878	25.0954	63.0466	52.0092		0.470948	1.64205	-0.464972
	1345_t			hypothetical protein	20.4999	27.8911	61.6833	17.873	57.0206	62.134		-0.197836	1.03168	0.0105037
	1346_t			uncharacterized LOC100810501	175.02	138.894	139.854	102.052	175.361	153.764		-0.778224	0.33634	0.136793
	1347_t			hypothetical protein	142.864	241.707	141.356	213.172	62.3128	78.7572		0.577377	-1.95566	-0.843848
	1348_t			hypothetical protein	52.1094	75.9416	69.5405	86.5749	40.9189	14.9435		0.732405	-0.892124	-2.21833
	1349_t			hypothetical protein	213.009	116.294	60.9059	199.337	118.69	153.517		-0.0957066	0.0294163	1.33375
	1350_t			No_hits_found	5.03248	4.33119	6.30095	3.35595	2.10281	6.6153		-0.584547	-1.04244	0.0702376
	1351_t			No_hits_found	0	0	0	0	0	0		NA	NA	NA
	1352_t	K14498		serine/threonine-protein kinase SRK2 [EC:2.7.11.1]	23.0928	23.7438	42.1714	18.294	30.0422	30.5891		-0.336075	0.339441	-0.463249
	1353_t	K03509		DNA polymerase eta subunit [EC:2.7.7.7]	11.3865	13.6602	12.9172	10.0863	22.4828	18.3141		-0.17492	0.718841	0.503654
	1354_t			hypothetical protein	43.3308	42.9102	42.2145	56.5987	15.2277	42.0031		0.385376	-1.49462	-0.00724112
	1355_t			No_hits_found	12.9803	15.6287	26.2368	12.7585	13.9961	17.0167		-0.0248733	-0.159172	-0.624643
	1356_t			No_hits_found	0	0	53.7821	0	0	0		NA	NA	NA
	1357_t			hypothetical protein	0.689437	0	111.844	0	0.662584	2.31605		NA	NA	-5.59368
	1358_t			No_hits_found	0	0	0	0	0	0		NA	NA	NA
	1359_t			No_hits_found	0	0	0	0	0	0		NA	NA	NA
	1360_t			No_hits_found	2.63352	0.965377	3.79192	0.594005	1.26548	2.58034		-2.14845	0.390515	-0.555367
	1361_t			SPL10; squamosa promoter-binding-like protein 10	4.08841	3.37207	56.1695	3.68865	8.84063	30.6161		-0.148448	1.39052	-0.875496
	1362_t			No_hits_found	0	0	0	0	2.7013	4.72117		NA	NA	NA
	1363_t			No_hits_found	0	0	0	0	0.540261	1.88847		NA	NA	NA
	1364_t			squamosa promoter-binding protein 1-like	1.11786	0.819555	6.43829	1.00856	24.1723	32.8587		-0.148448	4.88237	2.35152
	1365_t			hypothetical protein	0.752297	0.472751	4.02334	0.678738	1.65256	6.49856		-0.148448	1.80555	0.691726
	1366_t			No_hits_found	0.903621	0.662485	2.16849	1.01908	1.08553	5.5652		0.17348	0.712443	1.35974
	1367_t			No_hits_found	0.880486	0.968285	0.422594	0.794392	0	0.492974		-0.148448	NA	0.222241
	1368_t			No_hits_found	0.33912	1.98899	2.27867	1.5298	0	0.379739		2.17348	NA	-2.58511
	1369_t			No_hits_found	18.3631	14.5544	42.8764	20.1498	22.1791	26.6758		0.133952	0.607746	-0.68465
	1370_t			hypothetical protein	4.63464	5.8841	44.9224	4.99736	8.69097	21.8983		0.10871	0.562696	-1.03662
	1371_t			wbdA; mannosyltransferase	1.71643	1.64559	2.5348	2.50158	0.634453	2.06987		0.54343	-1.37502	-0.292332
	1372_t			hypothetical protein	4.28833	1.83398	3.77338	1.28967	3.43442	2.40099		-1.73341	0.905088	-0.652228
	1373_t			No_hits_found	NA	NA	NA	NA	NA	NA		NA	NA	NA
	1374_t	K00028		malate dehydrogenase (decarboxylating) [EC:1.1.1.39]	161.578	128.86	69.2626	127.418	16.5954	80.1072		-0.342667	-2.95695	0.209857
	1375_t			hypothetical protein	32.2303	33.5209	112.241	23.6688	38.8988	31.8942		-0.44543	0.214665	-1.81523
	1376_t			hypothetical protein	11.4432	7.62682	25.9632	7.97785	3.99908	2.32978		-0.520417	-0.931413	-3.4782
	1377_t			PPR4; predicted mitochondrial protein	13.6101	27.5484	96.7055	16.9508	12.0848	11.0989		0.316675	-1.18878	-3.12318
	1378_t			hypothetical protein	155.356	174.219	6.50402	186.014	33.489	7.58723		0.259832	-2.37914	0.222241
	1379_t			No_hits_found	2040.33	2769.35	1375.44	2213.57	1490.75	1759.66		0.11757	-0.893516	0.355407
	1380_t			DIT2.1; dicarboxylate transport 2.1	46.3748	60.9645	17.4993	41.8403	4.91791	13.9672		-0.148448	-3.63185	-0.325247
	1381_t			No_hits_found	34.2947	44.8981	41.9336	44.2019	18.0489	26.9731		0.366125	-1.31474	-0.636583
	1382_t			No_hits_found	157.178	283.239	949.676	358.498	425.639	278.81		1.18957	0.58761	-1.76815
	1383_t	K00703		starch synthase [EC:2.4.1.21]	24.0864	23.4782	34.6812	15.5576	28.9353	27.2779		-0.6306	0.30151	-0.34642
	1384_t	K00703		starch synthase [EC:2.4.1.21]	32.061	31.1101	38.0171	22.9707	35.3435	38.0131		-0.481023	0.184064	-0.0001517
	1385_t			hypothetical protein	163.469	76.1378	179.438	176.288	217.355	106.815		0.108918	1.51337	-0.748375
	1386_t			hypothetical protein	8.60706	4.55738	8.874	5.32078	6.28046	8.5671		-0.693882	0.462665	-0.0507778
	1387_t			hypothetical protein	158.323	123.453	414.059	167.438	269.65	222.137		0.0807528	1.12712	-0.898389
	1388_t			hypothetical protein	41.095	43.1893	117.565	31.9627	72.7631	75.4865		-0.362573	0.752534	-0.639172
	1389_t	K11547		kinetochore protein NDC80	92.4942	99.723	32.5233	71.4012	80.3352	26.8625		-0.373414	-0.311893	-0.275879
	1390_t			hypothetical protein	94.3752	70.9648	68.7568	84.274	68.8385	75.8723		-0.163321	-0.0438878	0.14207
	1391_t			hypothetical protein	29.3656	22.5078	20.5006	26.4943	14.7523	15.6941		-0.148448	-0.609485	-0.385442
	1392_t			hypothetical protein	45.5204	32.919	35.0753	55.5974	21.4273	28.087		0.288504	-0.619469	-0.320552
	1393_t			hypothetical protein	24.7765	33.8872	131.507	35.1275	73.8356	119.137		0.503629	1.12358	-0.142524
	1394_t	K02150		V-type H+-transporting ATPase subunit E [EC:3.6.3.14]	211.827	144.429	189.101	298.139	128.253	154.179		0.493098	-0.171364	-0.29455
	1395_t			hypothetical protein	60.3012	57.3846	3.83336	15.8531	62.9419	16.0984		-1.92742	0.133357	2.07024
	1396_t			histone-lysine N-methyltransferase ASHR2-like	27.1927	16.4473	11.4199	15.3336	20.9068	22.8373		-0.82652	0.346121	0.999848
	1397_t			COG2072: Predicted flavoprotein involved in K+ transport (ISS)	8.88514	9.11973	8.31572	4.409	13.6625	16.1678		-1.01094	0.58316	0.959206
	1398_t			No_hits_found	12.8024	10.9503	13.3132	12.0319	9.22781	16.1278		-0.0895543	-0.246915	0.276689
	1399_t	K12821		pre-mRNA-processing factor 40	7.73142	9.717	15.9031	10.9614	6.36882	9.89425		0.503629	-0.609485	-0.68465
	1400_t	K12821		pre-mRNA-processing factor 40	16.0879	21.5819	13.4715	10.8089	14.1455	13.7987		-0.573754	-0.609485	0.0346137
	1401_t			hypothetical protein	8.84705	13.648	24.4156	9.14603	16.4735	21.8774		0.0479492	0.271462	-0.158363
	1402_t	K00927		phosphoglycerate kinase [EC:2.7.2.3]	1162.08	1106.41	199.739	1069.89	736.245	245.904		-0.119248	-0.587626	0.29998
	1403_t			No_hits_found	150.147	121.282	99.4862	121.08	210.702	107.872		-0.310416	0.796835	0.116748
	1404_t			No_hits_found	44.8308	43.6732	30.654	37.6769	64.9221	37.8223		-0.25081	0.571962	0.303161
	1405_t			No_hits_found	NA	NA	NA	NA	NA	NA		NA	NA	NA
	1406_t			No_hits_found	26.8458	30.6163	22.1905	24.2209	57.3338	25.8862		-0.148448	0.905088	0.222241
	1407_t	K11723		bromodomain-containing protein 7/9	31.3902	34.0888	50.659	20.8867	27.3394	28.5594		-0.587733	-0.318319	-0.826854
	1408_t			No_hits_found	1.0973	0.321792	0.842649	1.18801	5.0619	1.96597		0.114586	3.97548	1.22224
	1409_t	K13128		zinc finger CCHC domain-containing protein 8	14.8918	9.4352	12.883	8.12778	10.0713	10.7053		-0.873588	0.094122	-0.267144
	1410_t	K06901		putative MFS transporter, AGZA family, xanthine/uracil permease	1.91372	1.40304	32.3772	1.94243	0.689695	0.535736		0.021477	-1.02452	-5.91731
	1411_t			ribosomal protein L29 family protein	98.5734	68.5306	29.3653	118.069	13.0668	45.6746		0.260358	-2.39084	0.637278
	1412_t	K01657		anthranilate synthase component I [EC:4.1.3.27]	67.4767	45.8755	19.2746	52.4527	51.3852	34.5113		-0.363372	0.16363	0.84037
	1413_t			hypothetical protein	16.7887	13.998	7.26785	15.1471	15.1857	14.3762		-0.148448	0.117497	0.984081
	1414_t			hypothetical protein	0	0	0	0	0	0		NA	NA	NA
	1415_t			GE17554 gene product from transcript GE17554-RA	2.53028	3.49187	6.14353	2.9543	5.7217	5.16669		0.223521	0.712443	-0.249828
	1416_t			lea-1; plant Late Embryo Abundant (LEA) related family member (lea-1)	3.23954	7.82371	5.12181	2.23507	0.915696	6.82837		-0.535471	-3.09491	0.414886
	1417_t			No_hits_found	322.528	337.187	334.852	543.301	120.802	196.401		0.752328	-1.4809	-0.769722
	1418_t			choline-phosphate cytidylyltransferase B-like	154.578	122.585	140.668	136.702	120.243	140.103		-0.177303	-0.0278276	-0.00581303
	1419_t			hypothetical protein	12.7388	24.5773	59.2096	16.9373	8.37652	21.7723		0.410979	-1.5529	-1.44334
	1420_t	K13412		calcium-dependent protein kinase [EC:2.7.11.1]	24.9465	25.7927	74.6021	19.0446	55.0191	99.5613		-0.389456	1.09297	0.416369
	1421_t			No_hits_found	0	7.86473	2.57433	0	0	1.50154		NA	NA	-0.777759
	1422_t			No_hits_found	0	6.36576	29.8661	0	2.78154	16.2047		NA	-1.19445	-0.882096
	1423_t			No_hits_found	1.35334	0	3.24771	1.83152	199.646	185.641		0.436514	NA	5.83695
	1424_t			Late embryogenesis abundant protein	2.05072	2.18688	7.33717	3.02761	119.326	45.7183		0.562045	5.76989	2.63948
	1425_t			hypothetical protein	0	0	0	0	458.457	158.565		NA	NA	NA
	1426_t	K02998		small subunit ribosomal protein SAe	2402.18	1731.24	1335.89	2137.51	2538.22	1626.34		-0.168416	0.55201	0.28383
	1427_t			No_hits_found	9.96898	5.05987	14.4276	6.64189	8.10675	9.78913		-0.585853	0.680022	-0.559579
	1428_t			hypothetical protein	9.43619	10.5979	16.8631	6.33986	3.76253	7.19417		-0.573754	-1.49401	-1.22897
	1429_t			No_hits_found	0	0	0	0	1.57829	1.83896		NA	NA	NA
	1430_t			No_hits_found	88.9673	135.111	416.023	103.202	163.676	274.677		0.214122	0.276695	-0.59893
	1431_t			uncharacterized LOC100807199	14.7886	16.6247	1.65617	14.8992	15.397	2.75999		0.0107506	-0.110679	0.736814
	1432_t	K01026		propionate CoA-transferase [EC:2.8.3.1]	10.9562	21.363	61.3118	8.20238	11.8737	23.2319		-0.417635	-0.847349	-1.40006
	1433_t			PE-PGRS family protein	9.09949	8.33906	22.8194	4.82323	11.0407	8.27889		-0.915787	0.40487	-1.46275
	1434_t			APE1; hypothetical protein	26.1871	34.826	19.5837	27.4727	20.4849	11.9341		0.0691434	-0.765604	-0.714565
	1435_t			CGL18; hypothetical protein	36.3547	26.1093	23.5022	16.0653	19.965	27.4164		-1.1782	-0.387093	0.222241
	1436_t			hypothetical protein	20.4351	20.2803	17.7021	20.0108	29.818	34.4636		-0.0302666	0.556101	0.961155
	1437_t			hypothetical protein	11.9572	15.9537	4.49135	4.95849	23.1972	6.90264		-1.26991	0.540054	0.62
	1438_t			No_hits_found	13.8136	12.9726	1.64169	9.91095	10.4308	2.06242		-0.478989	-0.314625	0.329156
	1439_t			No_hits_found	1.18349	0	1.70406	0	1.13739	1.32524		NA	NA	-0.362722
	1440_t			MORN repeat protein (ISS)	5.38121	6.23597	3.66582	3.75874	2.83605	7.38641		-0.517682	-1.13673	1.01074
	1441_t			glycosyl hydrolase family 18 protein	4.41795	12.956	46.6492	4.6503	8.49176	11.9556		0.0739444	-0.609485	-1.96417
	1442_t			hypothetical protein, unknown function	2.37825	4.58319	6.19647	2.0844	4.31003	6.39147		-0.190268	-0.0886528	0.0447025
	1443_t			F-box protein At4g00755-like	20.022	17.8245	35.693	14.9675	50.5794	60.8548		-0.41975	1.50469	0.769729
	1444_t			hypothetical protein	0.319826	0	0	0	0	0.358134		NA	NA	NA
	1445_t			No_hits_found	2.95274	3.78837	9.92028	1.33201	1.41887	3.30641		-1.14845	-1.41684	-1.58511
	1446_t			No_hits_found	6.69976	8.40193	0.676965	4.45396	6.43881	0.78971		-0.589021	-0.383925	0.222241
	1447_t			hypothetical protein	5.28702	5.62667	10.4776	4.15457	19.5049	18.7158		-0.347757	1.79348	0.836951
	1448_t			uncharacterized LOC100303813	12.6596	11.5313	18.044	11.4217	19.7245	18.4716		-0.148448	0.77443	0.0337956
	1449_t			hypothetical protein	12.1269	10.9964	11.6407	10.0773	25.1493	11.0779		-0.267093	1.19348	-0.0714905
	1450_t	K13600		chlorophyllide a oxygenase [EC:1.14.13.122]	160.426	214.13	107.148	172.514	223.69	167.591		0.1048	0.0630131	0.645342
	1451_t	K10863		aprataxin [EC:3.-.-.-]	3.1473	4.52256	19.456	4.42971	6.53339	10.5728		0.493098	0.530693	-0.879857
	1452_t	K08077		UDP-sugar diphosphatase [EC:3.6.1.45]	12.9111	16.5043	28.1238	13.2915	20.0441	23.1692		0.0418832	0.280332	-0.279581
	1453_t	K13254		spastin [EC:3.6.4.3]	40.9131	55.8607	60.9015	51.0893	52.4261	59.4249		0.320456	-0.0915476	-0.0354105
	1454_t			No_hits_found	43.2184	47.1299	82.3461	52.5125	57.8151	68.5798		0.281017	0.294804	-0.263917
	1455_t			OmpA domain-containing protein	4.84998	8.88933	8.88785	4.37575	6.35601	4.1966		-0.148448	-0.483954	-1.08261
	1456_t	K14332		photosystem I subunit PsaO	838.787	1671.33	871.123	1011.65	405.679	178.324		0.270337	-2.04258	-2.28837
	1457_t			hypothetical protein	144.185	160.735	172.532	155.035	68.3357	46.4461		0.104671	-1.23398	-1.89324
	1458_t			hypothetical protein	10.3936	14.7638	30.5545	13.48	17.1683	29.0964		0.375114	0.217678	-0.070541
	1459_t			hypothetical protein	13.6737	13.0051	18.0919	9.66929	17.2255	18.4152		-0.49992	0.405465	0.0255488
	1460_t			No_hits_found	24.2128	20.2782	46.7388	16.5036	82.803	71.1468		-0.552993	2.02975	0.60618
	1461_t	K15633		2,3-bisphosphoglycerate-independent phosphoglycerate mutase [EC:5.4.2.1]	178.281	86.7113	123.809	164.893	293.618	192.665		-0.112628	1.75965	0.637974
	1462_t	K15633		2,3-bisphosphoglycerate-independent phosphoglycerate mutase [EC:5.4.2.1]	8.32231	7.62682	25.2143	10.7936	55.7372	51.5465		0.375114	2.86949	1.03163
	1463_t			hypothetical protein	43.3619	32.1867	34.4918	47.5314	39.9853	51.1271		0.132453	0.313006	0.567838
	1464_t	K03382		hydroxyatrazine ethylaminohydrolase [EC:3.5.99.3]	42.6814	30.166	55.413	51.2517	15.6403	16.5043		0.263992	-0.947654	-1.74739
	1465_t	K14800		pre-rRNA-processing protein TSR2	90.6945	54.4027	21.5848	50.0426	64.8313	78.0568		-0.857858	0.253012	1.85451
	1466_t			No_hits_found	12.588	24.6102	109.757	8.51786	34.2768	64.9971		-0.563486	0.477978	-0.755867
	1467_t	K00522		ferritin heavy chain [EC:1.16.3.1]	102.84	101.633	108.119	101.281	40.5474	88.5829		-0.0220366	-1.32569	-0.287515
	1468_t			hypothetical protein	79.4351	121.502	275.465	81.9278	141.593	161.42		0.0445767	0.220772	-0.771049
	1469_t			similar to ankyrin 2,3/unc44	72.5357	39.4452	31.573	108.286	29.7264	46.5879		0.578082	-0.408105	0.561265
	1470_t			No_hits_found	15.6335	15.2821	28.1079	13.2093	29.3337	42.5146		-0.243085	0.940712	0.596986
	1471_t			CAIB/BAIF family protein	11.368	9.82271	0.77945	7.32606	7.02339	5.00095		-0.633875	-0.483954	2.68167
	1472_t			No_hits_found	14.4356	10.2527	14.723	7.19039	9.68245	9.59778		-1.00549	-0.0825546	-0.617295
	1473_t			No_hits_found	7.34704	4.8621	11.6085	5.16214	9.49782	12.013		-0.509195	0.966017	0.0494041
	1474_t	K00140		malonate-semialdehyde dehydrogenase (acetylating) / methylmalonate-semialdehyde dehydrogenase [EC:1.2.1.18 1.2.1.27]	81.1688	81.1479	39.2298	84.7547	8.18259	25.7419		0.062368	-3.30992	-0.607834
	1475_t	K00827		alanine-glyoxylate transaminase / (R)-3-amino-2-methylpropionate-pyruvate transaminase [EC:2.6.1.44 2.6.1.40]	97.0258	90.9694	60.0011	59.2008	67.843	82.8784		-0.712751	-0.423181	0.466007
	1476_t	K14611		solute carrier family 23 (nucleobase transporter), member 1/2	23.2151	25.5301	383.156	9.83141	11.3831	24.6695		-1.2396	-1.1653	-3.95713
	1477_t			No_hits_found	4.77649	5.60297	29.344	3.44756	2.75427	18.1853		-0.470376	-1.02452	-0.690296
	1478_t			RNA pseudourine synthase	3.43907	0	3.8514	1.5514	1.65256	3.851		-1.14845	NA	-0.0001517
	1479_t			hypothetical protein	101.978	98.5773	19.9448	101.488	31.2151	26.743		-0.00695703	-1.65901	0.423153
	1480_t			No_hits_found	12.3976	18.1784	31.9435	14.1288	10.0334	11.6905		0.188587	-0.857412	-1.45018
	1481_t			aqualysin 1 (EC:3.4.21.111)	14.1362	19.4917	123.744	13.222	382.267	195.907		-0.0964534	4.29365	0.662813
	1482_t	K00134		glyceraldehyde 3-phosphate dehydrogenase [EC:1.2.1.12]	3457.18	4223.7	2658.55	4255.91	713.105	1390.58		0.299871	-2.56632	-0.934959
	1483_t	K00134		glyceraldehyde 3-phosphate dehydrogenase [EC:1.2.1.12]	2056.33	2804.55	1419.14	3246.71	487.601	891.705		0.658907	-2.524	-0.670376
	1484_t	K05681		ATP-binding cassette, subfamily G (WHITE), member 2	0	0	0	0	0	0		NA	NA	NA
	1485_t	K01230		mannosyl-oligosaccharide alpha-1,2-mannosidase [EC:3.2.1.113]	6.93751	6.35774	5.29724	4.83662	3.33365	3.70768		-0.520417	-0.931413	-0.514725
	1486_t	K12593		M-phase phosphoprotein 6, animal type	23.2137	19.5404	55.2951	20.1682	15.6993	30.808		-0.202896	-0.315754	-0.843848
	1487_t			hypothetical protein	13.1261	16.9058	32.0104	11.3092	23.8659	24.762		-0.214943	0.49743	-0.370416
	1488_t			No_hits_found	7.47147	5.13531	14.3439	6.74091	12.5658	13.5954		-0.148448	1.29098	-0.0773196
	1489_t			hypothetical protein	20.0864	14.4129	8.20474	18.1224	18.4826	24.8851		-0.148448	0.358806	1.60075
	1490_t			DNA polymerase type I (ISS)	17.526	20.1222	23.1719	14.3206	23.5172	17.7738		-0.291406	0.224929	-0.382621
	1491_t			CYC6; cytochrome c6	0	0	0	0	6.92447	0		NA	NA	NA
	1492_t			INT1-2; hypothetical protein	16.7598	11.8587	17.0232	12.132	10.4883	16.1485		-0.466188	-0.177169	-0.0761006
	1493_t	K09807		hypothetical protein	79.7769	70.4418	131.917	80.9077	143.826	262.129		0.0203064	1.02982	0.990649
	1494_t			hypothetical protein	51.2783	41.9421	58.2635	44.6907	85.8228	145.699		-0.198373	1.03296	1.32233
	1495_t	K14838		nucleolar protein 15	67.2839	35.8301	36.8754	51.271	56.1434	48.6166		-0.392117	0.647947	0.39879
	1496_t			No_hits_found	15.6601	17.8595	55.5358	17.2686	37.6253	27.765		0.141059	1.07501	-1.00015
	1497_t	K12837		splicing factor U2AF 65 kDa subunit	7.76074	5.05755	10.3467	10.5028	11.6021	28.9677		0.436514	1.19787	1.48528
	1498_t			hypothetical protein	108.267	86.9161	33.2566	151.894	4.16201	22.4285		0.488467	-4.38427	-0.568306
	1499_t			hypothetical protein	27.2601	32.3172	31.7348	38.2002	37.3466	79.2358		0.486788	0.208677	1.32009
	1500_t	K00962		polyribonucleotide nucleotidyltransferase [EC:2.7.7.8]	20.6063	27.4041	17.9401	22.4826	18.422	14.4886		0.125727	-0.572959	-0.308274
	1501_t	K00962		polyribonucleotide nucleotidyltransferase [EC:2.7.7.8]	10.0005	12.9716	6.64584	6.94048	5.17513	2.58422		-0.52696	-1.32569	-1.36272
	1502_t			No_hits_found	NA	NA	NA	NA	NA	NA		NA	NA	NA
	1503_t			No_hits_found	0	0	0	0	0	0		NA	NA	NA
	1504_t			No_hits_found	0.701571	2.05741	0	0	1.34849	4.71362		NA	-0.609485	NA
	1505_t			LHCA2; light-harvesting protein of photosystem I	1480.92	3180.72	1656.42	1942.02	1243.79	459.278		0.391061	-1.35461	-1.85063
	1506_t	K08911		light-harvesting complex I chlorophyll a/b binding protein 5	1026.46	1193.4	1119.85	1183.21	307.233	140.5		0.205026	-1.95768	-2.99466
	1507_t			sulfatase	1.20595	1.94509	1.62064	3.9169	2.54975	7.29211		1.69955	0.390515	2.16977
	1508_t			hypothetical protein	2.2339	0.233967	1.83801	2.01547	2.45359	1.07206		-0.148448	3.39052	-0.777759
	1509_t			SULTR2; sulfate transporter	4.85499	5.43278	9.07542	4.61081	39.5373	28.327		-0.0744474	2.86345	1.64214
	1510_t			Sugar transport protein	3.74771	2.74761	0.299789	1.9724	136.566	179.754		-0.926056	5.63528	9.22787
	1511_t			No_hits_found	0.492953	0.180703	2.60255	0	545.764	667.365		NA	11.5604	8.00241
	1512_t			No_hits_found	14.2101	18.4548	43.2595	11.3554	33.166	29.5511		-0.323535	0.84571	-0.549807
	1513_t	K03066		26S proteasome regulatory subunit T6	133.036	149.145	108.805	157.166	138.174	136.278		0.240477	-0.110224	0.32481
	1514_t	K03066		26S proteasome regulatory subunit T6	192.666	171.289	181.754	192.809	177.713	198.385		0.00106552	0.0531201	0.126316
	1515_t			No_hits_found	104.4	131.65	220.473	109.263	20.0668	116.905		0.0656768	-2.71382	-0.915263
	1516_t			ZNJ1; DnaJ-like zinc-finger protein	210.667	234.069	43.8931	255.635	167.934	182.869		0.279117	-0.479043	2.05874
	1517_t			No_hits_found	19.5315	13.3648	28.2789	22.7614	46.4576	54.495		0.220786	1.79748	0.946397
	1518_t	K01568		pyruvate decarboxylase [EC:4.1.1.1]	26.0528	12.7876	25.2203	32.8677	12.519	24.7232		0.335231	-0.0306227	-0.0287209
	1519_t			RNB1; 3'-5' exoribonuclease (EC:3.1.13.-)	24.4608	24.4276	42.0323	28.608	30.9571	45.4256		0.225947	0.341756	0.112005
	1520_t			hypothetical protein	42.0765	35.719	10.6289	36.9633	55.3358	13.6389		-0.186922	0.631523	0.359744
	1521_t	K00873		pyruvate kinase [EC:2.7.1.40]	64.5936	46.6651	21.4977	35.3069	186.007	99.5203		-0.871441	1.99494	2.21081
	1522_t			No_hits_found	11.2431	14.1306	4.62531	15.9402	55.5697	19.784		0.503629	1.97548	2.09671
	1523_t			No_hits_found	27.1113	30.8567	25.3948	19.9234	36.3514	37.8259		-0.444433	0.236429	0.574841
	1524_t			hypothetical protein	61.7945	76.2306	47.2406	46.7384	70.4117	75.8256		-0.402869	-0.114555	0.682658
	1525_t			hypothetical protein	48.5142	23.7875	35.2977	44.6069	17.2244	22.4913		-0.121141	-0.465749	-0.650209
	1526_t	K07304		peptide-methionine (S)-S-oxide reductase [EC:1.8.4.11]	42.0557	34.3711	27.1337	37.3214	29.8163	45.5489		-0.172295	-0.205095	0.747332
	1527_t			No_hits_found	0.818827	0.900478	1.965	1.10814	1.96734	1.37536		0.436514	1.12748	-0.514725
	1528_t			No_hits_found	0.810877	0.743113	7.97829	1.82898	2.33788	5.67501		1.17348	1.65355	-0.491455
	1529_t			No_hits_found	0	0	8.5031	0	0	4.95962		NA	NA	-0.777759
	1530_t			SUB1; secreted protease and protease inhibitor	15.7375	19.6903	79.4225	12.6683	33.4188	41.3653		-0.312984	0.763174	-0.941127
	1531_t	K03028		26S proteasome regulatory subunit N1	84.8377	55.5503	61.6676	81.8115	35.0062	49.2207		-0.0524013	-0.666186	-0.325247
	1532_t			hypothetical protein	74.8725	68.6154	131.508	89.1105	108.317	82.9486		0.251159	0.658656	-0.664865
	1533_t	K14777		ATP-dependent RNA helicase DDX47/RRP3 [EC:3.6.4.13]	42.5317	18.5607	19.7653	40.5048	32.4406	28.7268		-0.0704455	0.805553	0.539431
	1534_t			No_hits_found	0	0	0	0	0	0		NA	NA	NA
	1535_t			No_hits_found	6.30728	11.1596	19.2127	6.98041	6.70819	3.95514		0.146295	-0.734291	-2.28026
	1536_t			hypothetical protein	68.4403	65.6063	64.424	58.9075	110.368	100.205		-0.216394	0.750411	0.637278
	1537_t			ribulose-1,5-bisphosphate carboxylase/oxygenase small subunit	334.207	397.49	106.561	125.527	955.406	592.351		-1.41275	1.2652	2.47477
	1538_t			hypothetical protein	32.1046	24.9826	40.0088	27.9491	25.9825	31.5351		-0.199978	0.0566143	-0.343356
	1539_t			hypothetical protein	3.10155	6.19634	24.6364	3.00815	9.98551	16.8443		-0.0441114	0.68842	-0.548534
	1540_t			hypothetical protein	249.481	152.421	112.483	298.979	230.077	180.598		0.261114	0.594048	0.683082
	1541_t			No_hits_found	3.70027	0.904277	18.3516	2.78205	0	13.8116		-0.411482	NA	-0.410027
	1542_t			No_hits_found	56.048	65.1944	115.587	51.1037	56.7201	71.854		-0.133235	-0.200888	-0.685837
	1543_t			hypothetical protein	19.0512	11.7325	18.58	20.7635	19.7739	21.1624		0.124172	0.753085	0.187752
	1544_t			hypothetical protein	9.08343	7.56758	28.734	8.75402	8.13444	14.3325		-0.0532908	0.104211	-1.00347
	1545_t			hypothetical protein	6.15238	8.77736	30.0075	16.2023	18.2177	16.013		1.39699	1.05348	-0.906083
	1546_t			No_hits_found	0	0	0	0	0	0		NA	NA	NA
	1547_t			hypothetical protein	0.462046	4.40371	11.9751	1.38956	14.0616	14.6594		1.58852	1.67497	0.291782
	1548_t			hypothetical protein	7.58095	15.1176	29.9814	13.1322	14.2799	17.9966		0.792658	-0.082238	-0.736339
	1549_t			hypothetical protein	99.6704	145.481	93.6066	107.419	21.25	51.6778		0.108006	-2.77529	-0.857067
	1550_t			No_hits_found	254.357	545.526	357.13	474.386	9.12129	68.0176		0.899205	-5.90227	-2.39247
	1551_t			hypothetical protein	19.1445	12.6861	28.6257	17.9369	26.1829	23.9111		-0.0940002	1.04538	-0.259628
	1552_t			No_hits_found	6.82462	4.16953	30.0255	9.23597	9.29164	15.2841		0.436514	1.15605	-0.974156
	1553_t			No_hits_found	8.15359	6.86335	31.017	8.71862	13.9307	11.1591		0.0966645	1.02128	-1.47483
	1554_t			No_hits_found	0.99429	3.499	35.123	1.43531	56.9516	41.8632		0.529624	4.02472	0.253268
	1555_t			No_hits_found	0.342297	2.25858	47.3146	0	66.4508	37.1797		NA	4.8788	-0.347771
	1556_t			senescence/dehydration-associated protein	0	1.5022	19.9962	2.77295	20.6763	21.032		NA	3.78283	0.0728631
	1557_t	K00765		ATP phosphoribosyltransferase [EC:2.4.2.17]	175.393	173.166	26.9378	186.727	3.37123	3.92802		0.0903388	-5.68273	-2.77776
	1558_t	K00765		ATP phosphoribosyltransferase [EC:2.4.2.17]	376.645	553.644	66.5531	640.749	18.0087	8.3932		0.766554	-4.94219	-2.98721
	1559_t			No_hits_found	6.35481	8.38619	14.6401	3.44006	15.879	24.1943		-0.885414	0.92103	0.724741
	1560_t			hypothetical protein	7.65907	18.2494	29.4081	11.517	34.9636	55.747		0.588518	0.938003	0.92268
	1561_t			hypothetical protein	5.50147	7.84872	13.1309	5.36599	8.85962	10.3229		-0.0359733	0.174786	-0.347125
	1562_t	K10768		alkylated DNA repair protein alkB homolog 6 [EC:1.14.11.-]	4.68464	2.74761	8.99366	5.9172	2.7013	4.1966		0.336979	-0.0245225	-1.09969
	1563_t			No_hits_found	160.141	251.586	21.9602	151.363	36.6438	17.0783		-0.0813338	-2.77941	-0.362722
	1564_t	K03841		fructose-1,6-bisphosphatase I [EC:3.1.3.11]	215.284	435.204	55.7152	266.119	127.283	64.4034		0.305831	-1.77365	0.209065
	1565_t	K00005		glycerol dehydrogenase [EC:1.1.1.6]	7.17982	75.1978	122.087	12.9556	31.5436	62.5956		0.851552	-1.25334	-0.963771
	1566_t			RNP-1 like RNA-binding protein	2749.76	2223.18	829.129	3751.12	935.042	1073.7		0.448017	-1.24952	0.37292
	1567_t			No_hits_found	8.01879	5.47809	15.5696	8.38569	9.28279	13.673		0.0645457	0.760883	-0.187404
	1568_t			No_hits_found	2.81078	1.03035	1.34905	3.80392	0	1.57372		0.436514	NA	0.222241
	1569_t			Peptidase U32 (ISS)	7.17353	7.23145	6.88594	5.46084	8.8331	7.27968		-0.393561	0.288635	0.0802217
	1570_t			hypothetical protein	5.75633	6.60556	6.48652	5.64508	10.1021	11.4903		-0.0281538	0.612907	0.824905
	1571_t			hypothetical protein	11.8637	17.5696	58.5347	13.0585	21.207	36.9314		0.138433	0.271462	-0.664443
	1572_t			hypothetical protein	7.21781	16.5366	26.8477	12.2101	9.53794	20.2058		0.758443	-0.79391	-0.410027
	1573_t			No_hits_found	3.1098	9.87971	76.6183	6.54669	7.9698	25.5368		1.07394	-0.309925	-1.58511
	1574_t			No_hits_found	0	0	10.0215	0	3.0872	0.449636		NA	NA	-4.4782
	1575_t	K10592		E3 ubiquitin-protein ligase HUWE1 [EC:6.3.2.19]	14.8348	16.8404	29.9239	11.5956	14.9797	28.6303		-0.35541	-0.168912	-0.0637548
	1576_t			UPL1; ubiquitin-protein ligase 1	21.6563	20.316	38.8939	12.8157	16.8964	43.8069		-0.756869	-0.265898	0.171615
	1577_t			No_hits_found	9.13504	11.8823	21.2149	7.17836	11.328	24.4181		-0.347757	-0.0689166	0.202875
	1578_t	K10592		E3 ubiquitin-protein ligase HUWE1 [EC:6.3.2.19]	57.3399	53.1663	98.2108	56.8052	53.4858	129.045		-0.0135184	0.0086444	0.393926
	1579_t	K03424		TatD DNase family protein [EC:3.1.21.-]	1.06687	5.47517	21.506	4.81274	4.10125	9.55722		2.17348	-0.41684	-1.17008
	1580_t	K05868		cyclin B	167.338	181.479	8.99793	147.217	125.12	11.6628		-0.18482	-0.536496	0.374244
	1581_t			extended synaptotagmin-1-like	0.42243	0	3.8522	0	0.811953	0		NA	NA	NA
	1582_t			CSP41a; chloroplast stem-loop-binding protein	89.8238	72.2081	16.6395	70.733	54.1426	17.6461		-0.344713	-0.415398	0.0847372
	1583_t			No_hits_found	68.455	33.9104	49.727	100.154	17.7807	26.9326		0.548989	-0.931413	-0.884674
	1584_t	K01056		peptidyl-tRNA hydrolase, PTH1 family [EC:3.1.1.29]	58.9005	44.3821	19.3699	67.9028	42.4548	26.8708		0.205189	-0.0640508	0.472219
	1585_t			hypothetical protein	56.2388	38.3648	50.5199	53.9958	50.2909	68.3631		-0.0587179	0.390515	0.436366
	1586_t			carboxylesterase np, putative	13.1141	23.5022	73.3783	16.4836	30.0541	18.0737		0.329915	0.354765	-2.02146
	1587_t	K11090		lupus La protein	66.9635	36.5844	24.7227	44.15	52.9075	45.4231		-0.60096	0.532243	0.877593
	1588_t			glycosyl transferase family protein	73.6326	52.6337	77.0419	113.932	83.8561	123.266		0.629761	0.671928	0.678058
	1589_t			O-methyltransferase, family 3	53.3531	50.9488	24.1008	57.4399	38.3486	29.6208		0.106481	-0.409876	0.297529
	1590_t			hypothetical protein	4.65851	2.41921	2.23587	1.92637	13.6177	9.78092		-1.27398	2.49288	2.12913
	1591_t	K15746		beta-carotene 3-hydroxylase [EC:1.14.13.129]	245.43	308.305	21.5479	292.992	308.262	141.882		0.255551	-0.000198856	2.71907
	1592_t			acyl-CoA--sterol O-acyltransferase 1-like	13.4157	11.9063	29.8225	14.6521	7.46447	8.6973		0.127186	-0.673615	-1.77776
	1593_t			hypothetical protein	36.3508	57.0763	80.4005	35.3928	51.238	63.6013		-0.0385303	-0.155678	-0.338148
	1594_t	K08911		light-harvesting complex I chlorophyll a/b binding protein 5	1122.36	1930.41	757.936	1311.39	610.594	256.674		0.22456	-1.66062	-1.56214
	1595_t	K08232		monodehydroascorbate reductase (NADH) [EC:1.6.5.4]	127.532	101.379	92.8463	118.618	156.993	236.275		-0.104545	0.630948	1.34755
	1596_t			No_hits_found	116.928	73.5486	18.4942	146.854	101.52	82.5776		0.328758	0.464993	2.15868
	1597_t	K09680		type II pantothenate kinase [EC:2.7.1.33]	52.3349	57.2079	86.5567	52.1096	55.0543	71.5385		-0.00622595	-0.0553599	-0.274926
	1598_t			uncharacterized LOC100788885	15.3853	23.6168	42.9211	8.6756	25.8756	37.1482		-0.82652	0.131781	-0.208394
	1599_t	K15263		cell growth-regulating nucleolar protein	69.234	26.7892	10.338	31.5792	59.8836	43.5011		-1.13251	1.16051	2.0731
	1600_t			cad; clavaldehyde dehydrogenase	0	0.425226	2.78375	0	1.11482	6.49474		NA	1.39052	1.22224
	1601_t			hypothetical protein	10.8169	9.86462	17.7276	8.09305	6.08525	9.15828		-0.418537	-0.696948	-0.952846
	1602_t			No_hits_found	7.30803	10.7157	21.0452	1.64836	3.5117	12.2751		-2.14845	-1.60948	-0.777759
	1603_t			hypothetical protein	82.1954	56.9784	56.1818	85.1234	34.118	46.9156		0.0504986	-0.739882	-0.260036
	1604_t			hypothetical protein	20.8039	22.6828	39.9397	23.5824	39.9872	73.4711		0.18086	0.817936	0.879353
	1605_t			hypothetical protein	38.7263	50.3729	69.551	36.0668	48.0232	76.9377		-0.102644	-0.0689166	0.145619
	1606_t	K13126		polyadenylate-binding protein	44.3479	37.5507	125.611	50.4371	43.521	61.5501		0.185621	0.212872	-1.02913
	1607_t	K14559		U3 small nucleolar RNA-associated protein MPP10	15.2437	12.0524	13.485	9.57332	17.9535	14.7267		-0.671126	0.57494	0.127083
	1608_t			No_hits_found	2.92321	1.07157	1.40301	2.63738	2.80936	6.5467		-0.148448	1.39052	2.22224
	1609_t			Os01g0388566	36.2511	27.6065	24.6518	20.5626	41.9023	24.134		-0.818001	0.602019	-0.0306241
	1610_t			No_hits_found	61.3651	45.3985	38.0205	31.2057	52.0053	31.2342		-0.975611	0.196012	-0.28365
	1611_t			No_hits_found	NA	NA	NA	NA	NA	NA		NA	NA	NA
	1612_t			hypothetical protein	56.6745	62.3259	51.5392	52.4785	74.5339	35.0716		-0.110973	0.258065	-0.555367
	1613_t			No_hits_found	2.43601	4.76253	0.77945	6.59346	3.12151	0		1.43651	-0.609485	NA
	1614_t			No_hits_found	14.9998	14.5774	20.7605	14.4773	57.327	34.7647		-0.0511508	1.97548	0.743778
	1615_t			hypothetical protein	138.386	92.7648	42.165	104.513	59.7735	53.3225		-0.405013	-0.634071	0.3387
	1616_t			No_hits_found	2.79733	1.02542	10.0695	4.41667	6.72095	13.3127		0.658907	2.71244	0.402813
	1617_t			hypothetical protein	31.3861	25.0409	27.7648	29.7053	29.8679	37.5574		-0.0794064	0.254311	0.435836
	1618_t			hypothetical protein	49.045	55.4835	40.8432	42.7842	36.2095	38.1891		-0.197028	-0.61569	-0.0969368
	1619_t			No_hits_found	0	0.489301	0.640644	1.80643	1.28281	1.49468		NA	1.39052	1.22224
	1620_t			hypothetical protein	6.09894	7.06012	36.9754	5.01991	8.32935	13.0598		-0.280898	0.238512	-1.50143
	1621_t	K03386		peroxiredoxin (alkyl hydroperoxide reductase subunit C) [EC:1.11.1.15]	1500.58	1185.45	111.691	1470.21	223.096	128.367		-0.029499	-2.4097	0.200761
	1622_t			No_hits_found	1.77703	5.21128	6.82315	3.20654	5.12345	3.48228		0.851552	-0.0245225	-0.970404
	1623_t			hypothetical protein	308.09	313.912	117.015	303.682	241.302	308.319		-0.0207887	-0.379522	1.39774
	1624_t			hypothetical protein	45.7606	39.2241	48.7339	29.1673	44.6346	45.6331		-0.649753	0.186423	-0.0948434
	1625_t			PRFA1; peptide chain release factor	76.6452	48.3513	10.2659	51.4611	29.1214	31.9351		-0.574713	-0.731475	1.63728
	1626_t			PRFA1; peptide chain release factor	42.3097	32.899	9.23033	43.9564	22.1791	9.33191		0.0550854	-0.568843	0.0157898
	1627_t			hypothetical protein	61.9033	36.5594	9.90361	55.8504	16.5256	9.62749		-0.148448	-1.14554	-0.0407937
	1628_t	K02957		small subunit ribosomal protein S15Ae	2461.3	1957.45	1528.32	2751.13	2305.39	1802.84		0.160605	0.236031	0.238327
	1629_t			No_hits_found	6.0066	11.7432	55.736	10.8386	21.1664	20.1782		0.851552	0.849947	-1.46582
	1630_t			No_hits_found	0	0.686903	0	0	0	1.04915		NA	NA	NA
	1631_t			No_hits_found	0	0	0	0	0	0		NA	NA	NA
	1632_t			hypothetical protein	28.7463	17.5132	10.4934	26.6661	36.5761	23.122		-0.108371	1.06246	1.13978
	1633_t			No_hits_found	54.9423	40.0224	89.2518	41.3084	83.6037	91.496		-0.411482	1.06276	0.0358276
	1634_t			No_hits_found	5.96574	4.13076	18.4523	8.37264	8.91859	16.7008		0.488982	1.11041	-0.143887
	1635_t			hypothetical protein	47.9568	42.4677	155.56	39.8646	107.584	100.312		-0.266629	1.34103	-0.63297
	1636_t			LCID; limiting CO2 inducible protein	197.594	256.363	317.187	55.7523	606.679	592.103		-1.82544	1.24275	0.900515
	1637_t			hypothetical protein	88.0968	53.893	7.96229	80.515	123.7	133.24		-0.129832	1.19867	4.0647
	1638_t			hypothetical protein	127.502	133.756	2.48761	77.6251	200.739	93.4413		-0.715923	0.585719	5.23123
	1639_t			LCID; limiting CO2 inducible protein	467.366	402.093	2097.17	68.4463	386.955	619.208		-2.77151	-0.0553636	-1.75995
	1640_t	K07466		replication factor A1	26.2761	23.9598	14.6607	22.2251	16.0986	22.2514		-0.241557	-0.573684	0.601945
	1641_t			haloacid dehalogenase-like hydrolase domain-containing protein 3	45.6752	69.3368	96.9728	49.4509	81.0788	60.7735		0.114586	0.225704	-0.674137
	1642_t			No_hits_found	11.1053	24.4255	107.633	15.1908	24.0999	33.2951		0.451945	-0.0193608	-1.69274
	1643_t			No_hits_found	7.3977	7.3958	6.88594	6.0676	16.1581	17.8227		-0.285952	1.12748	1.37199
	1644_t			hypothetical protein	8.47893	16.2807	140.301	12.3855	20.1777	41.595		0.546697	0.309595	-1.75404
	1645_t	K13024		inositol hexakisphosphate/diphosphoinositol-pentakisphosphate kinase [EC:2.7.4.21 2.7.4.24]	12.9921	11.9063	6.2356	6.83766	4.16201	16.9729		-0.926056	-1.51638	1.44463
	1646_t	K13024		inositol hexakisphosphate/diphosphoinositol-pentakisphosphate kinase [EC:2.7.4.21 2.7.4.24]	13.5963	13.2908	4.35042	13.2891	4.35559	11.4187		-0.0329708	-1.60948	1.39217
	1647_t			No_hits_found	NA	NA	NA	NA	NA	NA		NA	NA	NA
	1648_t	K13024		inositol hexakisphosphate/diphosphoinositol-pentakisphosphate kinase [EC:2.7.4.21 2.7.4.24]	27.9882	31.1591	23.3835	21.9782	18.9283	18.5722		-0.348747	-0.719109	-0.332348
	1649_t	K13024		inositol hexakisphosphate/diphosphoinositol-pentakisphosphate kinase [EC:2.7.4.21 2.7.4.24]	23.5743	40.3279	33.1895	31.1948	22.6561	43.9966		0.404093	-0.831877	0.406665
	1650_t			No_hits_found	66.2914	66.1679	152.568	52.6035	145.841	155.618		-0.333663	1.14019	0.0285596
	1651_t	K11755		phosphoribosyl-ATP pyrophosphohydrolase / phosphoribosyl-AMP cyclohydrolase [EC:3.6.1.31 3.5.4.19]	205.017	134.845	82.3916	174.572	93.5666	101.606		-0.231926	-0.527237	0.302411
	1652_t	K02293		15-cis-phytoene desaturase [EC:1.3.5.5]	88.0456	81.1905	42.3776	86.8626	72.631	33.5155		-0.0195154	-0.160727	-0.338474
	1653_t	K06943		nucleolar GTP-binding protein	12.8141	11.4496	11.916	15.8966	27.7087	26.9042		0.310984	1.27504	1.17494
	1654_t	K06943		nucleolar GTP-binding protein	10.5714	9.09823	8.38277	12.0258	15.0186	20.5871		0.185971	0.72309	1.29624
	1655_t			No_hits_found	3.04501	6.1392	3.65367	3.43409	14.6321	2.5573		0.17348	1.25301	-0.514725
	1656_t			E3 ubiquitin ligase interacting with arginine methyltransferase (ISS)	4.63333	1.23524	4.44758	4.56032	5.66729	3.30165		-0.0229171	2.19787	-0.429836
	1657_t	K02830		cell cycle checkpoint protein [EC:3.1.11.2]	78.485	77.8696	50.0753	110.244	11.2916	19.4717		0.490215	-2.78581	-1.36272
	1658_t			No_hits_found	3.86328	6.13674	0	4.06645	2.4752	3.60501		0.0739444	-1.30992	NA
	1659_t			No_hits_found	122.052	191.667	71.5969	157.699	529.288	496.908		0.369683	1.46545	2.79501
	1660_t			No_hits_found	13.241	24.269	44.4857	12.8653	22.514	9.12431		-0.0415328	-0.108291	-2.28555
	1661_t			similar to predicted protein	28.5601	44.3408	117.724	25.1612	30.354	29.7235		-0.1828	-0.546749	-1.98573
	1662_t	K03469		ribonuclease HI [EC:3.1.26.4]	3.95029	3.56447	10.5007	3.56403	18.6901	20.4159		-0.148448	2.39052	0.959206
	1663_t			hypothetical protein	27.0455	26.5783	26.5136	21.286	23.227	23.8413		-0.345485	-0.194447	-0.153268
	1664_t			No_hits_found	40.7526	35.0486	30.0914	47.7274	36.5292	24.1333		0.227928	0.0596905	-0.318328
	1665_t			hypothetical protein	6.15672	4.69432	10.756	3.66612	10.7688	10.7549		-0.74791	1.19787	-0.0001517
	1666_t			No_hits_found	149.641	265.341	293.964	156.987	53.5115	253.295		0.0691434	-2.30992	-0.214823
	1667_t			uncharacterized LOC100218016	24.0924	39.4479	45.0968	31.1559	257.396	269.781		0.370926	2.70597	2.58069
	1668_t			uncharacterized oxidoreductase C663.06c-like	3.0706	2.25119	4.716	2.77036	280.936	170.544		-0.148448	6.9634	5.17644
	1669_t			CsgA protein (ISS)	23.3366	19.3603	79.5825	38.785	5.31181	38.51		0.732907	-1.86582	-1.04722
	1670_t			hypothetical protein	92.8418	86.1082	104.51	95.5378	84.209	160.745		0.0412972	-0.032176	0.621131
	1671_t			hypothetical protein	107.499	96.0955	113.146	89.3307	94.7025	132.518		-0.267093	-0.0210669	0.228
	1672_t			protein BREAST CANCER SUSCEPTIBILITY 1 homolog	0.761253	0.139527	5.29783	1.03023	2.37771	1.91798		0.436514	4.09095	-1.46582
	1673_t			No_hits_found	NA	NA	NA	NA	NA	NA		NA	NA	NA
	1674_t			SORBIDRAFT_04g022750, Sb04g022750; hypothetical protein	15.1081	15.3887	20.8127	10.5093	28.7069	20.9212		-0.52366	0.899529	0.00750187
	1675_t			No_hits_found	0	1.07157	14.0301	0	4.21403	3.27335		NA	1.97548	-2.09969
	1676_t			hypothetical protein	17.227	17.9582	63.8202	8.7427	14.2279	31.9498		-0.978523	-0.33592	-0.998206
	1677_t			hypothetical protein	37.8609	37.4404	66.7698	35.3505	32.5784	35.9871		-0.0989793	-0.200679	-0.891715
	1678_t			hypothetical protein	32.3169	44.6936	59.2226	41.7475	26.823	42.7674		0.3694	-0.736597	-0.469637
	1679_t	K15029		translation initiation factor 3 subunit L	223.4	165.309	41.3489	192.443	73.6599	66.1988		-0.215197	-1.16621	0.678956
	1680_t			No_hits_found	220.865	185.739	56.1204	208.06	106.131	47.2817		-0.0861637	-0.807424	-0.247245
	1681_t			No_hits_found	0	0	0	0	0	0		NA	NA	NA
	1682_t			hypothetical protein	132.957	54.2538	17.3903	220.244	31.8708	96.2749		0.72814	-0.767487	2.46888
	1683_t			KUP3 (K+ uptake transporter 3)	3.94165	1.64016	0.204521	4.13292	10.2382	34.833		0.0683634	2.64205	7.41207
	1684_t			hypothetical protein	1.09347	0.267224	12.0708	0	1.22603	7.34667		NA	2.19787	-0.716359
	1685_t			No_hits_found	41.813	24.4155	93.0605	42.7323	88.9037	168.64		0.031373	1.86445	0.857703
	1686_t			hypothetical protein	28.4312	20.2571	39.2074	24.9287	29.6329	39.4595		-0.189671	0.548777	0.009247
	1687_t			No_hits_found	1.89327	2.22087	13.0851	3.07467	29.4764	65.7214		0.699549	3.73037	2.32844
	1688_t			No_hits_found	13.9201	12.7568	20.043	3.13974	0	0		-2.14845	NA	NA
	1689_t			hypothetical protein	0.258691	0	0	0.233397	0	0		-0.148448	NA	NA
	1690_t			hypothetical protein	82.926	85.9085	91.3155	141.753	5.59739	4.96903		0.773482	-3.93998	-4.19982
	1691_t			No_hits_found	0	0	0	0	0	1.75986		NA	NA	NA
	1692_t			HYDEF; iron hydrogenase assembly protein	64.8133	62.3061	208.23	53.404	28.602	73.6873		-0.279342	-1.12326	-1.49869
	1693_t			iron hydrogenase assembly protein	178.582	121.964	252.032	171.909	41.8849	83.6192		-0.0549361	-1.54195	-1.5917
	1694_t			HYDG; hydrogenase assembly factor	174.367	156.453	270.483	157.832	24.6435	41.4752		-0.143741	-2.66645	-2.70522
	1695_t			No_hits_found	224.626	159.043	298.324	126.317	16.2647	37.9019		-0.830478	-3.2896	-2.97654
	1696_t			No_hits_found	0	0	0	0	0	0		NA	NA	NA
	1697_t			No_hits_found	4.89713	8.83768	17.7184	5.4379	9.77482	11.3892		0.151112	0.145403	-0.637582
	1698_t	K03943		NADH dehydrogenase (ubiquinone) flavoprotein 2 [EC:1.6.5.3 1.6.99.3]	423.051	361.065	208.6	400.635	114.928	184.306		-0.078546	-1.65153	-0.178639
	1699_t			uncharacterized LOC100250952	20.7454	22.1227	35.3016	16.59	41.6872	45.4045		-0.322477	0.914077	0.363103
	1700_t			No_hits_found	7.53405	9.94239	138.855	16.3137	10.1369	5.06188		1.11459	0.027945	-4.77776
	1701_t			No_hits_found	7.83003	5.74055	41.7563	8.63429	25.9197	67.2205		0.141059	2.17479	0.686909
	1702_t	K01923		phosphoribosylaminoimidazole-succinocarboxamide synthase [EC:6.3.2.6]	20.2452	13.7566	5.68788	23.1662	14.7112	9.39982		0.19444	0.0967838	0.724741
	1703_t			Oxa1 family transporter: inner membrane ALBINO3 chloroplast	19.8461	15.2348	8.29256	15.1671	10.3219	11.5038		-0.387914	-0.561656	0.472219
	1704_t			No_hits_found	0	2.29622	0	0.941922	0	0		NA	NA	NA
	1705_t			uncharacterized LOC100276173	14.4554	9.126	6.16708	16.6648	8.87571	10.3416		0.205189	-0.0401193	0.745803
	1706_t			nitrogen assimilation regulatory protein	0.350926	0.257279	1.179	0.474919	0	0.982397		0.436514	NA	-0.263186
	1707_t			SET4; histone methyltransferase	15.4593	12.0832	76.7731	15.1004	47.0272	51.5037		-0.0338883	1.96049	-0.575925
	1708_t	K03921		acyl-[acyl-carrier-protein] desaturase [EC:1.14.19.2]	569.661	906.011	419.851	395.278	692.857	749.187		-0.527237	-0.386971	0.835449
	1709_t			hypothetical protein	26.3089	27.6465	17.1167	26.6376	16.5752	9.82004		0.0179104	-0.738069	-0.801606
	1710_t			hypothetical protein	82.956	71.4379	94.798	99.7928	51.8845	70.7751		0.266589	-0.461386	-0.421615
	1711_t			No_hits_found	40.7333	45.6734	66.7005	67.0155	23.0275	40.2461		0.718285	-0.987997	-0.72885
	1712_t			No_hits_found	3.34719	4.90795	0	2.01327	0	0		-0.733411	NA	NA
	1713_t	K14288		exportin-T	33.0955	27.631	29.9534	28.5188	17.0067	27.3787		-0.214721	-0.700183	-0.129662
	1714_t			No_hits_found	0	3.68096	54.0855	0.503317	3.75296	4.99748		NA	0.027945	-3.43597
	1715_t			No_hits_found	0	0	0	0	0	0		NA	NA	NA
	1716_t			No_hits_found	0	0	0	0	0	0		NA	NA	NA
	1717_t			No_hits_found	0.492123	0	0	0.444004	0	0		-0.148448	NA	NA
	1718_t			No_hits_found	0	0	0	0	0	0		NA	NA	NA
	1719_t			No_hits_found	NA	NA	NA	NA	NA	NA		NA	NA	NA
	1720_t			No_hits_found	4.58437	13.8394	19.9321	7.05573	10.885	12.6827		0.62207	-0.346451	-0.652228
	1721_t			No_hits_found	10.0333	6.75943	0.780897	7.095	7.81825	2.4292		-0.49992	0.209943	1.63728
	1722_t			No_hits_found	7.18823	5.27001	0	4.32358	8.05963	13.4154		-0.733411	0.612907	NA
	1723_t			hypothetical protein	0	0	0	0	0	0		NA	NA	NA
	1724_t			hypothetical protein	17.9338	14.4629	15.063	20.6298	9.47942	9.03685		0.202049	-0.609485	-0.737117
	1725_t			hypothetical protein	12.8211	12.6225	24.9659	8.26248	18.6586	23.7912		-0.633875	0.563847	-0.0695254
	1726_t			hypothetical protein	93.4998	312.804	431.219	99.8715	38.2155	71.0028		0.095109	-3.03303	-2.60248
	1727_t			hypothetical protein	3.04501	3.304	6.78122	5.27476	4.44815	5.59197		0.792658	0.428989	-0.278188
	1728_t			SORBIDRAFT_02g023360, Sb02g023360; hypothetical protein	1.20001	2.99124	9.21518	0.649602	16.8377	13.4374		-0.885414	2.49288	0.544169
	1729_t			hypothetical protein	0	0	1.0809	0.203188	18.83	5.04368		NA	NA	2.22224
	1730_t	K08075		polynucleotide 3'-phosphatase [EC:3.1.3.32]	5.84642	4.28628	28.9956	7.03302	10.7692	25.0957		0.266589	1.32911	-0.208394
	1731_t			hypothetical protein	6.91885	10.145	163.131	10.1438	32.8312	56.1699		0.551992	1.6943	-1.53816
	1732_t			Ferric-chelate reductase	4.23654	6.21199	16.2668	4.77787	10.8574	18.5806		0.17348	0.805553	0.191867
	1733_t			SORBIDRAFT_03g042540, Sb03g042540; hypothetical protein	3.60002	3.43113	1.38228	1.2992	16.607	12.0936		-1.47038	2.27504	3.12913
	1734_t			Ferric-chelate reductase	11.8436	5.42691	18.7326	7.77129	40.3554	65.256		-0.60788	2.89456	1.80055
	1735_t	K13342		peroxin-5	23.5863	18.6537	31.7326	24.2961	18.5625	30.5707		0.0427764	-0.00707733	-0.0538204
	1736_t			hypothetical protein	33.7294	48.9904	177.769	35.5989	73.3939	100.481		0.0778278	0.58316	-0.823083
	1737_t			hypothetical protein	56.2668	53.2123	166.827	64.5828	123.189	185.291		0.198865	1.21105	0.151437
	1738_t			hypothetical protein	49.2942	73.8578	51.4506	35.929	180.188	176.925		-0.45627	1.28668	1.78188
	1739_t			hypothetical protein	68.7401	71.7246	78.1452	31.7502	221.186	207.802		-1.11439	1.62472	1.41098
	1740_t			No_hits_found	11.7204	13.6473	18.5303	16.1726	11.9265	12.3523		0.464529	-0.194447	-0.585114
	1741_t			No_hits_found	15.6601	14.0324	60.9642	13.3439	19.2307	30.2005		-0.23091	0.454645	-1.01339
	1742_t	K01647		citrate synthase [EC:2.3.3.1]	74.4803	91.3502	123.906	85.8918	43.8626	56.1235		0.20566	-1.05842	-1.14257
	1743_t	K12567		titin [EC:2.7.11.1]	0.922731	3.24718	11.3375	0.999008	6.3849	6.19952		0.114586	0.975478	-0.870869
	1744_t			CYP710B1; cytochrome P450, C-22 desaturase	246.361	205.942	144.137	209.651	170.921	165.266		-0.23278	-0.268911	0.197342
	1745_t			hypothetical protein	37.406	36.0575	44.5506	34.9984	21.3032	17.8405		-0.0959806	-0.759232	-1.32029
	1746_t			hypothetical protein	3.19001	2.55135	22.27	2.8781	1.95094	5.84526		-0.148448	-0.387093	-1.92976
	1747_t			PP2A regulatory subunit TAP46-like	15.3048	21.5997	29.0151	25.8905	14.7087	31.7052		0.758443	-0.554343	0.127913
	1748_t			hypothetical protein	42.9507	47.7036	31.6908	38.751	38.8135	38.0455		-0.148448	-0.297541	0.263661
	1749_t	K12580		CCR4-NOT transcription complex subunit 3	0.257779	0.188989	0	0.232573	1.23869	0.865965		-0.148448	2.71244	NA
	1750_t	K12580		CCR4-NOT transcription complex subunit 3	0	0	0.34472	0	0.34513	0		NA	NA	NA
	1751_t			hypothetical protein	35.0302	32.1766	40.9695	41.0502	38.3094	60.4172		0.228787	0.251687	0.560409
	1752_t	K11368		enhancer of yellow 2 transcription factor	89.1223	103.237	88.9714	135.085	113.059	93.8094		0.600013	0.131128	0.0763899
	1753_t			hypothetical protein	30.0014	25.9432	16.9838	24.9857	18.4826	27.565		-0.263925	-0.489191	0.698679
	1754_t	K07393		putative glutathione S-transferase	64.7757	52.9696	141.895	84.666	79.8113	126.005		0.386329	0.591428	-0.171344
	1755_t			hypothetical protein	31.0211	41.9977	61.3817	31.2502	23.2284	25.9992		0.0106185	-0.85442	-1.23934
	1756_t			FAP126; flagellar associated protein	0	0	0	0	1.11482	0		NA	NA	NA
	1757_t			PRPS16; plastid ribosomal protein S16	259.435	257.177	42.0903	298.903	110.033	60.0114		0.204305	-1.22482	0.511747
	1758_t	K10742		DNA replication ATP-dependent helicase Dna2 [EC:3.6.4.12]	9.82952	12.721	7.7945	7.24895	13.061	5.55129		-0.439349	0.0380621	-0.489634
	1759_t			gpm46; LOC100304358	8.06731	4.52286	19.132	7.27849	40.5897	22.3183		-0.148448	3.16581	0.222241
	1760_t			No_hits_found	2.56422	3.75989	29.5371	4.62699	34.5009	40.199		0.851552	3.19787	0.444633
	1761_t			No_hits_found	2.86396	0.941243	4.55031	1.51471	2.6575	5.19755		-0.918966	1.49743	0.191867
	1762_t			hypothetical protein	1.0262	0.322438	2.81446	0.132266	0.704452	2.29824		-2.9558	1.12748	-0.292332
	1763_t			hypothetical protein	14.5148	10.6414	15.067	10.8114	9.40777	11.1505		-0.424966	-0.177769	-0.434275
	1764_t			hypothetical protein	18.8594	21.1241	13.5775	28.8316	55.885	35.1973		0.612364	1.40357	1.37424
	1765_t	K00891		shikimate kinase [EC:2.7.1.71]	44.3808	20.3902	14.7685	33.6346	35.8278	39.0946		-0.399987	0.813206	1.40444
	1766_t	K03934		NADH dehydrogenase (ubiquinone) Fe-S protein 1 [EC:1.6.5.3 1.6.99.3]	288.98	282.282	169.965	282.577	92.3074	115.97		-0.0323295	-1.61262	-0.551483
	1767_t	K03934		NADH dehydrogenase (ubiquinone) Fe-S protein 1 [EC:1.6.5.3 1.6.99.3]	340.012	461.61	300.248	411.285	136.942	262.689		0.274555	-1.75311	-0.192797
	1768_t			No_hits_found	NA	NA	NA	NA	NA	NA		NA	NA	NA
	1769_t			No_hits_found	211.328	318.058	177.834	95.7521	478.664	136.563		-1.14211	0.589724	-0.380961
	1770_t			No_hits_found	NA	NA	NA	NA	NA	NA		NA	NA	NA
	1771_t	K00454		lipoxygenase [EC:1.13.11.12]	4.3414	10.9632	46.304	8.70423	21.3251	18.3653		1.00356	0.959881	-1.33415
	1772_t	K10143		E3 ubiquitin-protein ligase RFWD2 [EC:6.3.2.19]	33.7294	37.0928	61.1569	29.586	71.1343	69.2439		-0.18909	0.939408	0.179172
	1773_t			hypothetical protein	44.0195	61.4059	135.971	36.4701	117.697	95.5153		-0.27143	0.938624	-0.509501
	1774_t	K03065		26S proteasome regulatory subunit T5	44.4116	37.9058	61.7197	67.5792	39.4966	34.5149		0.605642	0.0593091	-0.838513
	1775_t	K06890		hypothetical protein	36.9804	31.9534	56.2049	41.3084	107.466	164.16		0.159674	1.74984	1.54634
	1776_t			tetratricopeptide repeat protein 27 homolog	15.6386	9.70145	5.54276	10.5278	20.3476	23.3041		-0.570903	1.06859	2.07191
	1777_t			PtrPHT1-7; high affinity inorganic phosphate transporter	3.77537	9.0945	1.55315	2.67631	3.36915	10.267		-0.496371	-1.43261	2.72474
	1778_t			hypothetical protein	15.3971	15.2146	13.0662	9.86502	12.0095	13.4932		-0.642263	-0.341289	0.0463909
	1779_t	K08912		light-harvesting complex II chlorophyll a/b binding protein 1	7.73142	5.12841	1.41361	19.5977	10511.6	7217.86		1.34188	11.0012	12.318
	1780_t			hypothetical protein	0	0.451187	8.86112	0	0	1.37825		NA	NA	-2.68465
	1781_t			class V aminotransferase	12.3407	14.1368	20.3603	16.7011	18.902	23.7512		0.436514	0.419084	0.222241
	1782_t			No_hits_found	0.876463	1.46874	4.44701	0.451864	0.721993	4.06598		-0.955803	-1.02452	-0.129232
	1783_t			No_hits_found	1.15289	1.03306	7.3778	0.809013	2.21597	5.88112		-0.511018	1.10101	-0.327098
	1784_t			hypothetical protein	44.1573	63.4524	32.2141	40.238	68.7486	47.9629		-0.134093	0.115655	0.574226
	1785_t			No_hits_found	215.115	191.413	114.277	204.184	294.529	234.942		-0.0752382	0.62172	1.03976
	1786_t			Dioxygenase RAMOSUS1	11.2431	18.9585	143.539	2.02876	177.206	166.185		-2.47038	3.22451	0.211352
	1787_t			hypothetical protein	20.4282	19.2283	55.7915	16.2904	36.4786	37.7807		-0.32654	0.923815	-0.562394
	1788_t			ALK1; aurora-like kinase	0.475319	1.04543	1.82505	0.857685	0.228403	0.798377		0.851552	-2.19445	-1.1928
	1789_t			TEF11; S-isoprenylcysteine O-methyltransferase	9.0783	7.32128	14.8144	11.4669	5.23483	7.11597		0.336979	-0.483954	-1.05787
	1790_t			No_hits_found	1.54667	0	0.742334	1.39544	1.48643	0		-0.148448	NA	NA
	1791_t			No_hits_found	16.5912	5.21304	4.55031	27.7994	2244.45	2099.37		0.744637	8.75002	8.84977
	1792_t			No_hits_found	19.6106	21.3415	66.4739	24.3281	35.6323	64.8493		0.310984	0.739523	-0.0356958
	1793_t			No_hits_found	3.88725	0.569983	47.7621	2.10429	257.026	48.752		-0.885414	8.81678	0.0295956
	1794_t	K07047		hypothetical protein	12.5665	15.7938	30.1568	14.9821	29.7613	22.6152		0.25365	0.914077	-0.415189
	1795_t	K01228		mannosyl-oligosaccharide glucosidase [EC:3.2.1.106]	46.7168	48.3708	59.7919	42.5185	31.6381	29.5213		-0.135848	-0.612475	-1.01819
	1796_t	K00943		dTMP kinase [EC:2.7.4.9]	38.3981	32.2379	10.7009	34.6436	13.6897	20.1117		-0.148448	-1.23567	0.910297
	1797_t			hypothetical protein	117.954	84.5975	45.9466	89.4551	71.4661	58.3843		-0.398991	-0.243357	0.345623
	1798_t			hypothetical protein	63.1304	64.8978	34.2519	53.862	55.3958	41.4931		-0.229066	-0.228395	0.276689
	1799_t			hypothetical protein	121.452	83.8219	7.63817	103.908	73.2526	15.0068		-0.225069	-0.194447	0.974313
	1800_t			No_hits_found	81.678	93.7623	5.15813	94.0537	68.1682	24.0687		0.203537	-0.459909	2.22224
	1801_t			hypothetical protein	234.287	220.617	193.946	284.424	115.679	138.796		0.279765	-0.931413	-0.482682
	1802_t			No_hits_found	68.5346	44.606	166.482	64.3572	75.9467	105.718		-0.0907325	0.767751	-0.65514
	1803_t			hypothetical protein	8.28672	9.2178	9.73742	5.67179	15.9279	11.9991		-0.546997	0.789064	0.301312
	1804_t	K13535		cardiolipin-specific phospholipase [EC:3.1.1.-]	16.8929	10.1234	24.3941	27.9642	25.4113	39.8065		0.727161	1.32778	0.706476
	1805_t			No_hits_found	625.935	593.928	300.735	667.033	350.855	347.885		0.0917464	-0.759414	0.210117
	1806_t			Leucine-rich repeat (LRR) family protein	27.5017	27.6388	23.4329	30.946	39.4973	64.0137		0.170234	0.51506	1.44984
	1807_t			No_hits_found	2.78023	5.24137	7.62506	2.15004	13.7414	15.1214		-0.37084	1.39052	0.987775
	1808_t			No_hits_found	2.38305	2.3295	3.81253	3.5834	15.2682	16.0109		0.588518	2.71244	2.07024
	1809_t			No_hits_found	NA	NA	NA	NA	NA	NA		NA	NA	NA
	1810_t			No_hits_found	17.0284	12.4843	14.9836	19.2042	17.7289	41.3141		0.17348	0.505992	1.46325
	1811_t			No_hits_found	33.4354	33.6178	38.514	57.7466	57.8397	91.996		0.788358	0.782832	1.25619
	1812_t			hypothetical protein	0	0	0	0	0.275968	0		NA	NA	NA
	1813_t			No_hits_found	82.5378	83.8345	151.443	106.659	76.431	94.3494		0.369877	-0.133386	-0.682686
	1814_t	K02738		20S proteasome subunit beta 1 [EC:3.4.25.1]	35.5869	33.0789	28.6702	48.1609	29.9257	48.3886		0.436514	-0.144522	0.755115
	1815_t			CNX1C; molybdopterin biosynthesis protein	40.2471	30.5423	29.8225	50.9639	38.6795	46.6492		0.34059	0.340762	0.645452
	1816_t			No_hits_found	20.6171	48.585	72.4477	42.8492	31.8441	89.0482		1.05542	-0.609485	0.297648
	1817_t			hypothetical protein	36.1635	46.3978	35.5402	37.8711	54.408	60.5015		0.0665649	0.229762	0.76752
	1818_t			No_hits_found	31.4324	17.2834	10.5603	21.2692	78.5411	38.717		-0.563486	2.18406	1.87432
	1819_t	K02160		acetyl-CoA carboxylase biotin carboxyl carrier protein	139.159	94.3237	36.1254	90.8081	424.768	215.61		-0.615841	2.17098	2.57734
	1820_t	K01251		adenosylhomocysteinase [EC:3.3.1.1]	14.0982	17.086	19.0566	19.7284	14.1021	26.0966		0.48477	-0.27691	0.453566
	1821_t			Lytic transglycosylase catalytic	10.4869	9.61048	22.6495	14.7835	7.55881	14.6787		0.495408	-0.346451	-0.625756
	1822_t	K02138		F-type H+-transporting ATPase subunit d [EC:3.6.3.14]	650.628	531.363	291.84	811.059	337.873	268.542		0.317975	-0.653217	-0.120031
	1823_t			MSCL2; hypothetical protein	13.6417	12.3546	13.4249	18.8237	14.9832	16.6877		0.464529	0.278306	0.313871
	1824_t	K02940		large subunit ribosomal protein L9e	7754.24	5501.82	5611.43	6898.44	8700.96	6367.89		-0.168715	0.661265	0.182447
	1825_t	K06195		ApaG protein	142.784	134.388	102.795	136.221	71.8565	116.674		-0.0678825	-0.903216	0.182712
	1826_t			hypothetical protein	67.8185	70.2949	98.772	93.8908	58.4346	103.438		0.469304	-0.266597	0.0665899
	1827_t			hypothetical protein	49.553	38.4666	30.3786	34.9397	48.4234	60.1513		-0.504107	0.332098	0.98554
	1828_t			1,4-dihydroxy-2-naphthoate polyprenyltransferase, chloroplastic-like	41.3063	40.1838	12.2001	51.601	9.92436	17.7899		0.321037	-2.01757	0.544169
	1829_t			No_hits_found	1.50681	1.84118	5.78561	1.81263	7.48196	3.37459		0.266589	2.02278	-0.777759
	1830_t			hypothetical protein	1.3348	0.815501	3.84387	1.00357	5.55885	3.23847		-0.411482	2.76903	-0.247245
	1831_t			hypothetical protein	15.4646	10.7358	28.2441	15.6811	34.9854	30.4961		0.0200577	1.70433	0.110672
	1832_t			hypothetical protein	3426.74	2769.59	3715.67	3347.45	2188.06	1603.4		-0.0337773	-0.340024	-1.21249
	1833_t			hypothetical protein	22.4412	17.7403	12.7376	16.9018	13.5029	4.80732		-0.408976	-0.393756	-1.40579
	1834_t			hypothetical protein	51.7401	49.0029	49.0861	56.3077	32.8919	38.3243		0.122052	-0.575133	-0.357053
	1835_t			kelch domain-containing protein 3-like	21.7485	17.0342	24.5073	15.8438	7.39988	9.98341		-0.456997	-1.20286	-1.29561
	1836_t			No_hits_found	19.0644	10.871	23.3835	10.5113	20.3577	21.3479		-0.858941	0.905088	-0.131396
	1837_t			CYP747A1; cytochrome P450	22.748	31.4511	41.7808	17.0493	20.1406	26.7765		-0.416034	-0.643002	-0.641876
	1838_t			CYP747A1; cytochrome P450	38.8528	85.9064	68.0786	29.4897	14.2246	8.97754		-0.397807	-2.59438	-2.92281
	1839_t			No_hits_found	23.7017	37.6497	0	62.3705	34.1678	44.2344		1.39587	-0.14	NA
	1840_t			No_hits_found	22.8687	13.3035	0	27.8091	17.439	24.4944		0.282186	0.390515	NA
	1841_t	K07565		60S ribosome subunit biogenesis protein NIP7	90.1324	47.03	2.33835	72.528	85.0611	62.7392		-0.313507	0.854919	4.7458
	1842_t			transmembrane protein	90.8204	79.6724	121.023	95.4289	114.519	114.942		0.0714102	0.523433	-0.0743763
	1843_t			MRPL18; Putative mitochondrial ribosomal protein L18	72.3973	48.0704	39.3368	86.2695	30.194	19.8848		0.252915	-0.670886	-0.98421
	1844_t			hypothetical protein	52.4528	90.7377	135.775	65.4028	50.4098	56.0957		0.318333	-0.847997	-1.27526
	1845_t			No_hits_found	7.98692	15.5173	24.9169	13.6913	6.14067	11.6266		0.777551	-1.33741	-1.09969
	1846_t			No_hits_found	26.3352	34.5605	70.0241	21.8594	35.9395	40.4008		-0.268742	0.0564464	-0.793469
	1847_t			No_hits_found	2.38738	2.13925	1.52778	1.19663	3.56905	1.48518		-0.996445	0.738438	-0.0407937
	1848_t	K14774		U3 small nucleolar RNA-associated protein 25	44.4919	41.0861	53.0672	34.5046	74.4188	80.9857		-0.366753	0.857019	0.609845
	1849_t			No_hits_found	8.14747	17.3768	4.26591	5.34605	6.40647	14.0997		-0.60788	-1.43956	1.72474
	1850_t	K14569		ribosome biogenesis protein BMS1	28.3724	37.1897	26.4096	20.9439	21.4833	15.404		-0.437955	-0.791688	-0.777759
	1851_t	K14569		ribosome biogenesis protein BMS1	26.205	21.2823	18.5406	20.3816	19.8652	24.0315		-0.362573	-0.0994097	0.374244
	1852_t			No_hits_found	21.6692	34.2653	5.70993	42.9341	4.4917	40.4411		0.986482	-2.93141	2.82428
	1853_t			inversin protein alternative isoform	15.2878	11.0383	2.00112	8.77734	7.34618	1.55627		-0.800525	-0.587459	-0.362722
	1854_t			hypothetical protein	4.23977	4.58075	14.3514	3.62388	3.43127	8.74559		-0.226451	-0.41684	-0.714565
	1855_t			hypothetical protein	4.83483	2.9993	5.355	2.34881	1.78712	0.832913		-1.04153	-0.746988	-2.68465
	1856_t			No_hits_found	10.8715	11.0699	15.6534	9.26353	11.0285	17.5841		-0.23091	-0.00541364	0.167793
	1857_t			No_hits_found	13.7026	15.627	21.922	8.24182	21.9481	27.2779		-0.733411	0.490051	0.31535
	1858_t			No_hits_found	22.0818	22.6134	34.9912	13.9142	13.1373	26.6892		-0.666296	-0.783514	-0.390736
	1859_t			No_hits_found	5.7695	11.2797	37.8444	12.1458	8.31717	15.0746		1.07394	-0.43956	-1.32796
	1860_t			No_hits_found	7.30803	6.18213	52.3431	11.6653	8.10391	20.7732		0.674674	0.390515	-1.33328
	1861_t			hypothetical protein	105.531	130.174	210.705	107.828	142.243	158.645		0.031063	0.127909	-0.409421
	1862_t			No_hits_found	3.32183	2.43538	3.18866	11.9881	3.19245	0		1.85155	0.390515	NA
	1863_t			No_hits_found	16.0221	41.7121	18.2046	27.4359	9.11312	19.0396		0.776001	-2.19445	0.0646994
	1864_t			No_hits_found	0	0	0.313172	0.294351	0.313544	2.5573		NA	NA	3.0296
	1865_t	K03842		beta-1,4-mannosyltransferase [EC:2.4.1.142]	25.4696	22.2801	25.282	21.9347	13.0732	26.5757		-0.215562	-0.769142	0.0719981
	1866_t			No_hits_found	18.0328	9.04571	28.2424	20.551	10.0334	17.0044		0.188587	0.149507	-0.731956
	1867_t			No_hits_found	0	0	0	0	3.10426	0		NA	NA	NA
	1868_t			No_hits_found	0.696003	7.65406	20.7111	5.65153	12.0401	16.3667		3.02148	0.653549	-0.339638
	1869_t			hypothetical protein	0	0	1.36879	0	0	0		NA	NA	NA
	1870_t			AraC family transcriptional regulator	1.76097	7.74628	233.272	11.1215	25.3857	5.91569		2.65891	1.71244	-5.30132
	1871_t			No_hits_found	NA	NA	NA	NA	NA	NA		NA	NA	NA
	1872_t			acetamidase/formamidase	7.50378	5.97974	209.512	5.29831	5.95734	2.92263		-0.502085	-0.00541364	-6.16362
	1873_t			hypothetical protein	91.7552	97.9765	165.584	115.312	279.691	436.849		0.329686	1.51332	1.39957
	1874_t			hypothetical protein	52.6652	100.216	122.692	67.2693	175.727	234.568		0.353098	0.810229	0.934959
	1875_t			hypothetical protein	78.7128	75.1666	129.351	89.4137	203.644	327.654		0.183897	1.43789	1.34089
	1876_t	K00228		coproporphyrinogen III oxidase [EC:1.3.3.3]	200.598	52.7584	144.238	44.0685	62.3505	71.3957		-2.18649	0.241001	-1.01454
	1877_t	K00228		coproporphyrinogen III oxidase [EC:1.3.3.3]	751.127	943.488	111.245	625.013	196.987	91.7603		-0.265172	-2.2599	-0.277794
	1878_t			hypothetical protein	316.681	344.433	29.2294	430.144	117.057	25.3295		0.441789	-1.55702	-0.206603
	1879_t			No_hits_found	25.5913	15.0871	30.6434	17.8523	23.3268	20.68		-0.519542	0.628675	-0.567339
	1880_t	K02221		YggT family protein	53.967	43.9618	11.5119	41.9276	23.7715	11.7505		-0.364177	-0.887019	0.0295956
	1881_t			No_hits_found	16.1473	18.1656	78.8358	16.829	14.7157	25.5633		0.0596602	-0.303859	-1.62478
	1882_t			hypothetical protein	19.2369	19.9193	17.3235	18.4295	21.3465	21.9852		-0.0618603	0.0998379	0.343803
	1883_t			hypothetical protein	29.2321	20.2067	12.0258	24.1132	20.0668	10.2877		-0.277731	-0.0100229	-0.225218
	1884_t			No_hits_found	23.0068	31.7502	124.712	13.4311	3.25157	17.4275		-0.776479	-3.28756	-2.83916
	1885_t			hypothetical protein	0	0.372072	0.730735	0.228939	0.243868	0.284145		NA	-0.609485	-1.36272
	1886_t			emb1441; zinc knuckle (CCHC-type) family protein	16.9685	13.1472	12.2162	14.0916	15.0104	24.399		-0.26803	0.191206	0.998026
	1887_t			hypothetical protein	17.1091	20.4279	15.0155	21.1696	16.9125	30.106		0.307231	-0.27245	1.0036
	1888_t	K09580		protein disulfide-isomerase A1 [EC:5.3.4.1]	104.194	78.511	36.1171	135.786	45.8954	74.5416		0.382067	-0.774544	1.04536
	1889_t	K09580		protein disulfide-isomerase A1 [EC:5.3.4.1]	594.51	540.306	375.912	703.858	374.581	420.563		0.243584	-0.528499	0.161926
	1890_t			No_hits_found	18.1792	22.9241	162.638	18.3698	13.2781	53.7415		0.0150507	-0.787822	-1.59755
	1891_t			small GTP-binding protein	4.37453	8.6782	16.0556	3.01813	22.5045	13.5429		-0.535471	1.37475	-0.245538
	1892_t			hypothetical protein	30.3249	25.0367	37.2388	34.5078	54.8743	82.2926		0.186419	1.13209	1.14396
	1893_t			Magnesium transporter	7.4361	6.90553	6.90005	5.14357	13.8165	13.0453		-0.531777	1.00057	0.918849
	1894_t	K12619		5'-3' exoribonuclease 2 [EC:3.1.13.-]	0	0	0	0	0	0		NA	NA	NA
	1895_t			similar to predicted protein	5.15861	8.82468	31.3614	18.6168	11.5679	9.62749		1.85155	0.390515	-1.70376
	1896_t			hypothetical protein	23.0609	27.5036	10.7564	23.4434	9.36452	12.9115		0.023733	-1.55434	0.263463
	1897_t	K07095		phosphodiesterase	74.0953	63.2523	64.3047	77.8394	69.2584	29.5511		0.0711184	0.130871	-1.12171
	1898_t			hypothetical protein	21.2503	19.3794	25.8711	21.9782	13.449	24.9564		0.0485888	-0.527023	-0.0519342
	1899_t			hypothetical protein	9.94666	13.977	18.8306	8.97408	19.384	17.0165		-0.148448	0.471815	-0.146147
	1900_t			No_hits_found	13.1246	20.5566	32.0688	12.9178	33.2536	25.3851		-0.0229171	0.693907	-0.337187
	1901_t			hypothetical protein	57.9674	48.8733	59.618	61.265	49.7407	49.1466		0.079821	0.0253824	-0.278658
	1902_t	K12873		bud site selection protein 31	73.0803	65.9062	97.4658	70.019	71.477	56.487		-0.0617364	0.117064	-0.786978
	1903_t	K14327		regulator of nonsense transcripts 2	35.2685	36.0505	52.0839	27.2305	34.5466	36.0752		-0.373154	-0.0614736	-0.529832
	1904_t	K14327		regulator of nonsense transcripts 2	40.9342	45.4399	63.0467	32.1327	40.6734	47.1321		-0.349267	-0.159874	-0.419712
	1905_t			hypothetical protein	56.5984	25.0793	83.5836	30.3018	64.5554	68.2528		-0.901355	1.36404	-0.292332
	1906_t			similar to FAN protein	19.9076	11.7703	32.7945	15.0641	32.0928	38.4		-0.402205	1.4471	0.227654
	1907_t			hypothetical protein	19.769	16.3943	12.1325	28.3621	19.9333	21.411		0.520727	0.281991	0.819482
	1908_t			cicesa; CiCesA protein	8.29424	6.52582	6.50531	6.84442	18.1782	24.1254		-0.277181	1.47798	1.89086
	1909_t			hypothetical protein	186.481	176.439	343.496	266.012	110.195	251.145		0.512463	-0.679119	-0.451773
	1910_t			hypothetical protein	0	0	0	0	0	0		NA	NA	NA
	1911_t			No_hits_found	5.38841	8.06557	5.17239	5.26666	4.96276	1.50846		-0.0329708	-0.700633	-1.77776
	1912_t			No_hits_found	4.69802	6.12325	4.0086	3.29673	4.01337	0		-0.511018	-0.609485	NA
	1913_t			No_hits_found	7.50825	0	33.6338	4.96767	94.7677	16.8151		-0.595907	NA	-1.00015
	1914_t			related to CaP19.12773 on same contig	261.766	288.215	305.699	241.855	222.508	270.898		-0.114137	-0.373287	-0.174364
	1915_t	K14172		light-harvesting complex II chlorophyll a/b binding protein 7	9.56191	13.5198	6.55613	8.62695	8.53309	12.2368		-0.148448	-0.663933	0.900313
	1916_t	K01369		legumain [EC:3.4.22.34]	46.0946	74.2184	200.79	52.3791	364.487	410.639		0.184396	2.29602	1.03218
	1917_t			hypothetical protein	17.1648	12.5843	16.9759	22.995	22.4948	32.0345		0.421868	0.837974	0.916138
	1918_t			hypothetical protein	25.0594	22.3884	14.9923	17.1409	23.9714	21.4047		-0.547913	0.098559	0.513704
	1919_t	K04564		superoxide dismutase, Fe-Mn family [EC:1.15.1.1]	48.1848	49.457	75.5467	15.9402	16.9796	16.1869		-1.59591	-1.54237	-2.22254
	1920_t			No_hits_found	NA	NA	NA	NA	NA	NA		NA	NA	NA
	1921_t			hypothetical protein	31.9848	23.0231	8.18733	27.8079	46.5742	27.3503		-0.201887	1.01645	1.74009
	1922_t			importin-9-like	12.1801	10.418	7.37694	9.68087	8.36118	11.6905		-0.331312	-0.317304	0.664245
	1923_t			hypothetical protein	31.3915	20.8157	4.4144	26.5181	21.5217	24.1807		-0.243396	0.0481228	2.45357
	1924_t			hypothetical protein	345.17	396.541	332.125	383.687	288.872	466.961		0.152621	-0.457041	0.491574
	1925_t			hypothetical protein	146.92	125.248	88.9181	153.448	73.3351	130.509		0.0627171	-0.772214	0.553598
	1926_t			hypothetical protein	7.39203	12.8096	59.6683	6.06295	1.61457	6.3962		-0.285952	-2.988	-3.22168
	1927_t	K00336		NADH-quinone oxidoreductase subunit G [EC:1.6.5.3]	12.9561	10.2408	57.3252	10.776	3.69652	31.2827		-0.265805	-1.47008	-0.873806
	1928_t			hypothetical protein	42.3211	34.2262	140.929	27.1611	9.64406	33.9549		-0.639836	-1.82739	-2.05328
	1929_t	K00336		NADH-quinone oxidoreductase subunit G [EC:1.6.5.3]	102.555	76.7662	134.358	72.8559	23.0233	110.016		-0.493277	-1.73738	-0.288374
	1930_t	K08916		light-harvesting complex II chlorophyll a/b binding protein 5	3543.35	6672.54	1978.87	5119.48	1385.97	619.628		0.530886	-2.26734	-1.6752
	1931_t	K06670		cohesin complex subunit SCC1	48.1736	41.931	22.2357	36.62	19.1099	19.7411		-0.395608	-1.13369	-0.171673
	1932_t	K02328		DNA polymerase delta subunit 2	21.057	32.4649	6.83671	22.0713	7.44003	10.7493		0.0678699	-2.1255	0.652875
	1933_t			TPR6; tetratricopeptide repeat protein, circadian expression	79.724	66.692	29.4338	99.5935	30.4511	40.0584		0.321037	-1.13102	0.444633
	1934_t			No_hits_found	10.8159	7.07235	11.7853	10.5495	19.6655	31.4241		-0.0359733	1.4754	1.41489
	1935_t	K03124		transcription initiation factor TFIIB	37.1202	27.8948	34.2958	30.1415	59.7546	77.9368		-0.300451	1.09905	1.18427
	1936_t			hypothetical protein	21.0624	21.525	15.3167	33.975	20.2421	17.8676		0.689801	-0.0886528	0.222241
	1937_t			hypothetical protein	31.8896	33.1212	62.4978	22.7774	35.7554	50.5881		-0.485483	0.110407	-0.305006
	1938_t	K08789		microtubule-associated serine/threonine kinase [EC:2.7.11.1]	6.13713	7.93316	23.4094	8.01414	8.53672	9.40409		0.384984	0.105786	-1.31572
	1939_t	K08789		microtubule-associated serine/threonine kinase [EC:2.7.11.1]	3.82619	4.48825	15.4258	5.17811	5.88347	11.5681		0.436514	0.390515	-0.415189
	1940_t			hypothetical protein	0	4.74392	101.572	0.343409	6.58443	17.0487		NA	0.472977	-2.57477
	1941_t	K02929		large subunit ribosomal protein L44e	1975.84	1371.14	1998.01	1788.41	1769.69	1979.54		-0.143782	0.368122	-0.0133995
	1942_t			hypothetical protein	197.811	123.271	140.301	206.231	148.917	140.286		0.0601386	0.272679	-0.0001517
	1943_t	K12619		5'-3' exoribonuclease 2 [EC:3.1.13.-]	17.7714	13.029	12.5331	13.416	10.1081	15.4327		-0.405606	-0.366214	0.300243
	1944_t	K12619		5'-3' exoribonuclease 2 [EC:3.1.13.-]	12.7096	7.86205	12.5813	5.73344	6.1073	9.78446		-1.14845	-0.364372	-0.362722
	1945_t	K12619		5'-3' exoribonuclease 2 [EC:3.1.13.-]	15.2865	11.2072	14.1588	16.2114	18.0417	27.0276		0.0847512	0.686908	0.932734
	1946_t			hypothetical protein	122.508	124.942	80.3384	155.398	54.7883	72.6656		0.343088	-1.18932	-0.144817
	1947_t	K03237		translation initiation factor 2 subunit 1	96.3927	55.4988	28.4122	75.8602	53.3677	56.3157		-0.34558	-0.0564902	0.987024
	1948_t	K02721		photosystem II PsbW protein	1939.7	4090.99	2057.31	2276.28	1790.64	1032.48		0.230845	-1.19198	-0.994645
	1949_t			hypothetical protein	67.7728	43.7009	54.0825	61.8827	57.2858	44.8028		-0.13117	0.390515	-0.271574
	1950_t			clpD; ClpD chaperone, Hsp100 family	35.8277	37.4601	91.0589	32.6918	79.0376	70.6642		-0.132146	1.07718	-0.365821
	1951_t			pathogenesis-related genes transcriptional activator	24.2339	20.358	27.3817	23.2308	20.3787	35.8994		-0.0609852	0.00147275	0.390746
	1952_t			cationic amino acid transporter, putative	19.4881	23.2835	40.185	18.2338	30.1746	32.3294		-0.0959806	0.374027	-0.313812
	1953_t			AOC5; cationic amino acid transporter	20.824	30.2459	54.6872	32.6128	38.5154	52.356		0.647193	0.348695	-0.0628506
	1954_t			No_hits_found	NA	NA	NA	NA	NA	NA		NA	NA	NA
	1955_t	K02350		DNA polymerase zeta subunit [EC:2.7.7.7]	3.58945	4.55714	12.7317	3.47544	8.66618	11.715		-0.0465684	0.927268	-0.120066
	1956_t			VASHH1; histone H3 Lys 36 methyltransferase/ASH1	18.4817	19.6538	30.5193	16.4682	25.5436	25.7155		-0.166415	0.378153	-0.247085
	1957_t	K12193		charged multivesicular body protein 3	57.0383	68.6065	41.0637	52.2652	35.9735	26.9452		-0.12608	-0.931413	-0.607834
	1958_t			No_hits_found	6.93644	8.3546	30.9138	4.91715	30.4744	19.4182		-0.496371	1.86695	-0.670844
	1959_t			No_hits_found	0	1.83698	0	0	0	4.67621		NA	NA	NA
	1960_t			hypothetical protein	0	0	0	0.749256	0.798113	0.929928		NA	NA	NA
	1961_t			putative TOM20 (ISS)	624.205	497.917	218.363	786.257	83.4358	222.735		0.332982	-2.57717	0.0285997
	1962_t	K00234		succinate dehydrogenase (ubiquinone) flavoprotein subunit [EC:1.3.5.1]	371.912	366.444	129.387	401.564	68.7358	116.128		0.110668	-2.41446	-0.155977
	1963_t			hypothetical protein	90.5784	46.7868	10.8684	107.724	9.8921	11.5259		0.250101	-2.24175	0.0847372
	1964_t	K04564		superoxide dismutase, Fe-Mn family [EC:1.15.1.1]	329.035	302.172	680.227	388.733	242.324	425.07		0.240539	-0.318436	-0.678318
	1965_t			No_hits_found	322.913	333.931	192.506	469.209	140.468	91.3492		0.539084	-1.24931	-1.07544
	1966_t	K02137		F-type H+-transporting ATPase oligomycin sensitivity conferral protein [EC:3.6.3.14]	612.449	663.327	289.499	717.883	310.4	227.538		0.229159	-1.09559	-0.347455
	1967_t			hypothetical protein	5.63891	7.44145	9.95964	10.7856	13.4398	9.09263		0.935616	0.852858	-0.131396
	1968_t	K11549		kinetochore protein Spc24, animal type	76.3526	71.971	12.5643	66.2626	62.1972	20.3566		-0.204482	-0.210567	0.696172
	1969_t	K15164		mediator of RNA polymerase II transcription subunit 13	9.22548	9.81387	14.5858	10.4451	14.2554	12.5586		0.179127	0.538614	-0.21588
	1970_t			CPLD18; hypothetical protein	21.9932	16.8613	22.5592	24.605	27.4172	22.5166		0.161892	0.701364	-0.00272564
	1971_t	K07152		SCO1 cytochrome c oxidase assembly factor	53.9873	47.3035	30.3354	49.3024	11.3893	22.8545		-0.130961	-2.05427	-0.408525
	1972_t	K13127		RING finger protein 113A	37.9928	26.5434	35.1825	39.9237	38.6609	65.5671		0.0715177	0.542518	0.898112
	1973_t	K09529		DnaJ homolog subfamily C member 9	40.5713	32.7953	31.9547	43.6435	36.4916	19.2207		0.105309	0.154075	-0.733365
	1974_t			CGL46; hypothetical protein	34.6362	43.9794	8.41206	23.8136	30.7806	8.64482		-0.540494	-0.514808	0.0393767
	1975_t	K14963		COMPASS component SWD3	11.7555	14.6515	22.9447	11.3132	26.7378	21.5005		-0.0553386	0.867837	-0.0937868
	1976_t	K14573		nucleolar protein 4	28.1319	21.4497	19.923	17.1464	34.6063	31.0814		-0.714302	0.690075	0.641617
	1977_t	K13917		mRNA-capping enzyme [EC:2.7.7.50 3.1.3.33]	41.5555	39.3209	63.273	41.9248	45.2487	79.7707		0.0127645	0.202582	0.334267
	1978_t			No_hits_found	2.85191	4.18173	17.4521	4.18122	4.45386	12.3749		0.551992	0.0909548	-0.495988
	1979_t			No_hits_found	1.16	0	7.7945	1.04658	3.34447	0		-0.148448	NA	NA
	1980_t	K14455		aspartate aminotransferase, mitochondrial [EC:2.6.1.1]	265.065	104.159	31.7231	246.832	36.9997	27.0871		-0.102818	-1.49321	-0.227925
	1981_t			hypothetical protein	90.1842	74.6678	75.3745	112.93	36.6113	93.1511		0.324488	-1.0282	0.305496
	1982_t			hypothetical protein	327.754	393.14	75.6168	299.988	31.6205	22.3183		-0.127709	-3.63611	-1.76048
	1983_t			hypothetical protein	132.448	113.778	53.1346	106.37	100.288	120.972		-0.316325	-0.182064	1.18694
	1984_t	K11649		SWI/SNF related-matrix-associated actin-dependent regulator of chromatin subfamily C	22.0466	14.6667	22.3384	21.3643	17.6566	22.4014		-0.0453545	0.267658	0.00406055
	1985_t	K11649		SWI/SNF related-matrix-associated actin-dependent regulator of chromatin subfamily C	32.1377	21.7864	30.8493	27.0093	26.655	29.0855		-0.25081	0.290979	-0.0849408
	1986_t			hypothetical protein	13.943	10.5747	55.1512	22.5566	33.0377	40.6477		0.694011	1.6435	-0.440221
	1987_t	K13993		HSP20 family protein	116.472	94.1809	138.109	395.607	86.695	194.355		1.76409	-0.119485	0.492888
	1988_t	K01754		threonine dehydratase [EC:4.3.1.19]	37.7537	48.6358	49.7008	57.9056	8.81163	40.4639		0.617087	-2.46454	-0.296633
	1989_t	K03006		DNA-directed RNA polymerase II subunit RPB1 [EC:2.7.7.6]	38.0135	46.6651	44.3391	36.2906	46.5158	74.9867		-0.0669181	-0.0046229	0.758056
	1990_t	K03006		DNA-directed RNA polymerase II subunit RPB1 [EC:2.7.7.6]	49.0921	51.6503	58.752	56.6591	57.5964	74.2482		0.206817	0.157201	0.337718
	1991_t			No_hits_found	29.9365	49.0598	21.1297	35.7477	28.7705	22.6768		0.255942	-0.76995	0.101946
	1992_t	K11270		chromosome transmission fidelity protein 8	168.456	158.919	27.3468	175.453	84.5188	37.4493		0.0587099	-0.910949	0.453566
	1993_t			ODA14; outer dynein arm-docking complex subunit 3	21.3645	21.3817	21.1591	25.0888	12.7105	25.4425		0.231824	-0.750347	0.265962
	1994_t	K08081		tropine dehydrogenase [EC:1.1.1.206]	38.495	36.6009	27.7138	42.3284	6.35862	4.7147		0.136954	-2.52509	-2.55537
	1995_t			hypothetical protein	24.5786	27.6301	63.2299	23.6537	25.511	36.3298		-0.0553386	-0.115125	-0.799454
	1996_t			hypothetical protein	42.3779	38.995	71.8109	46.4273	51.117	53.2645		0.13166	0.390515	-0.431028
	1997_t	K14510		serine/threonine-protein kinase CTR1 [EC:2.7.11.1]	38.9151	37.0056	54.9339	33.9741	62.479	52.9324		-0.195895	0.755627	-0.0535456
[truncated: 11,061 more rows]
