# Supplementary material for: Highly efficient lipid production in the green alga Parachlorella kessleri: draft genome and transcriptome endorsed by whole-cell 3D ultrastructure
Source: Biotechnol Biofuels. 2016 Jan 25;9:13. doi: 10.1186/s13068-016-0424-2 (PMC4724957; doi:10.1186/s13068-016-0424-2)
Supplement: Supplementary file 9 — 10.1186/s13068-016-0424-2 P values of the present RNA-seq analysis. [file 13068_2016_424_MOESM9_ESM.xlsx]

## Sheet: DESeq
								Early logarithmic phase			Late logarithmic phase			Stationary phase
GeneID	2d	4d	8d	ds_2d	ds_5d	ds_7d		log2FoldChange	pval		log2FoldChange	pval		log2FoldChange	pval
1_t	32.9578	34.6684	48.1425	25.2103	35.117	41.7191		-0.33495	0.702673		-0.106915	0.966965		-0.192645	0.911673
2_t	29.1554	28.8283	50.2653	25.4393	35.5778	47.4678		-0.148536	0.901298		0.205029	0.920411		-0.0892673	0.966862
3_t	1357.39	813.926	423.343	1290.6	469.651	441.902		-0.00634338	0.989061		-0.899283	0.526125		0.0633887	0.962152
4_t	27.5303	12.4772	11.0511	13.5482	19.7232	14.5731		-0.934412	0.317782		0.63005	0.767545		0.447459	0.859045
5_t	53.1493	38.1311	24.416	63.3657	26.999	29.7577		0.314948	0.620681		-0.599955	0.729704		0.321928	0.864692
6_t	81.6125	58.202	48.4288	88.359	50.6255	52.3403		0.167468	0.775073		-0.292471	0.861126		0.115477	0.951612
7_t	83.2673	73.3862	51.0186	75.9246	50.2279	65.467		-0.0615236	0.935591		-0.652884	0.677284		0.349942	0.817102
8_t	11.2308	14.2327	29.8775	10.1326	17.8861	25.152		-0.0719152	1		0.255655	0.927359		-0.263034	0.893234
9_t	20.8801	20.0919	47.9153	15.3062	21.9481	31.053		-0.419838	0.708877		0.0305883	1		-0.630766	0.688572
10_t	31.1625	45.4911	16.4126	30.6036	48.7662	21.6164		0.0655883	0.978927		0.0159415	1		0.459432	0.822158
11_t	0.510456	1.24746	0.489992	0.767573	2.6164	7.81183		0.0655883	1		1.47805	0.877946		NA	0.2874
12_t	51.4269	56.2243	39.8386	63.0855	45.522	61.1227		0.370443	0.558282		-0.390708	0.812773		0.608809	0.685588
13_t	107.949	97.3517	80.696	137.902	67.9387	91.996		0.419225	0.400562		-0.619365	0.684927		0.183712	0.901705
14_t	17.5971	15.9821	35.674	10.1893	24.9889	21.0282		-0.782409	0.509255		0.536941	0.787848		-0.777608	0.643712
15_t	6.13036	5.44064	26.3258	3.49322	24.4966	26.3747		-0.934412	0.740912		2.15612	0.304446		0	1
16_t	25.5904	10.1023	21.2577	23.0882	44.4578	45.7387		-0.111289	0.947653		2.03059	0.257267		1.13124	0.47991
17_t	0	0	0	0	0	0		NA	NA		NA	NA		NA	NA
18_t	8.6762	7.33951	48.0483	6.02142	19.8836	20.9255		-0.519374	0.81268		1.40766	0.506258		-1.19265	0.453543
19_t	21.5919	17.0477	0	17.9822	4.78868	3.71971		-0.223918	0.86102		-1.87245	0.402392		NA	0.580523
20_t	22.8376	25.673	35.0753	37.0882	30.7273	68.1947		0.75148	0.341811		0.146841	0.953133		0.95818	0.518175
21_t	13.6758	10.3397	8.20474	2.31349	61.198	23.928		-2.74177	0.104238		2.50189	0.151466		1.58496	0.419629
22_t	0	0	0	0	0	0		NA	NA		NA	NA		NA	NA
23_t	21.6534	18.9619	27.7138	3.7987	130.641	74.0881		-2.39384	0.0546289		2.67858	0.0967207		1.4021	0.34637
24_t	29.9868	22.1302	35.4565	25.263	47.3315	54.9264		-0.197446	0.848971		0.988242	0.558578		0.652077	0.670199
25_t	377.07	268.342	219.294	372.336	193.586	209.054		0.0463264	0.917791		-0.573092	0.691463		-0.0674279	0.962418
26_t	10.4627	12.0871	31.9558	12.1571	11.274	27.5146		0.328623	0.860486		-0.232446	0.956018		-0.192645	0.925339
27_t	20.797	24.8433	28.0602	17.7138	25.997	26.5451		-0.156804	0.924741		-0.0503317	1		-0.0524674	1
28_t	84.4647	22.8853	28.2012	69.2478	38.8228	37.0102		-0.218205	0.713294		0.654925	0.708577		0.402098	0.814489
29_t	71.4563	65.4848	23.3835	80.5867	29.6543	49.1002		0.255691	0.662597		-1.22239	0.445798		1.09115	0.489286
30_t	27.8583	23.7816	0.732643	15.4938	21.6386	3.84597		-0.834876	0.368974		-0.232446	0.919613		2	0.760681
31_t	44.0484	71.9272	113.394	57.8056	29.9628	34.5911		0.464138	0.475673		-1.36995	0.38968		-1.6909	0.237145
32_t	18.3657	38.1501	69.0487	34.5207	19.1213	30.8483		1.02495	0.215192		-1.10692	0.523069		-1.15433	0.438265
33_t	72.1998	44.6702	38.0334	61.6448	15.0622	32.5363		-0.15014	0.819144		-1.69188	0.326134		-0.203533	0.913469
34_t	84.9481	85.2905	53.6622	87.7719	9.75471	25.879		0.115629	0.850293		-3.19438	0.0629523		-1.05445	0.49537
35_t	350.396	332.675	668.431	265.493	173.315	254.213		-0.335774	0.431237		-1.05167	0.466469		-1.39502	0.279805
36_t	79.0941	66.0385	62.621	70.8885	44.226	36.5983		-0.0884453	0.898957		-0.691878	0.662766		-0.767827	0.607585
37_t	282.87	161.354	158.77	249.424	148.578	196.552		-0.119068	0.790194		-0.218664	0.884325		0.309169	0.816617
38_t	17.7119	20.2965	44.1477	10.2058	35.4746	40.0002		-0.782409	0.509255		0.70044	0.695787		-0.137504	0.943708
39_t	34.7131	41.5233	21.0452	41.2091	22.826	22.5043		0.293857	0.703777		-0.975671	0.565327		0.131245	0.968085
40_t	85.5574	72.6576	4.10637	57.8938	80.1694	19.5602		-0.502695	0.383566		0.0251883	0.996649		2.32193	0.298035
41_t	1.74001	17.8595	101.05	1.56987	3.34447	9.74211		0.0655883	1		-2.69188	0.250734		-3.33628	0.0361364
42_t	289.104	206.226	172.067	261.665	134.284	110.141		-0.0759143	0.868005		-0.727327	0.61815		-0.644905	0.629817
43_t	41.2067	43.121	12.8468	36.8598	40.2787	21.2965		-0.0825103	0.945756		-0.211252	0.909793		0.691878	0.730809
44_t	1.92633	3.0011	9.0144	1.73798	4.85968	3.77487		0.0655883	1		0.63005	0.928131		-1.16993	0.706947
45_t	20.935	18.0238	17.5146	12.4764	19.5658	18.4959		-0.741767	0.492984		0.0450879	1		0	1
46_t	136.349	106.235	162.759	90.5607	681.063	377.196		-0.51408	0.311128		2.57668	0.0853218		1.20969	0.353321
47_t	148.421	162.945	113.543	178.431	25.7042	75.5063		0.331868	0.481763		-2.7552	0.0816644		-0.584963	0.672531
48_t	10.962	15.4038	16.6608	7.00555	10.5351	12.2751		-0.586488	0.735426		-0.554374	0.814808		-0.5025	0.826262
49_t	13.0143	16.1469	47.5678	12.645	21.1664	29.1462		0.0655883	1		0.285402	0.906247		-0.726982	0.643783
50_t	29.4001	34.0767	61.8185	28.0411	28.5241	33.2351		0.0149623	1		-0.336397	0.856668		-0.909802	0.544963
51_t	0.828366	1.82194	13.7827	1.24562	8.75712	12.0586		0.0655883	1		2.06301	0.520003		-0.222392	0.952924
52_t	23.4462	15.1101	58.6252	24.7361	27.8028	21.3847		0.185883	0.874937		0.793549	0.674427		-1.49033	0.336722
53_t	11.7132	12.3212	21.5096	8.73001	18.5985	21.6702		-0.349449	0.855278		0.55605	0.800926		0	1
54_t	97.6968	84.5975	87.1344	102.025	70.2339	108.537		0.123304	0.829715		-0.387023	0.804059		0.325241	0.816915
55_t	94.9903	72.9579	45.8624	100.496	86.3999	80.7257		0.139589	0.806428		0.129525	0.940143		0.816288	0.571263
56_t	27.2733	32.368	34.7137	16.8575	27.2247	25.9843		-0.601836	0.523083		-0.352028	0.851842		-0.428843	0.804599
57_t	42.1338	38.3464	78.3789	49.2871	49.9875	44.5774		0.287981	0.685484		0.289013	0.869059		-0.793549	0.583802
58_t	28.045	38.1848	51.2776	48.5974	14.9737	13.4589		0.872943	0.217491		-1.44795	0.409484		-1.97199	0.229334
59_t	46.3083	21.2192	117.149	53.531	60.7303	162.047		0.296914	0.662265		1.4315	0.384828		0.469485	0.726912
60_t	37.2474	36.2951	58.8359	50.6207	12.2343	20.5904		0.52856	0.439926		-1.69188	0.346187		-1.49033	0.336722
61_t	0.417602	1.22465	2.0043	3.39092	0.401337	1.40286		NA	0.518935		NA	0.991131		-1	1
62_t	6.39186	5.31098	22.9063	6.53579	6.55243	24.3354		0.287981	0.963525		0.378512	0.955456		0.0614005	1
63_t	0	0	4.93071	2.10654	1.34634	4.70609		NA	0.724156		NA	1		0	1
64_t	10.9279	17.5257	7.21174	14.1728	7.22031	3.824		0.413512	0.778809		-1.46949	0.491596		-0.807355	0.838662
65_t	5.75169	3.96877	2.92294	2.13677	2.2761	1.8943		-1.51937	0.577152		-1.10692	0.85308		-0.584963	1
66_t	33.2549	108.533	466.211	27.5836	170.623	412.322		-0.171451	0.865225		0.542753	0.713336		-0.177686	0.890397
67_t	6.6008	6.22201	19.0085	11.06	14.4999	16.8947		0.717665	0.655811		1.11548	0.643846		-0.160465	0.9628
68_t	25.3751	24.5568	12.6661	21.9782	44.8717	39.7803		-0.118836	0.943575		0.741082	0.662872		1.62149	0.338844
69_t	29.1396	23.0591	14.2077	18.7788	44.0073	35.7375		-0.544465	0.549363		0.828954	0.627048		1.36257	0.42683
70_t	0.955298	0	0	0	0	1.06972		NA	1		NA	NA		NA	1
71_t	130.002	101.772	47.237	105.363	131.292	138.171		-0.242534	0.638055		0.254082	0.868136		1.55394	0.265229
72_t	59.0974	54.1587	25.3251	57.1274	27.8907	33.6788		0.0158353	1		-1.05445	0.518791		0.443607	0.799242
73_t	24.3031	23.5896	66.0434	20.0738	32.8964	45.2289		-0.197446	0.874206		0.352516	0.853814		-0.552541	0.71
74_t	12.0204	4.47019	35.4515	12.7311	97.4401	47.208		0.181066	0.950351		4.493	0.0164738		0.425306	0.790707
75_t	31.6225	20.2631	11.4727	28.5305	24.887	21.1903		-0.0764307	0.968336		0.215013	0.929204		0.932886	0.640739
76_t	15.2991	13.4196	9.96531	12.8172	12.6027	3.97696		-0.140863	0.97049		-0.106915	1		-1.32193	0.650101
77_t	255.281	355.232	701.185	299.265	478.168	770.507		0.295237	0.495133		0.322276	0.821396		0.137316	0.91422
78_t	17.5545	15.3881	12.8212	11.3621	5.50135	11.1106		-0.644905	0.588385		-1.42884	0.530923		-0.241008	0.950246
79_t	3.57886	2.30896	1.7864	1.67904	0	0.961806		-0.934412	0.849745		NA	0.796692		-1	1
80_t	220.813	254.642	121.443	363.704	193.332	109.112		0.78548	0.0663164		-0.508812	0.725035		-0.150679	0.917023
81_t	81.8499	69.8051	139.499	117.929	49.7657	83.7042		0.590679	0.257099		-0.592342	0.707373		-0.726624	0.593259
82_t	76.5136	81.9858	68.7381	111.513	21.6829	45.036		0.606157	0.251663		-2.00504	0.214088		-0.616671	0.675587
83_t	111.244	95.2506	37.4136	103.297	123.3	30.9149		-0.042327	0.953935		0.265744	0.862696		-0.255257	0.887941
84_t	64.4098	45.4055	19.0239	52.5241	29.7601	26.3532		-0.206491	0.756176		-0.691878	0.679833		0.452512	0.812767
85_t	68.9241	56.6256	42.2233	70.3094	48.9307	43.8256		0.0863469	0.905993		-0.325095	0.845071		0.0671142	0.981604
86_t	37.6212	17.0141	1.79873	20.8077	6.92642	9.68446		-0.790022	0.323879		-1.38702	0.522909		2.32193	0.4622
87_t	42.6302	25.3009	44.8184	54.9455	19.5094	65.9216		0.420683	0.52706		-0.428843	0.829267		0.552541	0.71
88_t	110.626	81.5965	46.9816	104.044	52.8365	72.8245		-0.0283878	0.976085		-0.736547	0.634524		0.635236	0.663673
89_t	10.7971	8.79537	16.8899	12.2669	9.80008	10.5231		0.191119	0.952191		0.0450879	1		-0.628031	0.777812
90_t	228.872	199.362	117.461	309.739	212.335	320.991		0.502509	0.244705		-0.0156194	0.995186		1.45606	0.270112
91_t	35.5079	31.2793	26.6863	29.0559	28.5697	36.3705		-0.246356	0.777479		-0.203131	0.923632		0.415037	0.809674
92_t	204.961	218.009	196.744	330.431	182.447	267.135		0.75243	0.0818569		-0.367305	0.801216		0.438644	0.736912
93_t	23.863	14.2147	19.3272	24.8937	15.0501	20.8759		0.124482	0.933965		-0.00737953	1		0.14439	0.965651
94_t	14.6161	20.4996	10.3701	17.2003	27.4828	24.9059		0.246161	0.869213		0.326044	0.875355		1.32193	0.487798
95_t	7.83253	6.66526	69.1436	7.69762	18.4154	35.0828		0.0655883	1		1.25565	0.565288		-0.979241	0.508329
96_t	118.39	139.304	166.958	127.913	39.331	83.4704		0.182945	0.72347		-1.94045	0.207639		-1.00866	0.454743
97_t	22.4306	14.3229	25.0042	12.4035	14.6031	21.0661		-0.808881	0.443276		-0.00737953	1		-0.251539	0.907625
98_t	24.8225	22.2664	19.7627	15.9402	20.0668	16.5139		-0.578268	0.556771		-0.244419	0.918037		-0.234465	0.927154
99_t	51.1051	35.9687	34.83	47.9524	21.6104	21.746		-0.0218745	1		-0.817409	0.639437		-0.669851	0.692941
100_t	11.4387	9.31799	9.15007	17.7737	4.27511	6.40438		0.776082	0.499569		-1.27684	0.659891		-0.584963	0.865301
101_t	229.235	182.716	109.723	273.318	75.0362	67.845		0.319142	0.466536		-1.3938	0.348714		-0.693897	0.617443
102_t	5.16389	3.12747	9.2672	7.08974	7.7678	10.8106		0.551015	0.838497		1.30812	0.692552		0.289507	0.943785
103_t	256.211	115.982	77.5782	222.626	120.637	106.865		-0.133512	0.768389		-0.046033	0.981394		0.456065	0.743951
104_t	14.6844	11.7672	27.8635	14.7891	43.9782	46.6529		0.0655883	1		1.76755	0.316621		0.747234	0.636068
105_t	36.9507	40.6353	1.97052	26.6702	9.07517	8.73506		-0.388978	0.633135		-2.29454	0.206048		2.16993	0.513663
106_t	6.11835	8.97127	1.30513	3.68007	4.57337	20.5536		-0.519374	0.89329		-0.954912	0.744712		4.39232	0.104514
107_t	9.6068	21.1295	17.7846	10.5248	1.97842	3.07357		0.203092	0.954146		-3.49923	0.143973		-2.58496	0.279587
108_t	88.3762	82.8597	24.4711	100.691	18.5113	18.7139		0.264368	0.627532		-2.23403	0.170576		-0.337035	0.870332
109_t	4.96662	10.9238	46.313	6.40141	19.0927	19.068		0.328623	0.966431		0.681581	0.752417		-1.27563	0.428605
110_t	951.326	372.605	840.33	915.681	2760.07	2274.12		0.0114906	0.979545		2.78051	0.0620284		1.43677	0.259566
111_t	18.4139	24.8908	12.1521	24.9201	12.1665	4.51052		0.53952	0.573971		-1.16581	0.541406		-1.26303	0.628871
112_t	2.73197	23.7014	112.328	6.57292	14.003	24.4736		1.28798	0.567115		-0.884523	0.64556		-2.22239	0.130522
113_t	895.234	1380.48	544.763	1374.32	28.5325	268.517		0.684011	0.0775575		-5.67939	0.000905371		-1.01865	0.427715
114_t	61.5622	80.0765	103.701	56.2594	67.9437	77.831		-0.081253	0.922501		-0.34138	0.828797		-0.415037	0.7674
115_t	64.8071	57.6221	43.6786	59.7143	31.804	36.5421		-0.0498889	0.962786		-0.964896	0.550301		-0.249978	0.884046
116_t	130.471	88.9947	7.13395	95.363	26.9825	24.9662		-0.386924	0.449748		-1.82776	0.249624		1.8365	0.351691
117_t	26.9738	21.6153	12.6452	17.5448	49.435	54.0875		-0.519374	0.583371		1.04836	0.532604		2.05445	0.20748
118_t	21.9888	51.6819	51.5265	29.1746	21.7539	21.0016		0.464138	0.602787		-1.34792	0.416384		-1.30812	0.405968
119_t	53.647	64.4145	73.5661	62.2304	124.159	100.223		0.264897	0.682045		0.847281	0.574434		0.434403	0.757733
120_t	14.1421	12.476	12.3817	14.9325	9.11062	9.22315		0.165124	0.946964		-0.521953	0.847429		-0.415037	0.89121
121_t	11.1209	13.3946	16.0126	19.3504	6.87071	10.674		0.854084	0.443744		-1	0.677036		-0.540568	0.817259
122_t	21.1955	18.1293	19.0742	13.9439	22.0674	19.7785		-0.519374	0.636066		0.182591	0.949246		0.0740006	1
123_t	5.62156	6.18213	3.77734	6.08627	9.72469	1.25898		0.0655883	1		0.63005	0.839113		-2	0.760681
124_t	0.697997	0.409386	0.268006	0.251899	2.54908	0.625281		NA	1		NA	0.680486		NA	1
125_t	9.03621	9.10916	20.2753	5.91067	9.66123	9.61261		-0.519374	0.81268		0.0450879	1		-1	0.623893
126_t	125.575	98.6045	62.5756	124.44	34.2926	53.7874		0.0425047	0.948792		-1.64881	0.290763		-0.222392	0.887898
127_t	101.467	98.6552	82.0935	74.1083	114.464	81.6984		-0.38317	0.484935		0.0966182	0.954658		0	1
128_t	1043.83	656.336	261.895	958.249	271.571	332.79		-0.0584358	0.882863		-1.377	0.337846		0.345955	0.789402
129_t	26.1707	31.4954	17.5376	20.9387	32.7442	27.6465		-0.242534	0.823244		-0.0167174	1		0.63743	0.725619
130_t	12.5184	6.44926	10.0679	12.5154	10.0799	10.9869		0.0655883	1		0.63005	0.839113		0.137504	1
131_t	16.9802	10.821	12.6635	14.1415	9.79132	13.1636		-0.21452	0.900262		-0.244419	0.957052		0	1
132_t	20.7808	15.2354	24.0707	15.3296	20.9427	30.8379		-0.419838	0.708877		0.378512	0.866337		0.369234	0.8402
133_t	98.2743	33.7976	19.896	69.3199	699.935	342.541		-0.440597	0.42604		4.25683	0.00849863		4.10014	0.00582979
134_t	31.8929	21.5115	5.59805	20.7176	44.3122	41.223		-0.542094	0.530505		0.893085	0.600773		2.77259	0.129524
135_t	86.918	71.9663	40.2639	101.438	68.9871	58.591		0.280856	0.605545		-0.168316	0.921036		0.560715	0.711203
136_t	20.9031	19.8046	40.1301	11.6056	49.2951	83.5442		-0.741767	0.492984		1.18587	0.482026		1.07039	0.458636
137_t	32.5375	39.5054	113.695	41.1606	30.9393	69.014		0.378746	0.617353		-0.474647	0.784636		-0.724366	0.600897
138_t	20.2318	12.0603	7.80459	14.6711	11.4482	11.8569		-0.349449	0.771551		-0.232446	0.956018		0.584963	0.831705
139_t	38.0018	33.5758	59.8618	20.2199	119.398	128.206		-0.860411	0.28494		1.70044	0.273215		1.09311	0.428686
140_t	66.2562	30.2004	15.2449	52.8372	46.0277	32.5112		-0.250885	0.69741		0.509756	0.765675		1.1375	0.512234
141_t	4.68464	4.46487	9.74313	3.24037	6.75326	8.3932		-0.671377	0.874657		0.70044	0.864308		-0.321928	0.939828
142_t	23.3539	20.849	12.9626	24.7971	15.1156	19.391		0.185883	0.874937		-0.592342	0.771672		0.547488	0.798067
143_t	22.0786	13.5969	11.8684	22.3102	10.6094	18.7896		0.0655883	0.999877		-0.454839	0.858764		0.662965	0.752628
144_t	36.5402	63.32	40.6554	58.442	59.0603	77.184		0.714116	0.276358		-0.201552	0.906003		0.909235	0.531874
145_t	277.051	203.918	88.997	347.387	83.8614	98.9333		0.390638	0.357801		-1.38702	0.34865		0.153623	0.918041
146_t	35.2194	42.6045	50.7112	49.2523	45.6943	49.2974		0.551015	0.428379		-0.009618	1		-0.0577155	0.983865
147_t	52.2805	34.6199	44.2488	51.2261	55.1066	62.949		0.037574	0.987401		0.545161	0.741542		0.517848	0.729822
148_t	2.00613	4.41234	10.1787	2.58567	8.26281	6.41833		0.650551	0.977841		0.893085	0.793398		-0.736966	0.805995
149_t	82.3166	98.6033	35.4641	99.1211	77.8646	65.6847		0.337393	0.535757		-0.45087	0.768259		0.915111	0.538582
150_t	4.33527	1.36216	3.56698	2.79384	2.38081	1.38701		-0.349449	1		0.893085	1		-2	0.760681
151_t	32.6529	33.629	22.3885	33.6687	22.4151	28.7288		0.108657	0.92564		-0.734946	0.677612		0.398549	0.830271
152_t	173.612	245.862	5.34141	179.061	95.1901	27.4164		0.106461	0.828069		-1.47957	0.315265		2.43296	0.227473
153_t	162.134	198.504	10.7334	191.679	83.6666	16.9928		0.310701	0.504001		-1.35122	0.361238		0.628031	0.777812
154_t	2.02298	1.11236	7.76753	0.912589	0.972096	2.83162		-0.934412	1		-0.106915	1		-1.41504	0.676771
155_t	14.7164	9.31799	24.4002	16.8986	21.5363	37.078		0.246161	0.869213		1.18259	0.560861		0.624491	0.709109
156_t	27.2108	31.3491	23.881	30.1616	23.1622	27.8583		0.217591	0.823241		-0.53755	0.768796		0.222392	0.916169
157_t	12.4897	9.21468	17.3005	14.9057	12.611	13.5431		0.387516	0.784088		0.4236	0.883526		-0.280108	0.916981
158_t	29.8911	26.9186	21.0113	30.5783	33.477	31.363		0.112894	0.928166		0.182591	0.93403		0.561879	0.75063
159_t	36.5402	28.8499	31.0281	25.3594	59.4287	45.4132		-0.500009	0.534977		0.917747	0.573181		0.537657	0.737201
160_t	67.197	91.8784	115.398	34.9178	34.4698	33.178		-0.871218	0.174161		-1.54301	0.323934		-1.8011	0.209418
161_t	0	0	0	0	0	0		NA	NA		NA	NA		NA	NA
162_t	0	0	0	0	0	0		NA	NA		NA	NA		NA	NA
163_t	56.0931	60.1947	90.0237	55.3978	54.5886	60.8304		0.0395931	0.98168		-0.232446	0.891029		-0.561116	0.692965
164_t	18.7126	14.6089	60.878	19.3469	31.7875	32.6202		0.0655883	1		0.986194	0.589073		-0.886343	0.556236
165_t	87.2601	72.5042	65.6134	78.0718	80.3672	94.4548		-0.0919529	0.88857		0.0251883	0.996649		0.510195	0.718428
166_t	40.1225	44.6487	23.3835	43.31	37.1827	45.7306		0.169925	0.835785		-0.389315	0.820628		1	0.530366
167_t	16.1735	4.61126	6.61255	14.5921	19.2855	18.7815		-0.0275211	1		1.81908	0.410828		1.44057	0.497415
168_t	354.755	389.998	212.011	390.398	178.62	188.723		0.201243	0.631778		-1.23043	0.394329		-0.165678	0.902319
169_t	958.303	1186.84	373.338	1086.44	141.516	242.36		0.246515	0.526163		-3.17027	0.0372744		-0.624169	0.628304
170_t	764.841	820.557	244.854	752.557	117.762	172.635		0.0427785	0.916863		-2.90551	0.0545751		-0.50201	0.701681
171_t	7.38834	12.953	18.5012	9.27431	24.6976	14.3883		0.428158	0.850191		0.836501	0.667797		-0.440573	0.84175
172_t	0	0	0	0	0	0		NA	NA		NA	NA		NA	NA
173_t	0	0	0	0	0	0		NA	NA		NA	NA		NA	NA
174_t	4.10893	7.02903	2.81729	6.88473	11.4706	6.79209		0.872943	0.705912		0.545161	0.856305		1.22239	0.744551
175_t	37.3706	38.1543	26.0407	38.9613	41.5019	42.1567		0.141537	0.877527		0.0374747	0.999371		0.691878	0.669207
176_t	29.4744	28.4173	41.0826	38.6136	11.2529	18.989		0.49301	0.521143		-1.45484	0.43817		-1.10962	0.499003
177_t	19.5707	8.3546	5.46936	14.3044	54.0444	47.7132		-0.448985	0.696455		2.64797	0.14054		3.26303	0.0740918
178_t	11.4463	6.13247	10.1422	11.5187	15.6545	19.719		0.191119	0.952191		1.30812	0.56783		1	0.623893
179_t	401.005	242.706	147.496	428.293	130.863	194.442		0.159597	0.701895		-0.998305	0.492965		0.40024	0.763403
180_t	0	0	0.726949	0	0	0		NA	NA		NA	NA		NA	1
181_t	13.0355	15.7689	26.4335	12.937	36.174	31.0183		0.0655883	1		1.06301	0.550551		0.253757	0.896275
182_t	20.0831	17.9958	20.0813	18.6227	19.3009	16.2418		-0.00841224	1		-0.0289127	1		-0.321928	0.888564
183_t	0	0	0	0	0	0		NA	NA		NA	NA		NA	NA
184_t	13.8616	13.6358	23.9169	10.2899	35.2434	56.7826		-0.419838	0.783882		1.21501	0.499688		1.24793	0.418683
185_t	8.96004	5.74788	12.9012	7.07344	19.9131	36.3705		-0.296982	0.9303		1.63005	0.447282		1.46949	0.394297
186_t	13.4369	7.84075	22.9009	14.1023	8.96042	12.5898		0.172504	0.948612		0.0630098	1		-0.823122	0.670101
187_t	1.96629	3.84419	12.5831	4.13939	7.55881	6.60541		1.06559	0.801122		0.893085	0.793398		-0.893085	0.720688
188_t	65.7931	54.647	31.5777	64.2439	39.2189	47.0952		0.0211942	1		-0.602873	0.711163		0.554589	0.726446
189_t	19.4331	15.7875	24.92	14.5543	20.6231	18.9041		-0.275449	0.837674		0.285402	0.906247		-0.395929	0.840982
190_t	25.8614	17.682	13.6675	25.6922	19.2689	20.4991		0.0655883	0.989499		-0.0289127	1		0.514573	0.806818
191_t	12.3407	14.5609	6.66338	7.65467	5.3741	4.3184		-0.519374	0.753608		-1.69188	0.464942		-0.807355	0.838662
192_t	246.434	229.577	93.3981	440.075	86.9757	74.2213		0.904434	0.0316004		-1.50946	0.307225		-0.329705	0.81799
193_t	67.5363	40.6457	43.5417	48.2004	52.3121	65.467		-0.436912	0.484268		0.235973	0.89449		0.562936	0.705423
194_t	8.40424	7.36704	6.13817	8.07698	7.19898	7.36503		0.0655883	1		-0.106915	1		0.222392	1
195_t	10.9402	7.37907	3.78057	8.68599	2.94394	2.94013		-0.223918	0.946809		-1.32931	0.696828		-0.415037	1
196_t	24.2455	21.6835	19.6422	26.8392	38.5047	44.8641		0.235513	0.818693		0.719055	0.680907		1.16993	0.467832
197_t	159.368	138.142	90.435	176.355	275.012	474.241		0.212137	0.655851		0.887848	0.540706		2.39689	0.0755041
198_t	144.669	118.638	51.5392	128.505	195.652	182.038		-0.103093	0.845158		0.612977	0.676013		1.80735	0.18994
199_t	14.1032	17.8595	17.23	13.881	26.4917	24.4065		0.0655883	1		0.4236	0.834013		0.4975	0.798884
200_t	17.5832	15.3081	36.5697	21.4824	40.8378	58.6577		0.287981	0.805967		1.34375	0.44298		0.67319	0.656044
201_t	74.8144	88.9947	58.4984	88.0617	75.7098	89.3236		0.296201	0.601168		-0.334721	0.83016		0.617752	0.664059
202_t	84.7449	52.2261	16.1966	78.2208	92.081	34.7505		-0.0584004	0.939169		0.716207	0.642894		1.12928	0.508497
203_t	49.2586	49.7303	68.9878	61.9275	12.417	46.1162		0.405075	0.523801		-2.16581	0.212638		-0.584963	0.691524
204_t	20.0525	16.6616	56.2488	12.8653	75.1588	82.8317		-0.5559	0.621371		2.03444	0.217568		0.567685	0.692576
205_t	46.0406	27.8608	15.4331	69.2313	12.6421	22.0951		0.650551	0.289554		-1.21383	0.513443		0.552541	0.782703
206_t	25.4393	20.6853	15.9837	30.4634	16.4472	21.2353		0.328623	0.715902		-0.499233	0.810085		0.392317	0.854618
207_t	201.765	140.352	38.1253	209.271	25.1926	44.4748		0.114736	0.807454		-2.59234	0.102083		0.211504	0.904314
208_t	0.660364	0.968285	1.05648	0.99299	1.05774	1.9719		0.0655883	1		-0.106915	1		1	1
209_t	101.087	56.7867	37.8057	71.8568	39.1123	56.8426		-0.422698	0.440948		-0.654403	0.685824		0.584963	0.700902
210_t	21.3791	12.8056	19.9855	18.6583	23.6351	32.7022		-0.0788016	0.994107		0.777608	0.694055		0.722466	0.674847
211_t	6.92126	3.58185	10.9427	6.61182	1.95638	14.5887		0.0655883	1		-1.10692	0.85308		0.447459	0.859045
212_t	11.2431	4.12142	10.7924	7.60783	13.5065	9.44235		-0.393843	0.84298		1.70044	0.492318		-0.289507	0.943785
213_t	67.1888	72.9696	64.4952	66.5	44.5738	83.097		0.0655883	0.93741		-0.804887	0.607839		0.375039	0.795754
214_t	8.70505	13.4847	29.2462	7.47385	38.5915	26.0987		-0.296982	0.9303		1.47805	0.406264		-0.157541	0.946548
215_t	114.84	130.119	44.381	169.546	156.235	66.803		0.629489	0.189621		0.156119	0.919447		0.606658	0.681994
216_t	305.031	251.586	198.252	289.539	239.711	238.385		-0.007168	0.995626		-0.177305	0.904046		0.265461	0.840742
217_t	21.4074	24.895	41.8069	21.9782	33.3434	33.8907		0.132703	0.937334		0.293623	0.881313		-0.304855	0.857332
218_t	82.1699	51.446	56.8882	99.3939	20.9653	37.0491		0.337393	0.535757		-1.38702	0.405059		-0.623437	0.682021
219_t	11.2752	11.3892	24.693	10.0221	19.5852	20.1077		-0.0719152	1		0.755581	0.719647		-0.321928	0.874824
220_t	0	0.81385	1.77596	0.333846	1.42246	0.828696		NA	NA		-0.106915	1		-1	1
221_t	0	0	0	0	1.08052	1.25898		NA	NA		NA	1		NA	1
222_t	0	0.258833	0	0	0	0		NA	NA		NA	NA		NA	NA
223_t	0	0	0.357911	0	0	1.25256		NA	NA		NA	NA		NA	1
224_t	2.48784	2.27993	14.9256	4.48916	10.1615	25.0724		1.06559	0.801122		2.21501	0.469057		0.736966	0.694878
225_t	9.9655	9.13269	20.7263	4.49554	11.9717	35.3373		-1.25634	0.47921		0.308122	0.932699		0.736966	0.663566
226_t	131.641	85.5126	24.1578	111.346	63.257	50.6719		-0.18439	0.72249		-0.5559	0.718979		1.08746	0.487246
227_t	0	0	0	0	0	0.429573		NA	NA		NA	NA		NA	NA
228_t	0	0	0	0	0	0		NA	NA		NA	NA		NA	NA
229_t	44.5365	30.8707	14.7685	42.0082	39.689	32.6428		-0.0339473	0.999157		0.260817	0.889915		1.1375	0.512234
230_t	165.947	150.675	129.273	224.005	493.784	746.152		0.497904	0.272166		1.60305	0.270484		2.5318	0.0588878
231_t	24.0194	25.9774	19.132	17.9822	18.1724	13.1621		-0.349449	0.741416		-0.63743	0.737077		-0.547488	0.798067
232_t	0.290867	1.49273	18.986	0.393639	11.1815	13.8425		NA	NA		3.35252	0.30837		-0.440573	0.84175
233_t	65.7974	92.7956	105.587	84.7406	130.331	92.2387		0.430585	0.449721		0.376294	0.803436		-0.204358	0.887303
234_t	129.838	132.178	112.526	151.951	41.356	81.4183		0.291148	0.551121		-1.79376	0.24289		-0.480329	0.72915
235_t	413.241	495.977	71.2775	465.514	42.5916	68.6877		0.239777	0.560237		-3.63485	0.0212197		-0.0412227	0.988051
236_t	2670.66	2673.41	2098.33	4055.94	3713.1	2157.76		0.668266	0.0769414		0.36721	0.792983		0.0406802	0.974426
237_t	288.145	306.163	190.409	350.395	253.845	203.415		0.346874	0.413479		-0.375618	0.79422		0.0954803	0.945609
238_t	9.93983	5.4655	1.30109	4.68777	4.12502	2.27667		-0.934412	0.597255		-0.428843	0.967713		1	1
239_t	22.4605	22.1195	7.07941	19.3569	18.6861	17.2677		-0.145916	0.929881		-0.318419	0.885069		1.28011	0.561353
240_t	40.8196	17.3768	8.84782	14.2561	18.9821	28.0151		-1.48461	0.0724574		0.0535495	1		1.63743	0.382053
241_t	0	0	0	0	1.20058	2.79773		NA	NA		NA	1		NA	0.699278
242_t	112.451	98.1014	65.7044	97.741	87.2978	68.0026		-0.127057	0.821166		-0.278682	0.85791		0.0430687	0.987568
243_t	120.006	82.9056	57.5973	131.175	65.7981	52.5458		0.192121	0.707811		-0.437561	0.778844		-0.130061	0.94117
244_t	20.8801	28.5944	57.1037	18.483	65.8798	56.0263		-0.156804	0.924741		1.0795	0.502683		-0.0255351	1
245_t	23.1518	18.8596	13.0199	10.1275	32.5885	26.7105		-1.13605	0.280297		0.689551	0.704341		1.05445	0.565688
246_t	156.418	176.715	38.152	159.631	73.9304	34.4563		0.102114	0.840208		-1.36507	0.359085		-0.160465	0.935827
247_t	36.0815	56.0444	17.611	30.8982	16.4565	23.2832		-0.15014	0.879479		-1.91427	0.255695		0.353637	0.865497
248_t	35.8991	21.9054	10.0597	19.5138	20.1434	16.6039		-0.782409	0.340274		-0.244419	0.918037		0.765535	0.727187
249_t	30.5336	21.6516	14.895	22.5803	34.6359	36.4328		-0.365046	0.685175		0.562936	0.755309		1.26303	0.459068
250_t	16.5947	23.3967	30.0208	16.1237	25.1493	22.8706		-0.0218745	1		0.013379	1		-0.383329	0.835388
251_t	57.4898	46.7918	23.8512	67.2532	19.6655	25.0957		0.298788	0.631554		-1.33958	0.426277		0.0588937	1
252_t	52.6178	56.2931	135.063	61.1873	25.8461	61.1025		0.268405	0.679806		-1.21383	0.457443		-1.14608	0.405237
253_t	141.531	124.127	273.619	142.61	231.994	256.98		0.0757126	0.888994		0.796869	0.584753		-0.0924075	0.945803
254_t	128.02	111.717	30.3488	115.269	127.019	85.316		-0.0889216	0.873918		0.0744146	0.965803		1.5025	0.305759
255_t	19.0093	14.556	30.0066	11.4337	34.914	23.1783		-0.722908	0.528884		1.11548	0.534128		-0.383329	0.835388
256_t	1.81848	4.66624	31.4205	2.25593	8.30136	9.16334		0.0655883	1		0.571157	0.883627		-1.78427	0.330796
257_t	2.39608	3.51334	41.4003	2.16179	6.90825	2.68307		0.0655883	1		0.70044	0.864308		-3.77259	0.0580489
258_t	25.4613	45.9581	73.9404	32.4221	48.0099	41.1424		0.421732	0.620464		-0.0455147	0.992323		-0.851901	0.559749
259_t	34.4838	26.6732	46.767	36.5352	42.262	57.7441		0.187579	0.831072		0.530515	0.760284		0.303392	0.846047
260_t	12.4935	14.478	14.4428	10.3023	23.4974	25.7235		-0.197446	0.953661		0.609292	0.764164		0.893085	0.629539
261_t	760.855	901.32	350.097	671.67	515.924	261.562		-0.113847	0.775922		-0.911071	0.520376		-0.417788	0.746331
262_t	115.004	111.188	47.0602	100.452	13.2101	41.0451		-0.136046	0.805756		-3.20089	0.0553145		-0.197037	0.909942
263_t	88.9673	107.157	154.026	120.402	166.424	257.954		0.496746	0.336675		0.526657	0.721964		0.744441	0.569721
264_t	27.1303	27.5951	46.1151	25.832	25.043	30.7402		0.0111406	1		-0.270414	0.89562		-0.569366	0.720551
265_t	16.9651	12.1189	7.93369	24.7255	2.92641	2.92263		0.621982	0.515141		-2.10692	0.422981		-1.41504	0.676771
266_t	12.9237	25.0409	10.338	5.83	7.09732	3.44563		-1.04989	0.473882		-1.94342	0.328469		-1.73697	0.561225
267_t	39.4352	25.9288	16.8241	31.9084	32.7858	36.0979		-0.219814	0.795587		0.237039	0.908046		1.08246	0.522437
268_t	4.01867	3.71012	2.14309	5.64002	1.57347	1.83334		0.650551	0.829898		-1.10692	0.85308		0	1
269_t	13.7852	11.0756	8.51957	11.0743	0.544449	6.55515		-0.282335	0.87597		-3.56635	0.264603		-0.36257	0.935218
270_t	33.7294	51.5177	277.904	21.1329	68.433	93.3743		-0.629557	0.452446		0.280108	0.865566		-1.57978	0.236302
271_t	6.85128	5.02298	7.55093	8.47076	9.02311	9.37678		0.258233	0.960889		0.741082	0.818546		0.169925	1
272_t	452.184	326.95	98.4499	300.077	193.143	142.279		-0.525772	0.206357		-0.867605	0.546824		0.535037	0.693405
273_t	27.7771	38.3049	28.1449	14.9173	24.5766	17.7738		-0.834876	0.368974		-0.710987	0.680857		-0.63743	0.725619
274_t	185.007	191.53	107.673	160.784	70.9339	178.892		-0.134876	0.780689		-1.54213	0.300999		0.728928	0.585242
275_t	25.4727	22.539	63.068	16.1666	11.987	35.6055		-0.578268	0.556771		-1.04551	0.591482		-0.807355	0.589414
276_t	28.3245	22.4869	28.0903	22.59	30.0788	27.5115		-0.218205	0.836771		0.340544	0.863705		0	1
277_t	195.33	141.724	77.5858	185.954	155.032	191.574		-0.00258316	1		0.0194621	0.994636		1.29956	0.335125
278_t	15.4361	21.5728	38.4323	26.1127	24.5703	38.8913		0.859137	0.361527		0.0775094	0.992497		0.0374747	1
279_t	13.7827	9.63472	14.4609	14.4593	7.70109	9.33191		0.0655883	1		-0.428843	0.897493		-0.63743	0.795915
280_t	19.8542	12.6978	3.64945	13.7205	12.5853	11.8257		-0.448985	0.696455		-0.106915	1		1.58496	0.551469
281_t	15.4479	25.2646	49.0483	25.7306	19.4142	29.2738		0.859137	0.361527		-0.502844	0.796951		-0.756729	0.628845
282_t	53.4734	58.37	146.004	84.6964	139.897	112.438		0.747059	0.195551		1.16439	0.439626		-0.38247	0.778349
283_t	39.0586	41.9817	29.0103	22.9615	40.9344	33.8417		-0.696252	0.376626		-0.141681	0.945262		0.229482	0.904426
284_t	13.0174	14.5666	24.3335	11.1265	11.852	18.4126		-0.17542	0.959816		-0.428843	0.863413		-0.415037	0.835178
285_t	0	0	0	0	0	0		NA	NA		NA	NA		NA	NA
286_t	162.238	142.519	72.9566	171.43	78.662	73.6503		0.143591	0.767826		-0.963006	0.518093		0.0196288	1
287_t	37.5249	35.111	55.5234	36.1003	38.0558	53.1629		-0.0124142	1		0.0117293	1		-0.0794345	0.970094
288_t	24.0481	22.4871	31.2395	21.9565	23.665	30.9597		-0.0599425	1		0.0186157	1		0	1
289_t	53.6075	75.245	59.8149	68.6215	7.04541	26.6793		0.419225	0.492509		-3.52838	0.047996		-1.152	0.44947
290_t	34.3907	25.7177	33.6723	19.8579	27.102	20.4103		-0.699946	0.404358		-0.0524674	1		-0.765535	0.653847
291_t	183.936	167.724	66.4227	184.744	87.8772	95.275		0.0734078	0.883941		-1.0398	0.482242		0.525461	0.709929
292_t	3752.49	2944.15	2766.22	3860.68	3050.44	2639.57		0.106903	0.776592		-0.0558836	0.968321		-0.0672632	0.957319
293_t	152.804	99.0389	66.6076	159.841	176.649	156.228		0.130129	0.793532		0.731334	0.620006		1.21931	0.371452
294_t	283.071	147.849	101.23	195.3	243.596	219.604		-0.47174	0.283719		0.614369	0.672466		1.12315	0.398629
295_t	39.1939	22.7484	10.9733	26.5212	19.6184	25.6016		-0.464926	0.554898		-0.308549	0.887176		1.24101	0.507558
296_t	29.8287	25.5135	26.724	26.015	32.4892	31.1747		-0.140863	0.905934		0.192645	0.93025		0.199309	0.923243
297_t	58.7955	57.9801	50.6753	63.3196	59.6889	77.1972		0.160225	0.812813		-0.0580056	0.982272		0.594361	0.681913
298_t	15.293	11.3958	18.771	12.8929	29.1537	32.565		-0.140863	0.97049		1.29163	0.493758		0.796467	0.643542
299_t	33.2069	19.3657	32.3586	29.9599	28.0452	35.4941		-0.0719152	0.971274		0.452512	0.817005		0.129283	0.954543
300_t	69.7416	48.411	74.0676	59.5754	37.0778	42.3707		-0.156804	0.812475		-0.482424	0.773422		-0.817136	0.575632
301_t	57.8656	51.2012	24.421	69.7601	40.75	22.9023		0.33689	0.58094		-0.421789	0.800476		-0.0614005	1
302_t	32.5358	22.0185	23.5437	30.7092	28.3822	27.4647		-0.0246095	1		0.241008	0.91256		0.169925	0.943205
303_t	118.147	106.71	161.346	141.21	221.237	261.186		0.322497	0.515921		0.93952	0.521136		0.696989	0.594144
304_t	22.4862	65.9427	113.32	47.9012	11.4055	16.087		1.19112	0.104711		-2.69188	0.117615		-2.82018	0.063291
305_t	70.5494	47.316	72.58	53.0902	22.1951	25.8609		-0.356238	0.563641		-1.20207	0.47309		-1.48938	0.32011
306_t	10.207	13.8093	20.6058	11.0128	15.5738	18.853		0.203092	0.954146		0.0857299	1		-0.14439	0.965651
307_t	5.13764	5.3809	20.4312	3.50011	7.85975	10.3319		-0.25634	1		0.571157	0.883627		-1	0.623893
308_t	29.4793	51.896	36.4308	34.4006	26.4649	41.7075		0.29507	0.729316		-1.10692	0.50109		0.222392	0.90015
309_t	39.9325	33.8241	93.0378	29.0322	130.035	153.248		-0.398359	0.61092		1.82799	0.23814		0.718229	0.594744
310_t	1.015	3.72072	42.3826	4.57879	2.92641	11.9341		2.38752	0.46952		-0.521953	0.971008		-1.80735	0.286355
311_t	22.3111	15.3558	4.37075	14.7891	6.56392	1.01973		-0.486953	0.649753		-1.20645	0.59363		-2	0.760681
312_t	48.7969	42.1877	48.8292	41.5336	59.1734	53.353		-0.156804	0.843596		0.38341	0.817263		0.113211	0.952446
313_t	325.992	238.438	23.5059	333.125	461.485	156.812		0.0962386	0.825535		0.84689	0.554004		2.70966	0.0629541
314_t	315.399	220.894	24.6142	253.328	492.869	198.124		-0.250626	0.562639		1.05063	0.463917		2.9855	0.0395406
315_t	157.802	142.244	14.8992	189.051	293.366	104.284		0.32405	0.487077		0.938095	0.517556		2.79355	0.0682654
316_t	25.6093	24.0416	40.1717	27.8954	25.5123	18.8847		0.172504	0.875958		0.00856201	1		-1.074	0.514742
317_t	604.573	587.149	154.215	546.548	251.333	165.02		-0.079806	0.845987		-1.33259	0.353875		0.0995357	0.944635
318_t	3610.76	2330.12	2735.87	3841.7	3733.86	3632.41		0.155047	0.680456		0.573477	0.682358		0.408696	0.743635
319_t	0	2.3295	4.0667	2.86672	0	10.674		NA	0.518935		NA	0.796692		1.45943	0.598446
320_t	12.5794	9.66169	25.1085	12.6104	36.844	40.4697		0.0655883	1		1.78061	0.330279		0.678072	0.679036
321_t	42.7787	47.0445	43.345	25.7306	71.9469	53.2252		-0.660237	0.380589		0.508421	0.749641		0.301656	0.850067
322_t	76.2349	62.8294	69.6459	44.1145	113.688	134.82		-0.722908	0.233785		0.748695	0.62157		0.947533	0.488973
323_t	40.567	55.1093	68.7189	38.7534	82.5607	104.881		-0.00656144	1		0.486765	0.756221		0.605721	0.664276
324_t	82.8932	36.5394	18.839	46.3639	50.628	58.1222		-0.785889	0.184609		0.356057	0.835344		1.61005	0.303874
325_t	1.14188	0	0	0	0	0		NA	1		NA	NA		NA	NA
326_t	21.2597	16.8853	24.659	23.177	27.2422	37.6931		0.196833	0.874006		0.560509	0.772608		0.604071	0.716565
327_t	15.0403	22.0534	12.5864	17.049	15.937	19.4328		0.246161	0.869213		-0.566347	0.778814		0.547488	0.798067
328_t	0	0.432084	0	0	0.566402	0		NA	NA		NA	1		NA	NA
329_t	1.16	0	0	1.04658	0	0		0.0655883	1		NA	NA		NA	NA
330_t	12.7891	24.78	9.6457	16.4836	8.77924	19.4355		0.365149	0.788766		-1.58085	0.416266		0.925999	0.656281
331_t	20.7282	18.444	25.8494	20.9392	18.729	25.5916		0.0655883	1		-0.0289127	1		0	1
332_t	48.4707	59.9585	18.1439	50.4851	34.5324	9.2207		0.124482	0.877565		-0.884523	0.58187		-1	0.638693
333_t	7.2051	10.9421	20.7488	4.17895	5.93526	5.18664		-0.741767	0.770154		-0.981384	0.706694		-2.07039	0.333509
334_t	15.21	18.1604	24.1946	5.88118	8.35289	14.5987		-1.25634	0.354257		-1.27684	0.54661		-0.678072	0.722802
335_t	4.44407	6.15428	18.4856	5.79155	7.59285	8.29396		0.650551	0.829898		0.308122	0.96508		-1.16993	0.584572
336_t	46.3261	29.4879	38.9534	26.2442	30.0263	30.562		-0.757534	0.302956		-0.0580056	0.995529		-0.331206	0.847149
337_t	4.64002	33.1676	151.436	6.27948	10.0334	12.9895		0.328623	0.966431		-1.82938	0.321088		-3.53797	0.0211355
338_t	28.8089	19.9278	60.9325	23.0551	21.8992	31.5306		-0.268831	0.784164		0.0305883	1		-0.930737	0.537071
339_t	42.4184	31.9141	36.6003	31.5339	81.227	95.7098		-0.326729	0.673274		1.23293	0.435181		1.37551	0.338454
340_t	12.3765	10.37	26.0236	14.3567	13.0273	17.8186		0.287981	0.864812		0.271596	0.940876		-0.530515	0.778152
341_t	22.322	24.4767	34.8424	20.3145	44.3975	42.8187		-0.0719152	0.997224		0.767554	0.652856		0.296982	0.860429
342_t	37.4949	37.9249	57.6534	56.0679	33.0316	52.8712		0.66349	0.316834		-0.310449	0.864865		-0.130061	0.94117
343_t	22.7361	20.4572	36.4216	11.0557	35.8973	30.5843		-0.998542	0.337215		0.741082	0.676806		-0.215729	0.909175
344_t	46.2177	49.1924	30.1771	44.8736	33.1441	22.5929		0.0338795	0.997212		-0.677231	0.682152		-0.383329	0.835388
345_t	5.04002	14.4723	34.2689	6.06295	48.4372	17.4014		0.328623	0.966431		1.67069	0.333803		-1	0.559398
346_t	48.7202	35.2886	53.8103	56.9314	58.9513	59.1569		0.283769	0.670213		0.646445	0.691517		0.127756	0.942094
347_t	3.91096	4.93442	3.57955	3.03619	5.15719	5.80525		-0.349449	1		-0.106915	1		0.584963	0.91508
348_t	472.211	555.267	622.034	454.626	136.539	170.535		0.012668	0.981135		-2.12523	0.149499		-1.86292	0.155542
349_t	41.8134	59.1248	72.6189	42.9029	53.5081	71.2759		0.0995357	0.919177		-0.234671	0.890249		-0.0400774	0.988352
350_t	97.5158	90.0715	46.2603	73.2833	73.2781	61.8186		-0.359297	0.516586		-0.408944	0.791632		0.430634	0.775792
351_t	7.55352	5.95316	29.9091	4.42971	8.34822	14.1676		-0.934412	0.660553		0.308122	0.96508		-1.09954	0.536871
352_t	2.94849	3.3969	16.5774	1.90013	5.66729	9.90494		-0.519374	1		0.893085	0.839731		-0.765535	0.727187
353_t	33.3753	26.1564	138.644	25.4393	78.8058	81.5115		-0.33495	0.702673		1.49643	0.349499		-0.761389	0.57588
354_t	31.9726	23.4406	55.5358	38.0039	26.3377	39.212		0.313516	0.694451		0.0699626	0.994849		-0.521953	0.733266
355_t	209.403	151.462	232.036	225.699	248.52	292.713		0.178408	0.695221		0.614682	0.672074		0.336776	0.795988
356_t	10.2664	16.3409	36.3071	14.625	21.5505	32.0679		0.650551	0.616296		0.352516	0.874647		-0.169925	0.932679
357_t	6.30497	5.25279	7.4277	4.13707	4.40683	3.851		-0.519374	0.89329		-0.428843	0.967713		-0.807355	0.838662
358_t	0.891223	3.26698	7.69945	3.61836	57.3862	87.8215		2.06559	0.604934		4.14101	0.0377435		3.45943	0.0348789
359_t	49.2331	34.967	57.105	73.1064	44.3583	118.874		0.640703	0.287438		0.223233	0.905403		1.06193	0.444606
360_t	73.4753	66.0318	82.6639	85.5367	84.2807	94.6617		0.302029	0.596551		0.241008	0.881601		0.194816	0.89471
361_t	17.1763	14.9687	110.748	15.7892	143.582	92.5392		-0.0218745	1		3.15612	0.0546834		-0.255257	0.856872
362_t	78.2313	116.126	100.127	62.7395	10.5196	74.6237		-0.242534	0.689019		-3.50546	0.0384914		-0.415037	0.768434
363_t	1.83465	2.24178	2.93517	2.20701	1.17546	0		0.0655883	1		-1.10692	0.981359		NA	0.699278
364_t	27.6772	21.4314	7.76134	30.3018	12.5524	10.0986		0.165124	0.87645		-0.798793	0.690526		0.321928	0.939828
365_t	10.1266	10.394	20.4133	11.5728	15.8959	13.2295		0.328623	0.860486		0.571157	0.810132		-0.621488	0.763574
366_t	12.3425	8.33442	15.589	15.2382	9.05237	26.5505		0.387516	0.784088		0.0630098	1		0.754888	0.679907
367_t	0.848784	1.36902	15.1545	0.153158	3.09975	4.94234		NA	1		1.47805	0.877946		-1.58496	0.504915
368_t	99.2728	20.8624	137.507	88.6907	778.788	717.674		-0.0880348	0.887633		5.10625	0.00244923		2.37932	0.0742893
369_t	11.2923	16.8702	12.6803	6.92024	33.1717	30.7771		-0.586488	0.735426		0.850016	0.638798		1.25376	0.480187
370_t	23.2419	24.769	28.7502	21.4017	18.1917	18.7815		-0.0656562	1		-0.580846	0.763614		-0.610053	0.734506
371_t	8.65336	8.82235	1.03831	7.1973	15.853	9.23562		-0.296982	0.9303		0.72316	0.754442		3.16993	0.394544
372_t	4.1628	4.06925	3.32993	2.7125	2.44485	3.36658		-0.349449	1		-1.10692	0.85308		0	1
373_t	176.274	293.362	192.896	127.363	55.9048	90.6339		-0.405159	0.396234		-2.49432	0.100918		-1.08466	0.418022
374_t	2399.91	1867.59	325.699	2620.9	317.307	311.26		0.192671	0.61096		-2.66585	0.0727183		-0.0679574	0.960274
375_t	41.3099	29.1914	51.2792	29.3375	22.0029	26.38		-0.433983	0.573439		-0.505465	0.786851		-0.971986	0.533076
376_t	24.6385	22.3499	32.0688	16.5778	32.5083	23.8487		-0.490805	0.620922		0.478047	0.796456		-0.415037	0.816504
377_t	25.3784	27.5645	43.7595	20.7768	33.8749	49.9949		-0.18595	0.88023		0.173193	0.937596		0.184425	0.914941
378_t	28.1982	39.6239	102.857	26.925	71.8147	73.6766		0.0131209	1		0.741082	0.640212		-0.477047	0.733524
379_t	10.3695	8.6884	21.3296	7.12806	52.6754	29.8582		-0.448985	0.828946		2.45108	0.168333		0.514573	0.774459
380_t	276.5	180.62	168.506	263.058	354.79	388.921		-0.00401713	1		0.864914	0.548089		1.20275	0.355516
381_t	28.6445	34.4625	88.1288	25.181	40.2345	59.2163		-0.148536	0.901298		0.12755	0.955387		-0.576789	0.685618
382_t	14.5705	15.6896	19.2313	21.362	12.2526	9.17761		0.551015	0.603143		-0.521953	0.821723		-1.078	0.605279
383_t	21.6153	23.3934	13.8325	20.4304	10.8813	2.30517		-0.0719152	0.997224		-1.17105	0.548935		-2.80735	0.308243
384_t	0.471486	1.38267	4.52584	1.70154	2.26561	3.16776		NA	0.724156		0.893085	1		-0.736966	0.904744
385_t	65.6369	48.3694	33.1266	52.1982	44.2213	45.0843		-0.278366	0.664026		-0.232446	0.896273		0.447459	0.781703
386_t	25.4192	21.742	27.4502	18.1559	34.608	20.1619		-0.408343	0.685815		0.562936	0.755309		-0.432959	0.818998
387_t	29.416	23.3633	28.5308	17.6931	28.123	26.2485		-0.622468	0.492648		0.176878	0.942371		-0.157541	0.946548
388_t	20.9891	19.2351	15.8434	13.3418	34.1084	21.046		-0.626289	0.563864		0.73262	0.684259		0.392317	0.854618
389_t	0	0.637839	0	1.56987	0	0.974211		NA	0.724156		NA	0.991131		NA	1
390_t	0	1.32996	20.3984	0.467621	2.98868	3.19209		NA	NA		1.47805	0.877946		-2.73697	0.238043
391_t	30.5171	47.6907	70.1505	15.2157	81.8109	84.5315		-0.981717	0.271622		0.665674	0.670175		0.280108	0.848137
392_t	2.90385	1.4193	4.18116	4.36653	4.65125	5.41945		0.480626	0.973412		2.21501	0.660695		0.321928	1
393_t	0	0	0	0	0.85132	0		NA	NA		NA	1		NA	NA
394_t	189.25	374.544	193.576	162.348	239.855	196.092		-0.156804	0.743159		-0.750771	0.600304		0.014797	0.995431
395_t	14.9235	16.934	21.3799	10.5549	11.9639	15.1155		-0.381871	0.796707		-0.609416	0.782548		-0.485427	0.814816
396_t	58.5473	52.6652	54.2072	59.9405	53.0745	49.7512		0.0898359	0.910087		-0.106915	0.958258		-0.111031	0.953251
397_t	3.75413	2.01837	5.7658	2.03223	2.88632	5.8853		-0.934412	0.849745		0.478047	1		0	1
398_t	0	0.454055	3.26973	0.279384	1.48801	2.08052		NA	NA		NA	1		-0.584963	1
399_t	0	0	0	0	0	0.946054		NA	NA		NA	NA		NA	1
400_t	43.4041	32.2655	100.575	65.0239	75.4723	107.605		0.661691	0.291703		1.1219	0.479877		0.096676	0.950453
401_t	16.0777	7.50098	40.6873	29.0112	25.2842	47.4635		0.923569	0.302451		1.53694	0.439626		0.197037	0.909942
402_t	778.97	209.443	151.461	1859.65	319.245	747.662		1.3212	0.000709361		0.503138	0.726797		2.30849	0.0822088
403_t	319.093	101.852	51.3974	520.295	159.939	286.013		0.770544	0.0613512		0.542588	0.71445		2.48745	0.0719024
404_t	8.3907	56.7535	140.821	4.63984	73.8757	127.6		-0.612484	0.793457		0.269648	0.869116		-0.139551	0.921906
405_t	14.9908	21.065	93.5341	36.0668	26.4127	50.3592		1.32862	0.11412		0.201207	0.933908		-0.910733	0.520755
406_t	70.9857	64.4136	67.693	62.1549	29.4132	44.4352		-0.129962	0.847669		-1.24893	0.437232		-0.628031	0.67063
407_t	14.3037	10.1251	20.6743	11.2734	22.7529	23.9334		-0.282335	0.87597		1.09472	0.584251		0.192645	0.937306
408_t	35.4022	34.1122	18.4479	43.348	25.2745	20.3876		0.36257	0.625674		-0.550522	0.757853		0.152003	0.964284
409_t	30.8052	22.1041	34.6034	34.2978	44.093	36.6967		0.198855	0.8281		0.893085	0.600773		0.0801703	0.978596
410_t	0	0	0	0.294351	0	0		NA	NA		NA	NA		NA	NA
411_t	0	0.192037	7.29163	0	0.755203	3.22642		NA	NA		NA	1		-1.22239	0.744551
412_t	0	0.082365	2.15682	0	1.4036	2.13862		NA	NA		NA	1		0	1
413_t	4.71486	4.6089	11.3146	7.79871	11.328	14.9588		0.74366	0.723304		1.03059	0.70558		0.447459	0.859045
414_t	25.1214	20.65	24.845	35.7146	20.4849	28.5565		0.591657	0.457439		-0.177305	0.950249		0.214125	0.91867
415_t	413.282	241.103	393.085	267.149	670.855	826.802		-0.563714	0.180086		1.37036	0.340545		1.07336	0.400223
416_t	6.0397	10.6271	8.69635	3.26948	28.4418	25.6998		-0.934412	0.740912		1.24101	0.513807		1.53051	0.421643
417_t	2684.44	3720.47	1958.17	3205.22	798.002	455.729		0.321528	0.394398		-2.32776	0.111483		-2.10228	0.106385
418_t	8.4649	28.3407	97.7774	1.52744	42.303	94.4721		-1.93441	0.383921		0.478047	0.784521		-0.060121	0.973181
419_t	76.2997	48.2678	62.8883	83.0717	66.057	113.017		0.1927	0.744625		0.352516	0.829512		0.842899	0.54381
420_t	2.02439	8.60817	43.5283	1.09587	3.11286	7.70733		-0.934412	1		-1.69188	0.566452		-2.45943	0.16085
421_t	20.6102	35.5091	153.82	17.9751	28.7208	36.7338		-0.156804	0.924741		-0.418859	0.815404		-2.05733	0.145219
422_t	27.3047	24.6215	16.9595	22.2636	16.4183	16.5139		-0.229868	0.830188		-0.750771	0.693807		0	1
423_t	13.5215	14.3191	4.12044	6.00285	5.15667	2.16301		-1.1568	0.410356		-1.59234	0.500903		-1	0.890996
424_t	12.0462	14.5722	3.46898	7.06442	3.18368	3.37227		-0.712019	0.649832		-2.42884	0.322543		0	1
425_t	137.256	129.669	48.0443	139.903	59.3152	72.2062		0.0968393	0.854865		-1.24664	0.408684		0.584963	0.689609
426_t	8.85822	16.2359	10.6289	9.99008	19.1547	18.5986		0.217591	0.956232		0.141012	0.973856		0.788496	0.705382
427_t	0	0	0	0	0	0		NA	NA		NA	NA		NA	NA
428_t	20.9316	20.373	17.6675	12.6985	27.7467	21.4182		-0.626289	0.563864		0.378512	0.849904		0.222392	0.929997
429_t	0	0.776499	4.0667	1.91115	4.07153	1.186		NA	0.724156		1.89308	0.760201		-2	0.760681
430_t	39.9528	48.5745	90.1251	45.6586	76.7933	96.1872		0.267222	0.717032		0.545161	0.729696		0.0931094	0.953976
431_t	9.50312	5.3971	27.3664	8.57391	10.9338	18.1353		-0.0864148	1		1.03059	0.70558		-0.584963	0.751348
432_t	0.317051	0.464889	70.607	0	7.00816	24.1418		NA	NA		NA	0.323662		-1.56478	0.300041
433_t	0.321232	0	0.154177	0	0	0		NA	NA		NA	NA		NA	NA
434_t	37.1048	36.4286	104.684	28.2369	71.9394	74.7884		-0.33651	0.683122		0.893085	0.573702		-0.485427	0.728406
435_t	68.2322	64.2415	61.7049	63.1805	24.5042	28.5513		-0.0445946	0.968245		-1.46306	0.366547		-1.09622	0.468334
436_t	92.2204	93.4434	109.401	95.3696	91.1369	101.805		0.111882	0.851246		-0.138279	0.933482		-0.095759	0.950891
437_t	49.0407	14.8046	13.8455	31.2322	5.54478	12.9211		-0.594925	0.402551		-1.42884	0.530923		-0.106915	1
438_t	0	0	0	0	0.155385	0.362096		NA	NA		NA	NA		NA	NA
439_t	0.569827	1.04441	0.546983	1.28527	23.0006	52.0035		0.0655883	1		4.41665	0.0957247		5.70044	0.0108578
440_t	108.734	147.593	248.458	109.121	150.312	189.254		0.0655883	0.916004		-0.0875499	0.956877		-0.391954	0.765011
441_t	1.79559	0.789854	1.7236	0.648005	1.72565	3.21705		-0.934412	1		0.893085	1		0.584963	1
442_t	5.88926	3.7289	8.22277	3.62278	3.85901	3.29733		-0.519374	0.89329		-0.106915	1		-1.41504	0.676771
443_t	15.7192	7.27858	11.1182	9.45477	20.9377	18.8372		-0.764487	0.549313		1.47805	0.479723		0.788496	0.705382
444_t	66.6141	63.507	72.6099	55.4775	84.4214	76.5056		-0.219141	0.735361		0.285402	0.858427		0.076962	0.966338
445_t	58.8439	55.202	188.89	51.9484	237.762	136.035		-0.116615	0.8789		2.00654	0.183289		-0.47478	0.721121
446_t	50.5663	23.8323	11.7881	41.7115	60.3988	55.0052		-0.21452	0.770776		1.21501	0.458117		2.1964	0.180147
447_t	0	0	0	0	0	0		NA	NA		NA	NA		NA	NA
448_t	18.1284	12.4601	7.06943	12.2669	34.3003	26.0092		-0.519374	0.668586		1.39559	0.444534		1.89308	0.33272
449_t	47.2667	42.3257	94.0921	38.8683	39.3913	40.6239		-0.203598	0.792519		-0.21383	0.909145		-1.19704	0.40276
450_t	29.9509	32.4984	24.1502	39.9931	61.0229	64.3937		0.480626	0.527099		0.823822	0.611043		1.41504	0.353184
451_t	53.7406	16.3119	16.1001	41.6916	162.508	88.5414		-0.296982	0.668764		3.24181	0.0473522		2.47573	0.106913
452_t	8015.79	16604.8	6446.83	9705.57	2708.87	2943.49		0.341583	0.360567		-2.7227	0.0660038		-1.13134	0.369477
453_t	45.9017	24.7966	27.2486	38.6889	20.896	31.1103		-0.172571	0.830831		-0.358454	0.860584		0.199309	0.923243
454_t	39.5493	42.6827	53.5266	36.3471	47.2161	49.5128		-0.0864148	0.942791		0.0214089	1		-0.111031	0.953251
455_t	18.695	22.4282	19.5769	13.0336	11.4334	23.7889		-0.481899	0.68307		-1.10692	0.575344		0.263034	0.904367
456_t	26.3089	20.5741	28.6214	35.3409	26.6889	46.4815		0.494432	0.540875		0.255655	0.907358		0.665581	0.67496
457_t	38.3372	41.9649	37.0558	44.9172	33.5178	52.1708		0.309514	0.673859		-0.41177	0.812378		0.490986	0.752541
458_t	146.161	122.773	95.8842	172.291	194.114	179.294		0.302029	0.525178		0.550483	0.707611		0.898853	0.502237
459_t	45.2308	28.6717	47.9678	44.3722	72.1321	102.182		0.0331669	0.999016		1.20503	0.451205		1.08746	0.441278
460_t	265.445	219.627	173.347	279.541	87.9375	137.291		0.145023	0.742728		-1.42884	0.333425		-0.336596	0.802177
461_t	10.9745	9.87452	15.0836	7.87614	11.7456	20.1093		-0.393843	0.84298		0.156119	0.990307		0.415037	0.848467
462_t	47.5872	52.252	68.8349	46.6933	106.747	67.7752		0.0352147	0.993757		0.934112	0.540975		-0.0210616	1
463_t	33.0837	30.4094	27.9654	28.9577	42.7098	47.552		-0.120825	0.918628		0.412459	0.814343		0.777608	0.620931
464_t	29.8965	36.5308	35.8724	38.2121	7.18301	19.5285		0.406625	0.603567		-2.50901	0.182006		-0.847997	0.614144
465_t	28.9497	24.3303	27.1113	25.482	14.9289	14.2319		-0.148536	0.901298		-0.784987	0.683736		-0.947533	0.604686
466_t	128.116	109.803	14.4343	124.814	31.2151	28.9617		0.0313726	0.96688		-1.93408	0.216729		1.05063	0.558409
467_t	30.4618	26.8404	28.704	37.821	1.3429	15.9599		0.406625	0.603567		-4.8618	0.0546573		-0.857981	0.631277
468_t	23.929	21.5736	54.0097	23.9232	12.7415	15.9322		0.0655883	0.994431		-0.865907	0.660833		-1.75489	0.27281
469_t	11.6928	17.5348	26.5297	15.3448	28.6044	20.2352		0.387516	0.784088		0.581141	0.759027		-0.432959	0.818998
470_t	3.36554	3.17241	13.384	5.20536	4.62065	9.15245		0.802554	0.818145		0.63005	0.928131		-0.530515	0.842001
471_t	13.2508	11.4811	51.2639	13.042	22.7681	28.7767		0.0655883	1		0.957215	0.631727		-0.814444	0.600206
472_t	13.4461	9.34582	27.155	10.8709	33.3968	43.2144		-0.17542	0.959816		1.76755	0.345909		0.671377	0.676889
473_t	25.5967	21.7577	29.9119	25.7714	20.3215	26.5856		0.0655883	0.989499		-0.244419	0.918037		-0.152003	0.948073
474_t	10.6747	9.63208	6.30567	7.40838	7.89145	7.35584		-0.586488	0.735426		-0.428843	0.897493		0.222392	1
475_t	0	1.83174	46.767	2.25417	4.80232	5.59547		NA	0.724156		1.21501	0.807035		-2.96963	0.0978845
476_t	31.9726	41.3	11.6918	49.4509	10.2424	10.2292		0.680298	0.330367		-2.14254	0.233211		-0.263034	0.947225
477_t	97.4404	230.66	188.653	130.379	69.0435	52.7064		0.488043	0.335432		-1.85014	0.21594		-1.83432	0.182753
478_t	29.9281	37.2498	18.7068	38.9328	23.4113	15.5874		0.4441	0.564394		-0.792807	0.647805		-0.247928	0.924062
479_t	21.9474	17.8024	48.8588	24.0145	59.6876	31.8968		0.191119	0.874501		1.63005	0.327766		-0.61471	0.69496
480_t	68.2858	43.8853	116.592	72.6198	58.9239	87.2025		0.16795	0.78985		0.316296	0.850737		-0.427421	0.757555
481_t	38.5399	28.7884	47.465	43.9564	23.7607	15.471		0.239618	0.753522		-0.379934	0.843428		-1.6477	0.313971
482_t	23.2308	25.5473	25.3967	25.3259	29.4579	59.6139		0.185883	0.874937		0.0506261	1		1.26303	0.409148
483_t	26.234	52.2046	23.3835	23.6688	54.0261	86.0303		-0.0498889	1		-0.0524674	0.986775		1.9027	0.202801
484_t	101.677	149.088	156.807	137.94	117.476	56.0906		0.501687	0.315401		-0.455719	0.758802		-1.48727	0.279906
485_t	78.204	58.9165	24.8504	82.2357	31.0999	38.0481		0.137738	0.822911		-1.03536	0.521256		0.604071	0.716565
486_t	8.0412	2.88988	8.02153	3.27183	5.30353	5.47323		-1.34945	0.523227		0.63005	0.928131		-0.678072	0.853321
487_t	399.112	377.394	291.467	531.028	193.912	266.166		0.477911	0.240968		-1.06542	0.459457		-0.129593	0.922442
488_t	3.34719	0.817991	50.337	1.00663	1.07227	1.24937		-1.51937	0.813531		-0.106915	1		-5.64386	0.0121593
489_t	8.24051	15.2627	17.0693	9.78258	14.1718	18.4551		0.387516	0.854318		-0.206451	0.95353		0.0824622	1
490_t	0	0.673943	1.76479	0	0	0		NA	NA		NA	0.991131		NA	0.841558
491_t	12.4861	18.1287	28.2012	11.9279	45.6462	38.9293		0.0655883	1		1.24672	0.465564		0.478047	0.774499
492_t	18.2423	22.3447	6.83354	11.6414	14.7523	6.47694		-0.519374	0.668586		-0.659456	0.740829		-0.222392	1
493_t	0	0	0	0	0	0		NA	NA		NA	NA		NA	NA
494_t	10.5774	10.9272	15.2301	4.77158	30.4963	4.84542		-1.07192	0.514868		1.34054	0.474722		-1.58496	0.504915
495_t	12.1295	12.6721	24.1597	12.0378	11.6571	20.7131		0.0655883	1		-0.222392	0.955098		-0.192645	0.937306
496_t	3.61415	3.27316	31.3254	3.16486	5.00576	14.6408		-0.349449	1		0.63005	0.928131		-1.04731	0.551857
497_t	22.2371	14.4037	12.6416	16.7515	10.9967	9.18665		-0.30638	0.791051		-0.454839	0.858764		-0.530515	0.842001
498_t	184.015	144.932	67.6271	204.919	102.067	224.895		0.221506	0.631074		-0.614399	0.678784		1.72632	0.202943
499_t	196.31	147.694	99.9799	228.934	130.582	213.584		0.290082	0.519828		-0.282946	0.850309		1.09761	0.40983
500_t	4.19754	7.33843	3.40938	2.91316	9.92998	11.9316		-0.349449	1		0.407658	0.912292		2	0.46776
501_t	23.0584	27.539	3.213	18.455	25.3771	5.41393		-0.288049	0.799856		-0.270414	0.89562		0.736966	0.904744
502_t	33.1048	38.0086	72.5488	26.7683	47.723	43.3649		-0.223918	0.811275		0.23012	0.899548		-0.76356	0.601353
503_t	15.9998	18.3879	19.9244	11.3142	38.6494	45.517		-0.47498	0.722284		1.00856	0.564268		1.20163	0.454349
504_t	27.274	29.7373	23.4954	20.1905	67.8816	55.5999		-0.367371	0.706489		1.07366	0.503345		1.28379	0.407691
505_t	38.1544	32.2762	14.6499	25.9501	14.6673	16.4325		-0.481899	0.54512		-1.20002	0.505021		0.0931094	1
506_t	2860.23	5786.47	2163.83	3080.16	1250.51	709.891		0.172504	0.647864		-2.3164	0.112736		-1.60781	0.209348
507_t	44.7368	49.8718	107.652	50.8677	20.3192	24.3614		0.246161	0.72808		-1.42884	0.393261		-2.16993	0.140421
508_t	320.119	442.104	189.363	364.056	19.8206	67.2743		0.251455	0.551702		-4.57289	0.00589513		-1.49615	0.27085
509_t	31.3756	31.999	14.0152	21.8614	11.4942	7.82681		-0.429176	0.628868		-1.64748	0.369858		-0.807355	0.737766
510_t	3346.57	2480.13	1382.69	3756	1744.71	1214.52		0.231917	0.537921		-0.614028	0.661669		-0.186845	0.881983
511_t	18.875	19.5153	45.9927	11.353	29.3029	34.1425		-0.722908	0.528884		0.429138	0.825382		-0.436099	0.786301
512_t	41.5713	36.8318	26.9322	33.398	20.329	21.8771		-0.282335	0.719351		-0.99444	0.567128		-0.295456	0.882916
513_t	434.331	289.894	137.811	420.577	266.806	350.19		0.0217135	0.964037		-0.226128	0.876275		1.34269	0.305935
514_t	9.61259	14.1551	17.7447	8.1538	12.2386	5.42798		-0.25634	0.939096		-0.329308	0.907804		-1.848	0.408688
515_t	7.8538	11.3208	11.1168	9.36775	8.69928	8.94357		0.235513	0.958471		-0.396422	0.900681		-0.289507	0.943785
516_t	23.4883	57.7519	306.004	32.7591	30.065	46.6308		0.586421	0.479718		-1.05801	0.513352		-2.7028	0.0520501
517_t	14.7744	14.3134	14.6886	15.71	5.57814	17.7257		0.158698	0.945396		-1.32931	0.569104		0.263034	0.920685
518_t	32.9876	31.0681	18.2684	43.4985	20.4849	31.5401		0.447459	0.543661		-0.739183	0.68214		0.830075	0.632597
519_t	9.18974	10.5874	12.6019	11.0549	4.20562	8.33038		0.355095	0.857691		-1.56635	0.552091		-0.70044	0.783102
520_t	0	0	0	0	0	0		NA	NA		NA	NA		NA	NA
521_t	87.3751	68.0623	45.9447	79.7011	62.0528	47.8412		-0.0554271	0.942618		-0.240182	0.884464		0.0614005	0.982968
522_t	75.2949	97.4153	30.4694	70.5966	40.4377	24.7981		-0.0134832	1		-1.3849	0.371057		-0.263034	0.893234
523_t	199.448	123.9	58.4588	201.925	57.065	78.424		0.0871752	0.856913		-1.22822	0.416825		0.427421	0.76911
524_t	91.6117	52.5333	61.3019	58.8181	105.579	118.76		-0.575331	0.309744		0.893085	0.558915		0.96408	0.486506
525_t	19.4152	20.0481	59.8478	33.9233	36.5295	78.8482		0.905124	0.275347		0.78061	0.658493		0.39689	0.785266
526_t	201.702	164.486	114.345	240.002	221.237	353.522		0.314267	0.482093		0.323435	0.825421		1.63472	0.216638
527_t	5.72159	7.24548	6.4908	4.84928	6.83177	4.27127		-0.197446	1		-0.106915	1		-0.584963	0.91508
528_t	23.863	17.0576	54.9751	27.9885	45.867	56.1145		0.287981	0.764236		1.32918	0.438045		0.0259952	1
529_t	12.3425	10.0013	6.2356	11.7217	14.9832	6.5467		0.0655883	1		0.478047	0.851		0.222392	1
530_t	60.9003	87.9236	101.628	76.0783	18.9091	60.8507		0.382779	0.517432		-2.31842	0.154257		-0.741688	0.596512
531_t	33.4676	29.6657	28.6773	18.4241	43.9757	41.0756		-0.808881	0.344669		0.445626	0.797691		0.499571	0.761135
532_t	14.6161	12.8588	16.8361	18.4617	26.6889	15.5484		0.328623	0.796694		0.947533	0.619019		-0.0874628	1
533_t	0.720003	0	0	3.24801	1.38392	0.806243		1.65055	0.774139		NA	1		NA	1
534_t	0	0	0	0	0	0		NA	NA		NA	NA		NA	NA
535_t	0	0	0	0	0	0		NA	NA		NA	NA		NA	NA
536_t	14.1593	21.7662	3.94597	21.4287	9.65716	6.64899		0.650551	0.536458		-1.24442	0.530526		0.807355	0.838662
537_t	166.83	516.301	429.406	250.418	53.9169	28.1045		0.647668	0.148207		-3.36325	0.0306335		-3.93748	0.0069051
538_t	74.8322	53.2115	83.1236	84.902	46.1812	119.668		0.246161	0.669909		-0.311274	0.853991		0.531851	0.699451
539_t	49.95	46.8161	5.99344	26.8859	63.5515	35.5937		-0.82338	0.248712		0.338496	0.837388		2.58496	0.166204
540_t	141.395	144.895	177.511	183.757	115.428	163.312		0.449599	0.337954		-0.441334	0.76666		-0.127005	0.927308
541_t	73.0803	94.7267	103.262	88.616	81.4713	96.8911		0.351497	0.531971		-0.336921	0.827835		-0.0865877	0.956975
542_t	14.2864	8.45975	13.1862	11.4022	3.69652	8.61407		-0.282335	0.87597		-1.10692	0.723676		-0.530515	0.842001
543_t	73.5518	40.0974	87.8013	70.6138	130.499	162.611		0.0058821	1		1.59352	0.299313		0.889297	0.509389
544_t	108.226	88.3431	101.745	110.73	167.275	113.693		0.105117	0.852922		0.817357	0.580966		0.160465	0.912003
545_t	40.6768	67.7312	78.0921	30.4792	83.4856	87.2378		-0.385073	0.61936		0.180661	0.913542		0.157541	0.917818
546_t	124.626	79.6119	6.59723	154.605	6.16473	19.4964		0.375928	0.438793		-3.84388	0.0334684		1.44057	0.497415
547_t	81.5127	70.4763	58.2789	102.452	41.6001	64.8375		0.380462	0.480659		-0.843881	0.592394		0.164387	0.919516
548_t	30.1179	17.4698	23.8087	26.6136	19.5804	22.8142		-0.0864148	0.962068		0.12755	0.977646		-0.0614005	1
549_t	28.6122	36.1851	44.6308	48.4022	36.2054	43.253		0.79257	0.263974		-0.106915	0.966281		-0.0655883	0.981965
550_t	6.19563	7.01991	13.2462	6.60616	8.11953	13.2448		0.287981	0.963525		0.0857299	1		0	1
551_t	22.5933	24.2575	35.0496	14.5877	40.0308	36.9301		-0.551083	0.594224		0.63005	0.718039		0.0801703	0.978596
552_t	0	0	0	0	0	0		NA	NA		NA	NA		NA	NA
553_t	65.8526	61.8213	26.2101	56.5153	21.6104	32.3738		-0.145916	0.83182		-1.60168	0.327641		0.29956	0.872279
554_t	246.532	164.959	120.508	279.88	173.69	221.053		0.246504	0.572976		-0.0302939	0.98788		0.869039	0.511062
555_t	140.094	105.135	85.2395	106.491	121.385	146.374		-0.335774	0.504294		0.0977025	0.953521		0.780434	0.564962
556_t	638.814	508.058	154.037	588.339	387.023	291.854		-0.0544114	0.895505		-0.49941	0.725358		0.923038	0.479948
557_t	7.37898	7.07443	2.99672	7.42564	19.0927	12.3942		0.0655883	1		1.33366	0.534723		2	0.46776
558_t	63.711	26.6307	367.495	46.8174	491.499	443.225		-0.379823	0.553059		4.07778	0.0117426		0.271527	0.832627
559_t	0.709518	3.12107	74.464	1.0669	13.4104	16.4197		0.0655883	1		2.00856	0.443921		-2.20945	0.15518
560_t	24.5341	20.666	72.6559	10.8321	43.1437	37.9942		-1.11884	0.265989		0.927032	0.588722		-0.941897	0.520735
561_t	11.539	14.9901	57.5196	10.2281	31.5177	30.1493		-0.197446	0.953661		0.986194	0.589073		-0.95109	0.531992
562_t	16.9111	15.9407	51.4824	15.2576	13.2342	30.2988		-0.114984	0.979506		-0.406475	0.86754		-0.765535	0.622097
563_t	6.4129	7.64007	24.3667	9.64308	5.39273	17.3541		0.802554	0.639811		-0.784987	0.810337		-0.4975	0.798884
564_t	34.7834	28.0772	60.0327	40.5751	21.6104	46.0315		0.293857	0.703777		-0.454839	0.811357		-0.383329	0.802062
565_t	18.0022	24.9823	48.3442	16.6287	27.5992	18.2386		-0.0168738	1		0.0565835	0.999098		-1.41504	0.37892
566_t	4.44837	9.78389	67.7105	9.74685	12.2146	20.6363		1.38752	0.420738		0.156119	0.990307		-1.69515	0.268045
567_t	15.5296	21.4314	7.89194	26.3738	8.77924	7.16045		0.766028	0.413829		-1.32931	0.510238		-0.192645	1
568_t	2.87457	5.83608	25.8952	2.59349	9.13785	17.58		0.0655883	1		0.478047	0.899292		-0.530515	0.778152
569_t	12.9048	10.2838	16.6961	15.6927	24.2651	28.2727		0.365149	0.788766		1.15612	0.55895		0.719892	0.69078
570_t	20.6344	47.9054	52.8192	32.5794	52.882	42.361		0.717665	0.388316		0.0360427	0.996174		-0.335603	0.832042
571_t	24.6434	29.6966	22.5678	23.7671	35.3892	47.2605		0.00669465	1		0.115477	0.964762		1.03103	0.516219
572_t	72.9532	82.1847	111.753	51.601	181.509	116.702		-0.423796	0.486565		1.04333	0.480918		0.0630098	0.96967
573_t	84.1531	47.0841	12.7546	77.9227	36.1811	17.3587		-0.0413269	0.964911		-0.491579	0.769892		0.387023	0.872624
574_t	154.225	84.2475	29.9954	130.96	52.3121	18.0598		-0.167775	0.737594		-0.798793	0.605455		-0.736966	0.677214
575_t	24.7322	12.0882	9.89197	15.1859	11.7194	16.7322		-0.671377	0.493884		-0.106915	1		0.765535	0.727187
576_t	153.575	227.514	270.435	236.027	143.521	124.53		0.681445	0.132328		-0.76988	0.59648		-1.11103	0.398822
577_t	33.8958	26.2605	25.8449	24.5086	21.7171	20.9968		-0.378018	0.65774		-0.347923	0.86335		-0.308122	0.879008
578_t	25.3345	34.826	60.3295	27.6925	46.1203	49.373		0.229087	0.820312		0.287364	0.872415		-0.292181	0.851014
579_t	11.539	10.412	11.3604	7.7413	19.0513	19.216		-0.519374	0.753608		0.819084	0.701621		0.788496	0.705382
580_t	83.7988	90.9643	271.872	83.2241	201.025	218.951		0.0483104	0.953201		1.03634	0.481749		-0.312676	0.811099
581_t	19.7241	8.89884	9.22395	15.9703	26.2466	33.9794		-0.25634	0.846009		1.4236	0.466483		1.91754	0.287711
582_t	65.3258	72.7013	108.722	64.0265	103.883	79.4655		0.0432205	0.970655		0.4037	0.79306		-0.464404	0.738864
583_t	0.919249	0.673943	6.47091	1.38228	5.88964	4.11742		0.0655883	1		2.47805	0.576355		-0.584963	0.91508
584_t	44.6292	56.9619	24.7304	37.703	153.725	133.342		-0.178337	0.826298		1.32698	0.377883		2.41143	0.0979791
585_t	0	0	0	0	0	0.534861		NA	NA		NA	NA		NA	1
586_t	0	0	0	0	0	0		NA	NA		NA	NA		NA	NA
587_t	0.402646	0.737995	0	0.363276	0.193482	0.676311		NA	NA		NA	0.991131		NA	1
588_t	351.151	327.096	15.0824	340.222	81.1202	30.2785		0.0196521	0.970232		-2.12021	0.155412		1	0.573053
589_t	1.16308	0.710589	5.95442	1.04936	0.186297	3.25598		0.0655883	1		NA	0.991131		-1	0.820157
590_t	0	0	0	0	0	0		NA	NA		NA	NA		NA	NA
591_t	6.30909	5.39639	2.01872	8.06394	1.01056	5.29858		0.480626	0.845049		-2.42884	0.608047		1.32193	0.795698
592_t	7.30803	5.35784	4.20903	7.91215	1.40468	3.27335		0.258233	0.960889		-2.42884	0.608047		-0.415037	1
593_t	9.06836	12.1236	9.21686	11.0693	2.56328	7.16791		0.355095	0.857691		-2.10692	0.422981		-0.36257	0.935218
594_t	11.5667	8.09458	95.3845	12.8074	13.6426	20.6056		0.181066	0.950351		0.70044	0.777021		-2.17754	0.145546
595_t	5.16729	1.62359	1.41718	7.99207	9.22263	4.13301		0.74366	0.723304		2.06301	0.520003		2	0.760681
596_t	1446.73	1283.99	648.737	1441.81	1149.23	881.342		0.0605946	0.876045		-0.267182	0.849307		0.440924	0.727151
597_t	101.999	84.8064	159.445	98.709	58.8705	98.5833		0.0225196	0.987106		-0.633663	0.681637		-0.683526	0.611528
598_t	45.4449	36.6194	56.199	39.8932	27.9362	23.8395		-0.104337	0.913615		-0.509014	0.77232		-1.22239	0.429238
599_t	0	0	0	0	0	0		NA	NA		NA	NA		NA	NA
600_t	491.729	2443.11	1245.33	896.632	111.463	313.817		0.932038	0.0191734		-4.56694	0.00462863		-1.98731	0.127036
601_t	37.3899	29.9042	96.5793	36.1873	36.587	31.9722		0.02606	1		0.195648	0.924099		-1.59991	0.269608
602_t	239.905	104.94	102.081	142.555	81.8588	96.2251		-0.681431	0.134452		-0.463609	0.760595		-0.0874628	0.956571
603_t	5.22002	16.2649	21.2957	14.1288	5.01671	8.7679		1.55102	0.270521		-1.78499	0.432218		-1.22239	0.544452
604_t	19.6518	16.884	15.6218	13.2977	5.31181	12.722		-0.5559	0.621371		-1.87245	0.402392		-0.29956	0.912898
605_t	13.0968	23.8126	45.2584	17.488	72.4995	59.2488		0.452611	0.715666		1.47805	0.360236		0.39079	0.798752
606_t	11.2643	12.6896	8.70289	10.6586	13.7299	12.3058		0.0655883	1		3.20343e-16	1		0.415037	0.89121
607_t	47.4333	40.4366	187.951	74.1453	79.5101	156.256		0.720453	0.23169		0.893085	0.56918		-0.269187	0.840971
608_t	85.5121	86.7136	57.548	96.0192	57.1697	68.6935		0.224286	0.68739		-0.716969	0.641677		0.250543	0.869896
609_t	113.742	111.185	73.3152	91.2177	176.905	150.131		-0.259507	0.626698		0.566274	0.700922		1.03899	0.445235
610_t	326.938	346.85	223.989	259.111	560.639	389.069		-0.27075	0.529414		0.58615	0.680154		0.796271	0.537204
611_t	11.0799	5.35784	21.0452	4.89192	65.023	23.2302		-1.07192	0.514868		3.59352	0.0536033		0.131245	0.968085
612_t	42.6631	50.6823	102.003	47.0452	61.1225	93.3346		0.193912	0.798693		0.151397	0.934122		-0.133267	0.929558
613_t	10.1237	5.10271	35.8345	10.8464	13.3779	13.4618		0.203092	0.954146		1.2716	0.611618		-1.46949	0.394297
614_t	171.282	262.869	388.02	282.282	513.585	626.539		0.787287	0.0752747		0.85979	0.54724		0.692409	0.586642
615_t	459.797	462.114	683.968	686.818	1419.31	2066.3		0.644265	0.108382		1.51199	0.291088		1.59477	0.213032
616_t	8.57575	10.1143	0.715822	7.06442	6.45005	2.29635		-0.296982	0.9303		-0.843881	0.76175		1	1
617_t	14.0121	9.3873	4.40615	9.51783	6.19142	3.51682		-0.419838	0.783882		-0.691878	0.822325		0	1
618_t	623.283	586.284	358.01	871.549	405.258	451.496		0.550684	0.162756		-0.639894	0.652141		0.333168	0.794989
619_t	10.383	8.29539	10.9251	9.5479	12.3453	14.9805		0.0655883	1		0.478047	0.870924		0.447459	0.859045
620_t	120.915	106.67	19.132	150.451	82.3652	57.2836		0.375544	0.44258		-0.49083	0.746394		1.58496	0.312366
621_t	284.474	280.478	13.1827	242.498	103.701	51.6266		-0.165296	0.70875		-1.53576	0.295972		2	0.221741
622_t	0	0	0	0	0	0		NA	NA		NA	NA		NA	NA
623_t	0	0	0	0	0	0		NA	NA		NA	NA		NA	NA
624_t	12.4989	14.0258	36.728	10.8165	18.1407	18.2805		-0.0599425	1		0.255655	0.927359		-1.03953	0.535608
625_t	28.1963	29.5314	36.4562	29.0735	34.2874	64.436		0.116214	0.929978		0.073657	0.985922		0.830075	0.578148
626_t	19.8629	19.2333	25.542	16.23	22.3308	55.3951		-0.25634	0.846009		0.104589	0.984305		1.08092	0.483536
627_t	291.285	219.634	312.444	349.78	279.939	248.403		0.331924	0.433861		0.241008	0.868708		-0.331206	0.79878
628_t	16.5637	15.4797	19.5688	13.9587	11.7202	14.675		-0.21452	0.900262		-0.428843	0.863413		-0.415037	0.848467
629_t	10.6947	8.82084	14.9712	7.63876	16.2737	11.4767		-0.393843	0.84298		0.72316	0.754442		-0.447459	0.859045
630_t	57.0574	27.792	104.288	24.6814	380.841	308.517		-1.12345	0.106408		3.65938	0.0219811		1.57102	0.236584
631_t	12.1503	12.0519	13.0353	6.77079	36.0614	48.4199		-0.712019	0.649832		1.47805	0.414079		1.88452	0.254156
632_t	6.15413	7.33179	11.4456	8.6756	5.54478	9.47548		0.650551	0.737138		-0.329308	0.962923		-0.289507	0.943785
633_t	104.4	65.8713	76.5279	80.4915	131.347	126.116		-0.312923	0.566122		0.882114	0.557517		0.710493	0.604461
634_t	26.5747	42.2133	29.7608	41.2923	15.6075	38.0237		0.668253	0.374527		-1.49923	0.385477		0.341037	0.84342
635_t	7.72069	8.39298	8.4334	10.8089	11.002	10.136		0.52502	0.75789		0.352516	0.923278		0.321928	0.939828
636_t	6.72803	7.14379	6.0129	5.02359	3.56744	5.97516		-0.419838	0.908012		-0.91427	0.795351		0	1
637_t	13.0352	11.0817	12.5126	8.00723	14.26	12.112		-0.634851	0.67115		0.241008	0.948047		-0.115477	1
638_t	60.216	59.3978	39.9359	55.3159	40.5094	57.0077		-0.0599425	0.952801		-0.632006	0.694798		0.510962	0.737968
639_t	456.335	767.502	253.107	518.095	402.549	305.366		0.249507	0.540467		-1.03724	0.466054		0.269672	0.836116
640_t	7.34475	15.6158	29.2588	13.9158	19.7643	18.0939		1.06559	0.430507		0.215013	0.939293		-0.688056	0.700923
641_t	2.7752	0.339104	3.10794	5.425	4.44518	2.07174		0.802554	0.818145		NA	0.558828		-0.584963	1
642_t	2.66554	4.88557	17.0579	1.20245	14.5164	17.4114		-1.51937	0.813531		1.47805	0.532981		0	1
643_t	2424.42	1548.57	2401.46	2189.28	2982.55	2234.14		-0.0815294	0.830559		0.838512	0.551169		-0.104006	0.933955
644_t	21.836	16.009	9.4661	8.89719	13.5391	16.9583		-1.22392	0.25983		-0.29956	0.911218		0.917538	0.674299
645_t	76.5603	67.866	24.7197	91.6804	29.4313	50.659		0.322364	0.563123		-1.3364	0.40386		1.02857	0.510258
646_t	20.6344	36.5594	37.1385	20.9439	68.5813	77.0199		0.0655883	1		0.792156	0.619192		1.05733	0.469129
647_t	34.1957	36.807	100.293	36.2362	127.177	113.284		0.148051	0.877323		1.67232	0.278312		0.176323	0.902768
648_t	60.1838	68.6364	65.107	64.6417	77.1196	62.0438		0.181066	0.782667		0.0513469	0.983132		-0.0681715	0.973906
649_t	16.8647	25.3173	18.5012	20.2876	10.8052	24.2803		0.300054	0.803161		-1.29134	0.500672		0.337035	0.870332
650_t	17.5583	7.30615	14.5767	17.554	5.47277	11.6905		0.0655883	1		-0.592342	0.883415		-0.321928	0.908371
651_t	74.1582	53.1043	36.4203	101.917	40.1929	49.2451		0.52856	0.328266		-0.512908	0.755099		0.444785	0.778821
652_t	93.7078	61.356	30.5494	98.3701	33.4177	48.8362		0.125709	0.828563		-0.993258	0.536235		0.660514	0.673219
653_t	85.2604	63.0335	39.2018	86.6199	36.4941	58.5672		0.0991409	0.875332		-0.91427	0.567037		0.597241	0.69303
654_t	34.8387	29.6404	27.3758	28.5083	18.8432	18.3264		-0.205714	0.823097		-0.765878	0.673507		-0.584963	0.751348
655_t	140.846	147.097	137.112	131.869	74.0648	107.128		-0.0295689	0.968065		-1.09713	0.462141		-0.356565	0.794414
656_t	69.1612	70.3111	108.877	116.893	102.36	164.7		0.827429	0.11826		0.436227	0.776791		0.598138	0.655701
657_t	156.601	106.351	157.707	200.282	148.389	244.27		0.414824	0.368786		0.374618	0.802454		0.626957	0.632559
658_t	23.274	25.0829	40.8839	23.5181	55.2477	94.8645		0.126989	0.935048		1.03059	0.532045		1.2123	0.396461
659_t	0	0	0	0	0.278706	0.324737		NA	NA		NA	NA		NA	NA
660_t	89.4861	131.941	80.172	148.016	47.7782	61.2361		0.799308	0.109309		-1.56635	0.303721		-0.391191	0.787987
661_t	14.0539	14.6826	24.6201	11.4118	17.8961	14.557		-0.282335	0.87597		0.156119	0.9697		-0.736966	0.694878
662_t	23.3451	9.42584	46.1175	18.3152	11.3805	24.6259		-0.288049	0.799856		0.182591	0.985381		-0.879706	0.579782
663_t	39.9729	41.1626	39.5421	40.1939	41.6418	38.6105		0.0655883	0.964285		-0.0721498	0.980849		-0.0365259	1
664_t	0	0	0	0	0	0		NA	NA		NA	NA		NA	NA
665_t	4.895	4.85239	8.47101	2.36369	5.1019	5.94452		-1.25634	0.702324		-0.106915	1		-0.415037	0.929766
666_t	19.9829	21.7662	39.4597	19.0592	33.4708	33.8843		-0.00841224	1		0.478047	0.796456		-0.197939	0.915466
667_t	1252.71	868.375	392.446	1332.69	492.631	471.702		0.154879	0.688373		-0.923023	0.515155		0.267933	0.834508
668_t	14.4713	20.1582	93.071	19.5845	16.6892	18.6354		0.580162	0.59391		-0.34138	0.880286		-2.29123	0.129156
669_t	2.45354	2.82668	15.8133	1.58116	7.74762	5.10234		0.0655883	1		1.30812	0.692552		-1.67807	0.470128
670_t	30.1928	32.1974	16.1379	23.5259	34.6223	17.673		-0.25634	0.791434		0.0223678	1		0.169925	0.961183
671_t	17.7876	14.3942	24.7259	12.4905	18.5463	19.9182		-0.519374	0.668586		0.333657	0.891431		-0.321928	0.874824
672_t	66.2595	48.292	5.61204	53.4509	53.5651	42.3353		-0.250885	0.69741		0.0630098	0.981958		2.80735	0.123445
673_t	10.5658	15.4926	16.9037	17.4766	15.2314	25.6346		0.69362	0.560845		-0.106915	0.995287		0.612977	0.742527
674_t	87.2904	77.8872	118.866	99.5123	113.805	115.931		0.266501	0.625703		0.440573	0.772363		-0.0368368	0.985197
675_t	9.55903	11.3035	29.3034	10.0154	24.3003	22.7891		0.0655883	1		1.01862	0.605526		-0.334419	0.860544
676_t	18.8351	15.4659	28.9281	15.634	16.6534	28.684		-0.182339	0.913385		0.073657	1		0	1
677_t	29.8965	34.9072	53.1443	27.9722	59.5924	55.7957		-0.0339473	1		0.670692	0.679704		0.0794345	0.970094
678_t	12.7713	7.49058	26.1532	14.0831	29.7301	45.4455		0.172504	0.948612		1.99262	0.306348		0.791413	0.619597
679_t	1.53651	0.844864	17.3302	1.29963	4.70687	11.7213		-0.934412	1		2.21501	0.660695		-0.5025	0.826262
680_t	21.4475	20.3831	32.7878	18.6337	25.1926	11.5635		-0.0788016	0.994107		0.215013	0.929204		-1.45943	0.40823
681_t	24.888	77.2989	83.3988	27.7619	35.2257	50.1643		0.229087	0.820312		-1.24442	0.429342		-0.731183	0.610491
682_t	30.7593	23.103	24.674	24.7437	42.3781	55.158		-0.244752	0.798358		0.76184	0.658108		1.1375	0.461893
683_t	552.787	506.019	293.793	626.097	342.765	411.966		0.244472	0.542606		-0.667844	0.638881		0.486828	0.704658
684_t	34.9098	16.3126	16.571	26.9968	11.7978	9.88018		-0.308807	0.718683		-0.521953	0.821723		-0.765535	0.727187
685_t	33.8923	30.0246	23.7224	33.1265	12.2146	21.3479		0.0225196	1		-1.42884	0.438331		-0.192645	0.937306
686_t	14.937	10.227	31.2833	15.3699	32.6255	49.6255		0.0655883	1		1.61555	0.384757		0.68966	0.658275
687_t	9.33704	9.47825	292.667	14.2561	36.9289	35.7897		0.703018	0.603433		1.93261	0.295131		-3.02483	0.0327249
688_t	19.5416	26.4948	63.9835	17.6309	27.013	26.0789		-0.0864148	0.990802		-0.0524674	1		-1.29956	0.391342
689_t	49.8573	53.4822	29.7227	39.0636	23.2011	32.0283		-0.292866	0.683911		-1.31127	0.427261		0.0931094	0.975756
690_t	0	0	0	0	0.571007	1.33063		NA	NA		NA	1		NA	1
691_t	42.8766	37.1642	14.3951	35.8257	37.9588	21.7592		-0.190751	0.816767		-0.0684411	0.984813		0.652077	0.741885
692_t	14.2101	13.182	2.78375	16.4836	12.2631	5.52053		0.258233	0.867958		-0.222392	0.955098		1	0.820157
693_t	36.5402	38.2703	16.2849	31.7899	31.9815	23.3811		-0.143865	0.883856		-0.354843	0.843503		0.523562	0.791116
694_t	15.621	15.6103	36.9616	12.2084	33.7543	40.2205		-0.349449	0.808332		0.980548	0.585961		0.112475	0.959564
695_t	133.415	104.444	135.368	128.531	143.234	175.637		0.0215332	0.982422		0.352516	0.814583		0.382616	0.775095
696_t	0	0	0	0	0	0		NA	NA		NA	NA		NA	NA
697_t	8.30458	3.34865	15.9433	8.99108	1.19717	1.39489		0.235513	0.958471		-1.69188	0.832622		-4	0.174228
698_t	131.513	134.471	79.1677	122.676	7.65075	39.5797		-0.0362913	0.958584		-4.173	0.0166132		-0.981853	0.49895
699_t	6.41055	8.32547	49.4043	4.29649	9.85739	21.125		-0.519374	0.89329		0.215013	0.979686		-1.22239	0.44103
700_t	34.2078	39.3289	57.4637	39.2802	39.6	59.1988		0.263528	0.74274		-0.0703893	0.982741		0.049753	0.98585
701_t	264.784	272.551	163.685	314.384	291.114	352.241		0.310361	0.470358		-0.014797	0.994544		1.10188	0.397669
702_t	9.66351	20.1473	10.4356	11.1707	32.7952	48.0181		0.203092	0.954146		0.615551	0.735869		2.26303	0.181736
703_t	34.7743	31.8682	29.7292	31.3741	19.3209	40.7647		-0.109498	0.926222		-0.858988	0.63108		0.450661	0.785038
704_t	52.3208	37.1213	32.7261	31.0639	71.6937	54.4298		-0.680655	0.328256		0.853556	0.590588		0.710493	0.64366
705_t	0	0	0	0	0	0.310564		NA	NA		NA	NA		NA	NA
706_t	35.5707	40.7843	62.5129	31.3687	25.0606	25.1566		-0.15014	0.879479		-0.820611	0.629673		-1.33342	0.381082
707_t	28.7355	57.4798	79.345	32.9673	15.3424	14.6983		0.252001	0.776674		-2.03291	0.229142		-2.39689	0.123411
708_t	11.2431	14.3486	100.329	13.9007	55.2267	37.3031		0.413512	0.778809		1.86709	0.274295		-1.4344	0.317059
709_t	0.350085	0.898321	9.24139	0.552745	4.87852	6.27228		NA	0.991915		2.21501	0.660695		-0.584963	0.865301
710_t	16.9596	13.2251	38.0352	12.1019	25.7821	35.9101		-0.436912	0.736205		0.893085	0.642808		-0.0780025	0.979085
711_t	34.5496	26.7892	16.514	31.5562	51.104	64.9575		-0.0636947	0.976806		0.810623	0.626015		1.9349	0.215689
712_t	26.2812	24.5075	23.4573	31.4073	5.31739	21.9428		0.319345	0.719529		-2.42884	0.238468		-0.0641303	1
713_t	31.7109	18.2551	11.0397	23.0695	25.0031	25.3816		-0.41085	0.638928		0.367016	0.861089		1.18442	0.531325
714_t	57.8079	29.6116	31.7434	42.5899	93.4026	49.4677		-0.366128	0.582701		1.52535	0.332676		0.61471	0.69496
715_t	0	0	21.9602	0.573344	14.0468	4.26958		NA	0.991915		NA	0.115524		-2.45943	0.258303
716_t	13.3302	13.2324	31.5932	16.3905	23.1279	18.6256		0.365149	0.788766		0.716207	0.72166		-0.752072	0.664964
717_t	3.24304	2.45961	8.90971	2.37102	9.56514	10.7692		-0.519374	1		2.21501	0.469057		0.289507	0.943785
718_t	21.885	21.2022	10.5038	21.1555	19.5303	16.6293		-0.00152585	1		-0.177305	0.950249		0.628031	0.777812
719_t	31.7352	30.1481	21.0237	29.4387	29.64	29.5302		-0.0764307	0.968336		-0.106915	0.970978		0.514573	0.774459
720_t	190.809	137.729	38.411	204.454	36.8374	77.8245		0.160585	0.730315		-2.00599	0.194129		1.03747	0.476454
721_t	349.667	265.585	88.835	359.222	263.013	175.414		0.102217	0.812461		-0.123279	0.933864		0.975478	0.467942
722_t	0	0	0	0	0	0		NA	NA		NA	NA		NA	NA
723_t	14.0202	20.5577	23.5517	13.9142	37.0539	32.5765		0.0655883	1		0.710221	0.688009		0.459432	0.793579
724_t	172.395	156.614	136.704	172.444	165.68	109.112		0.0655883	0.899841		-0.0264965	0.99024		-0.329848	0.809845
725_t	61.3145	19.9249	26.724	52.329	64.0227	41.1952		-0.164709	0.814019		1.57116	0.339929		0.602665	0.712009
726_t	11.3891	5.79853	20.043	8.84836	6.68894	12.7533		-0.223918	0.946809		0.115477	1		-0.621488	0.763574
727_t	31.0247	32.3492	29.1191	19.9048	61.6203	62.5333		-0.56668	0.518455		0.847281	0.600193		1.1193	0.458207
728_t	26.2934	14.1742	14.8467	20.9316	14.1211	8.65965		-0.242534	0.823244		-0.106915	0.998319		-0.736966	0.752734
729_t	2.28376	8.37163	206.067	4.12091	19.7533	28.1303		1.06559	0.801122		1.21501	0.562967		-2.87915	0.0452438
730_t	37.7002	38.2703	17.2593	31.9207	23.4113	31.8242		-0.182339	0.839092		-0.831281	0.630105		0.912537	0.599566
731_t	38.9232	43.0957	27.4502	29.3839	26.7194	27.5744		-0.361833	0.650086		-0.778292	0.6447		0.0524674	1
732_t	227.379	326.905	270.083	249.199	103.454	109.894		0.199042	0.655903		-1.77356	0.228864		-1.29546	0.327701
733_t	33.9444	30.1562	16.4835	29.1841	23.7951	30.4081		-0.163894	0.870177		-0.428843	0.819425		0.906891	0.608521
734_t	8.22258	12.3027	8.69834	9.99238	3.87053	10.147		0.387516	0.854318		-1.69188	0.506491		0.152003	1
735_t	8.55741	15.3081	26.9431	5.55889	1.64482	12.2655		-0.519374	0.81268		-3.01381	0.245878		-1.16993	0.525799
736_t	18.3288	25.8417	88.6468	32.4373	4.74248	41.8378		0.895663	0.293604		-2.48543	0.224615		-1.08342	0.450089
737_t	14.1446	21.5082	28.6637	11.3436	2.01388	22.2916		-0.282335	0.87597		-3.56635	0.132721		-0.398549	0.830271
738_t	0	0	0	0	0	0		NA	NA		NA	NA		NA	NA
739_t	11.7119	17.173	35.6465	16.838	13.5435	19.1923		0.568089	0.638047		-0.387023	0.871231		-0.921997	0.584061
740_t	2.94943	9.61048	35.8617	10.3485	3.7794	12.8439		1.80255	0.314594		-1.42884	0.602981		-1.46949	0.394297
741_t	23.6356	29.2789	55.8075	30.3936	35.7697	40.7647		0.387516	0.662263		0.205029	0.920411		-0.449803	0.770084
742_t	88.5777	72.5867	40.8918	70.9045	33.8817	37.6682		-0.260398	0.651375		-1.20928	0.444541		-0.109624	0.960437
743_t	37.0775	48.3585	8.38196	26.3011	43.3798	13.2378		-0.443425	0.583673		-0.265613	0.879611		0.70044	0.783102
744_t	19.9129	19.2707	21.026	14.3727	27.175	18.2844		-0.448985	0.696455		0.400045	0.842248		-0.222392	0.929997
745_t	0	0	0	0	0	0		NA	NA		NA	NA		NA	NA
746_t	15.5262	11.2521	9.76454	13.364	20.4099	24.7799		-0.233972	0.892874		0.755581	0.719647		1.32193	0.487798
747_t	10.9279	3.33822	0.437075	7.80534	5.25113	0.509867		-0.393843	0.84298		0.63005	0.928131		NA	1
748_t	35.3578	37.8104	21.8342	37.793	21.8602	33.7926		0.184233	0.83196		-0.895411	0.604024		0.628031	0.713855
749_t	289.844	428.628	281.791	334.143	492.828	208.052		0.269384	0.527863		0.0936948	0.94877		-0.439112	0.736014
750_t	215.719	286.397	211.015	197.804	293.911	138.69		-0.0599425	0.904552		-0.0671142	0.965026		-0.602158	0.648511
751_t	31.6384	29.7295	18.8209	26.9367	23.1258	19.9594		-0.179524	0.860052		-0.490244	0.79172		0.0740006	1
752_t	71.8952	40.2562	82.2847	68.7858	94.531	187.996		0.0041878	1		1.14101	0.461971		1.19704	0.37376
753_t	80.0659	104.793	136.69	104.235	68.1682	101.69		0.4441	0.407846		-0.733698	0.6285		-0.425607	0.755033
754_t	19.0128	17.8595	13.1176	22.5142	16.5592	7.98377		0.341223	0.747191		-0.189377	0.951681		-0.70044	0.783102
755_t	177.259	180.115	185.078	155.718	100.121	95.7628		-0.116615	0.813423		-0.954912	0.516626		-0.946419	0.479427
756_t	144.096	132.584	146.246	137.457	75.7891	94.3168		-0.00630458	1		-0.91427	0.540869		-0.635236	0.638958
757_t	7.74059	13.3529	47.2041	6.98372	7.00151	18.8651		-0.127057	1		-1	0.677036		-1.30666	0.416028
758_t	15.3688	39.7814	59.914	17.2618	6.33009	7.02435		0.246161	0.869213		-2.84388	0.133233		-3.09954	0.0706655
759_t	342.659	562.462	174.649	412.57	105.497	105.942		0.333522	0.423115		-2.5271	0.0914125		-0.723291	0.58867
760_t	22.4862	13.7381	15.1093	28.4026	8.64417	10.9112		0.413512	0.651886		-0.744345	0.752333		-0.447459	0.859045
761_t	150.111	84.5671	73.5633	87.6751	24.2971	23.8866		-0.703799	0.159664		-1.93134	0.228063		-1.62449	0.280369
762_t	17.1954	19.5735	46.0431	10.2066	10.8721	17.7349		-0.699946	0.569728		-0.969412	0.633297		-1.35364	0.402711
763_t	4.0105	7.51405	17.5376	4.0204	4.28256	6.9858		0.0655883	1		-1.10692	0.723676		-1.36257	0.528241
764_t	6.00176	12.8122	38.4642	8.28164	9.50024	19.1736		0.480626	0.845049		-0.485427	0.853483		-1	0.548074
765_t	28.2426	32.797	16.4245	20.4592	23.7745	7.38696		-0.419838	0.655574		-0.566347	0.752452		-1.19265	0.596941
766_t	152.664	128.497	61.8276	166.513	57.437	39.1831		0.191905	0.691111		-1.27403	0.399307		-0.668794	0.65541
767_t	8.52988	7.26774	16.4865	7.27984	8.08687	14.0692		-0.296982	0.9303		0.0857299	1		-0.192645	0.957468
768_t	27.113	28.6742	130.953	23.3372	63.4202	77.646		-0.165737	0.891314		1.01238	0.531394		-0.748021	0.584398
769_t	4.53714	2.85118	10.2659	10.2337	8.09792	5.08058		1.06559	0.529935		1.30812	0.692552		-1	0.731224
770_t	1.23865	2.11892	5.54863	1.49005	1.19041	2.31169		0.0655883	1		-1.10692	0.981359		-1.58496	0.711689
771_t	17.5463	16.7875	25.8538	11.6355	12.057	19.1567		-0.519374	0.668586		-0.609416	0.782548		-0.452512	0.812767
772_t	24.382	26.621	19.7554	18.5681	21.9205	22.018		-0.271447	0.808122		-0.402371	0.836842		0.137504	0.966914
773_t	2.87101	3.06163	6.0129	2.35481	6.77255	2.92263		-0.519374	1		1.11548	0.761719		-1	0.820157
774_t	14.6808	8.86379	18.0298	11.1027	17.0138	18.3733		-0.381871	0.796707		0.810623	0.716804		0	1
775_t	38.8399	37.967	42.1884	31.6609	43.5483	47.3071		-0.219814	0.795587		0.104589	0.964643		0.162271	0.928619
776_t	18.4139	16.5938	11.4156	11.7678	10.6918	5.58445		-0.519374	0.668586		-0.734946	0.735119		-0.874469	0.751356
777_t	41.5164	28.7697	7.64286	24.1161	28.9681	40.7576		-0.741767	0.331484		-0.106915	0.971923		2.35755	0.183298
778_t	28.3654	26.2838	57.4818	15.9949	34.4544	45.4387		-0.741767	0.422792		0.280108	0.886502		-0.341037	0.826463
779_t	22.7911	27.9698	71.8151	32.632	38.093	48.8228		0.586421	0.479718		0.333657	0.856747		-0.555215	0.704802
780_t	71.1052	60.0947	46.767	63.8555	81.3068	79.9906		-0.0841588	0.910927		0.326044	0.838132		0.767339	0.594894
781_t	20.4311	33.9906	60.7217	23.0416	54.7522	65.9949		0.267222	0.810898		0.586982	0.721971		0.113657	0.94783
782_t	468.411	336.809	118.824	554.742	97.4618	144.795		0.311568	0.44188		-1.90361	0.198153		0.285091	0.835025
783_t	57.0383	107.157	181.365	96.4896	143.894	111.773		0.817661	0.143635		0.321543	0.830922		-0.692491	0.603719
784_t	6.1412	18.91	627.228	5.54072	675.19	314.957		0.0655883	1		5.0439	0.00278288		-0.993114	0.437795
785_t	0	0.23551	0.308354	0	0.30872	1.43883		NA	NA		NA	NA		NA	1
786_t	42.0765	28.5752	39.1142	56.3441	34.9041	54.5558		0.480626	0.46613		0.164387	0.940968		0.495957	0.747291
787_t	51.6602	50.8071	12.4981	44.3353	27.0441	25.3967		-0.17542	0.815514		-1.02445	0.533826		1.05889	0.573825
788_t	4.04229	5.14727	5.92246	4.41483	3.68038	4.52646		0.0655883	1		-0.428843	0.967713		-0.263034	1
789_t	48.4007	49.1165	47.2884	47.7323	84.557	114.835		0.0655883	0.954341		0.687766	0.658664		1.2909	0.358011
790_t	79.0397	112.216	36.129	97.9114	22.306	16.8584		0.376517	0.490291		-2.45484	0.125491		-1.08246	0.522437
791_t	50.2669	43.0895	20.043	38.3746	8.17537	10.3916		-0.33034	0.643288		-2.53318	0.165465		-1	0.623893
792_t	76.5603	65.91	106.339	83.7264	107.581	177.956		0.191119	0.745739		0.603578	0.691985		0.747813	0.575796
793_t	31.774	25.0869	15.0155	19.8465	25.3688	21.8953		-0.612484	0.477926		-0.106915	0.976338		0.552541	0.782703
794_t	48.3433	30.2609	15.197	39.0251	109.766	120.93		-0.233972	0.755235		1.76755	0.259103		3.01197	0.048035
795_t	37.0663	33.2615	51.1818	34.075	60.1202	64.0267		-0.0564022	0.981924		0.755581	0.641595		0.327575	0.82973
796_t	67.7525	48.3703	50.7164	51.1934	69.8925	74.2768		-0.349449	0.577419		0.437405	0.785437		0.537028	0.713043
797_t	86.7534	66.5986	97.1547	114.003	138.353	239.342		0.455535	0.384132		0.93552	0.532892		1.30095	0.328595
798_t	34.1715	25.1665	20.2773	28.1676	11.7927	15.1318		-0.21452	0.817313		-1.16581	0.541406		-0.415037	0.848467
799_t	117.741	116.087	195.837	81.5024	59.5037	100.019		-0.459503	0.381818		-1.05801	0.484352		-0.970854	0.466832
800_t	9.26872	16.2042	63.6488	12.222	6.85209	12.774		0.480626	0.765905		-1.29956	0.556834		-2.29956	0.151258
801_t	43.2516	49.2047	66.3328	47.9932	2.38891	31.1747		0.224286	0.760748		-4.72163	0.0256951		-1.0902	0.46617
802_t	27.3845	21.77	25.0198	32.1487	40.9037	49.5066		0.310701	0.722964		0.791205	0.647267		1	0.52331
803_t	13.826	9.17108	14.5357	11.2861	11.7057	18.7996		-0.282335	0.87597		0.308122	0.932699		0.341037	0.88373
804_t	11.539	8.10726	10.1534	6.94048	20.3309	20.4584		-0.712019	0.649832		1.21501	0.562967		1	0.623893
805_t	26.8122	29.0322	47.5149	22.8259	35.9428	31.4094		-0.165737	0.891314		0.205029	0.920411		-0.630766	0.688572
806_t	9.12303	11.2648	12.168	7.36457	9.32145	4.73151		-0.296982	0.9303		-0.396422	0.900681		-1.26303	0.628871
807_t	0.531493	0	1.02037	0	71.5109	1.19031		NA	1		NA	0.00260415		0	1
808_t	0	0	0	0	0.200097	0		NA	NA		NA	NA		NA	NA
809_t	0.231267	0.339104	0	0.417307	0	0.258967		NA	NA		NA	NA		NA	NA
810_t	32.5643	36.6443	15.2659	29.3802	21.8344	26.2885		-0.120825	0.918628		-0.856937	0.6214		0.793549	0.668219
811_t	18.3058	15.0984	9.3351	15.4837	17.8677	15.0536		-0.197446	0.907074		0.156119	0.9697		0.736966	0.752734
812_t	147.321	136.923	28.951	125.59	247.491	157.173		-0.156804	0.757896		0.74342	0.609116		2.43664	0.0898348
813_t	85.0327	50.3237	4.58929	61.313	170.99	76.0977		-0.413065	0.475285		1.66708	0.270531		3.926	0.0241682
814_t	14.5219	9.80875	11.681	11.4036	68.3601	66.4758		-0.381871	0.796707		2.65862	0.124993		2.45943	0.126592
815_t	30.3981	23.0494	65.7536	32.122	101.849	100.252		0.158698	0.876828		2.04195	0.200895		0.599462	0.669206
816_t	22.2418	22.5185	12.2001	27.7116	17.304	24.9059		0.413512	0.651886		-0.543014	0.785361		1.05889	0.573825
817_t	17.0069	19.3352	36.4357	11.3412	27.9514	17.6639		-0.562443	0.652833		0.452512	0.817005		-1	0.553484
818_t	0	0	0	0	0	0		NA	NA		NA	NA		NA	NA
819_t	0	0	0.577371	0	1.73417	0		NA	NA		NA	0.831819		NA	1
820_t	17.5508	16.6642	7.45695	13.758	19.0793	14.8203		-0.296982	0.828683		0.0535495	1		1.09954	0.635208
821_t	124.633	110.203	18.8518	114.15	38.4744	19.454		-0.0673059	0.909747		-1.64035	0.28897		0	1
822_t	95.8028	65.7349	15.327	83.1108	28.9198	13.0659		-0.144335	0.805506		-1.29333	0.4201		-0.206451	0.955317
823_t	42.3654	52.8019	6.10005	49.6898	26.4649	18.9759		0.317127	0.650476		-1.1344	0.489674		1.66297	0.440495
824_t	25.0085	18.3348	34.1417	31.087	8.54557	12.4462		0.375928	0.667032		-1.10692	0.59949		-1.5025	0.391885
825_t	20.9531	18.359	12.2641	25.3594	20.6281	18.3124		0.317127	0.75472		0.115477	0.981116		0.584963	0.788446
826_t	18.0103	25.3926	15.2935	16.8742	5.99152	4.65405		-0.0168738	1		-2.16581	0.283635		-1.58496	0.504915
827_t	36.8693	54.0611	6.31987	27.3242	24.044	2.94896		-0.388978	0.633135		-1.27684	0.437715		-1	0.820157
828_t	35.9152	48.8743	4.87934	26.5392	19.3804	5.03879		-0.349449	0.675005		-1.4737	0.380961		0	1
829_t	14.1621	20.6327	23.703	14.2517	28.4425	32.5302		0.0655883	1		0.308122	0.881746		0.459432	0.793579
830_t	19.4819	18.48	19.0554	16.744	14.1089	19.4374		-0.0948763	0.987285		-0.469485	0.833428		0	1
831_t	60.2419	49.2342	14.2197	68.6076	48.4044	49.7637		0.267222	0.666318		-0.136663	0.944446		1.8365	0.260872
832_t	13.3065	10.2202	14.1923	14.8639	21.7197	22.9418		0.272039	0.866504		1.03059	0.611058		0.716207	0.711721
833_t	48.4302	37.8451	18.6511	54.9455	18.1159	23.3811		0.261986	0.700266		-1.18492	0.495229		0.275634	0.900863
834_t	21.1681	6.65112	13.5463	13.6416	22.2811	18.0598		-0.519374	0.636066		1.54516	0.454963		0.36257	0.878441
835_t	2.9135	0	10.7207	0.438103	2.80002	9.78742		NA	0.552439		NA	0.680486		-0.137504	1
836_t	18.307	25.1115	20.124	19.9802	20.1479	24.7981		0.217591	0.87208		-0.428843	0.829267		0.321928	0.874824
837_t	3.67021	5.14416	21.6565	3.70091	12.0342	14.9887		0.0655883	1		1.15612	0.656476		-0.552541	0.782703
838_t	48.4716	66.6997	143.164	54.4969	134.734	199.574		0.235513	0.733877		0.903811	0.547212		0.483985	0.714968
839_t	23.1186	25.8005	23.5479	17.8452	25.0571	28.0449		-0.288049	0.799856		-0.163499	0.948465		0.222392	0.916169
840_t	110.979	92.7429	134.093	118.799	125.799	143.969		0.16599	0.754535		0.331206	0.827613		0.103836	0.943199
841_t	22.18	16.6781	10.9184	14.3671	1.6397	4.45787		-0.586488	0.579554		-3.19438	0.203742		-1.45943	0.598446
842_t	21.8665	15.6095	35.9038	16.0943	28.7572	23.8413		-0.393843	0.72045		0.751066	0.688505		-0.584963	0.72919
843_t	122.181	87.9021	183.049	111.265	137.724	157.274		-0.0707331	0.905189		0.542178	0.717187		-0.221079	0.870104
844_t	13.7416	17.8595	20.3856	29.3042	20.4099	37.7694		1.11621	0.220021		0.0450879	1		0.925999	0.577305
845_t	104.066	60.8651	121.22	103.385	92.1469	142.718		0.0516492	0.940137		0.485909	0.754025		0.241008	0.861218
846_t	22.0763	24.8358	13.5186	28.1595	14.6321	19.606		0.413512	0.651886		-0.843881	0.65731		0.514573	0.806818
847_t	5.31493	3.50695	1.02037	2.15786	3.57554	2.38062		-1.25634	0.702324		-0.106915	1		1	1
848_t	35.3279	30.7251	25.6	32.811	24.2989	27.1486		-0.0193006	1		-0.476149	0.796284		0.0544478	1
849_t	2635.1	4568.43	1845.11	3582.29	1657.32	900.759		0.508551	0.178049		-1.5699	0.271331		-1.03402	0.413442
850_t	9.28004	6.64162	9.43824	8.97069	18.8989	24.4944		0.0655883	1		1.33366	0.534723		1.41504	0.466304
851_t	24.0264	31.9269	99.46	21.6771	14.9127	57.1715		-0.0599425	1		-1.20002	0.505021		-0.796467	0.571238
852_t	7.79523	8.21536	7.48272	9.23084	10.301	6.00114		0.235513	0.958471		0.215013	0.979686		-0.222392	1
853_t	13.348	8.56276	13.4535	9.63427	13.4695	15.3205		-0.312923	0.866188		0.4236	0.883526		0.206451	0.955317
854_t	9.27138	13.7944	31.4107	12.0552	14.4137	23.5119		0.480626	0.765905		-0.106915	0.998319		-0.369234	0.8402
855_t	151.412	145.977	111.317	118.05	129.533	116.625		-0.290173	0.55743		-0.274372	0.855071		0.0759489	0.961935
856_t	20.022	15.1683	38.9191	11.2902	28.7029	24.6622		-0.796908	0.47421		0.844175	0.651655		-0.641546	0.6975
857_t	9.73132	14.8285	10.8065	11.5342	21.0885	28.4174		0.328623	0.860486		0.378512	0.866337		1.34792	0.463751
858_t	21.0367	18.5879	34.5984	18.547	33.1249	38.519		-0.0788016	0.994107		0.689551	0.704341		0.156119	0.937292
859_t	16.1352	16.9486	11.7748	14.6427	8.25214	10.883		-0.0275211	1		-1.19438	0.579485		-0.125531	1
860_t	53.3473	61.0615	76.8129	57.217	64.8715	78.0239		0.170558	0.808361		-0.0152847	1		0.0186157	1
861_t	24.3601	41.9854	646.534	21.9782	1.6429	1.43568		-0.0599425	1		-4.49923	0.036346		-9.33762	3.27939e-06
862_t	2.14942	0.525279	22.008	1.93925	1.37714	1.60458		0.0655883	1		-0.106915	1		-3.45943	0.148981
863_t	70.6202	59.2015	29.4493	55.62	81.221	69.032		-0.276804	0.656867		0.350292	0.825681		1.25054	0.402851
864_t	11.4138	16.5036	11.8693	11.442	10.0552	8.52064		0.0655883	1		-0.87245	0.685519		-0.415037	0.89121
865_t	81.8927	64.4769	65.9637	81.4344	85.0335	93.2964		0.0478863	0.954759		0.302476	0.849329		0.494765	0.727048
866_t	5.30957	6.4878	18.6879	4.12507	11.1977	8.588		-0.25634	1		0.767554	0.78395		-1.078	0.605279
867_t	31.5682	68.0435	213.33	62.3744	56.7332	118.067		1.01978	0.11969		-0.361488	0.82216		-0.852067	0.520042
868_t	20.1988	17.6881	37.1623	21.261	19.9513	17.906		0.135978	0.938543		0.0450879	1		-1.03953	0.535608
869_t	27.2583	27.909	15.7895	36.4654	31.1649	30.5232		0.480626	0.54714		0.0399262	1		0.954196	0.586741
870_t	29.6022	10.8513	35.5193	30.0461	14.2246	45.5783		0.0655883	0.980869		0.241008	0.948047		0.353637	0.828346
871_t	12.5153	15.0741	72.0813	8.67029	16.5383	7.75793		-0.464926	0.76962		0.073657	1		-3.16993	0.0566585
872_t	26.2967	26.453	43.8808	25.3807	26.5948	28.7616		0.00900481	1		-0.0524674	1		-0.601451	0.707963
873_t	0	0.267892	0.350753	0.659346	0.35117	0		NA	0.991915		NA	NA		NA	NA
874_t	49.2818	34.2778	40.8369	42.1829	63.1498	68.3913		-0.156804	0.843596		0.782902	0.627305		0.729911	0.621086
875_t	419.469	182.08	65.8731	361.568	170.16	154.686		-0.145372	0.729783		-0.205319	0.890631		1.23173	0.367025
876_t	246.904	104.13	59.4496	198.176	377.755	212.675		-0.253422	0.57258		1.75489	0.232818		1.85207	0.1755
877_t	348.62	184.945	93.5341	282.298	623.261	390.377		-0.241944	0.571171		1.64479	0.256822		2.05274	0.125188
878_t	0	7.20382	1.179	0	0	0		NA	NA		NA	0.283029		NA	1
879_t	0	0	0	0	0	0		NA	NA		NA	NA		NA	NA
880_t	136.099	114.534	61.5088	118.73	108.659	120.082		-0.127057	0.80977		-0.184221	0.906312		0.952694	0.491202
881_t	115.644	97.1477	189.638	94.1922	148.186	151.078		-0.237804	0.655172		0.502625	0.736019		-0.331451	0.803901
882_t	0.313425	0.765953	3.71061	0.659817	4.51826	4.67955		NA	0.991915		2.21501	0.660695		0.321928	1
883_t	63.0544	53.3128	42.4382	55.7992	77.3153	61.6796		-0.104337	0.890601		0.431951	0.785539		0.561879	0.708192
884_t	56.9956	72.4206	78.8774	56.9435	42.846	52.6633		0.0655883	0.945403		-0.850575	0.588332		-0.57586	0.690319
885_t	58.9646	73.8832	68.6069	39.335	92.3859	98.4405		-0.531652	0.419744		0.207193	0.897935		0.506185	0.719246
886_t	29.8756	45.1542	64.8562	31.5159	41.0802	58.6732		0.158698	0.876828		-0.241216	0.893589		-0.139725	0.933392
887_t	18.5227	17.7772	33.2973	13.9769	36.8971	26.0209		-0.374984	0.760692		0.932613	0.597479		-0.343954	0.849015
888_t	10.9408	12.9274	27.0712	10.1585	20.57	25.2162		-0.0719152	1		0.584963	0.781236		-0.111031	0.97203
889_t	62.6403	70.6875	53.055	57.6235	18.8864	28.1948		-0.0537106	0.958934		-2.00873	0.220739		-0.920566	0.55148
890_t	97.2313	109.456	62.0215	117.72	90.4299	54.0875		0.348319	0.501829		-0.383246	0.801319		-0.199309	0.90111
891_t	70.9466	64.1377	85.768	77.2445	115.091	106.025		0.182628	0.765178		0.738575	0.626037		0.301656	0.830992
892_t	38.4566	26.8829	84.6222	28.587	47.6412	66.6687		-0.324358	0.690923		0.72316	0.667056		-0.343302	0.812675
893_t	3.03926	7.69747	116.962	4.23776	5.57623	32.7954		0.480626	0.973412		-0.521953	0.889106		-1.82597	0.202899
894_t	18.1594	17.6971	3.61382	12.3877	10.6415	5.95154		-0.519374	0.668586		-0.817409	0.698991		0.584963	0.91508
895_t	70.3105	49.9857	53.7889	66.7035	53.4433	63.7014		0.00239452	1		-0.0228509	1		0.245112	0.874907
896_t	54.1831	44.1378	17.0159	31.9866	79.3948	48.6882		-0.689299	0.315131		0.737434	0.638326		1.52725	0.34311
897_t	0	0	0	0	0	0		NA	NA		NA	NA		NA	NA
898_t	0	0.154628	0.607364	0	0.40539	0.472345		NA	NA		NA	NA		NA	1
899_t	9.75566	9.83442	26.5886	12.2596	9.04084	19.7025		0.328623	0.860486		-0.258918	0.958223		-0.432959	0.818998
900_t	4.21306	4.03917	13.0657	3.21632	9.0323	10.887		-0.349449	1		1.06301	0.729667		-0.241008	0.950246
901_t	0	0	0	0	0	0		NA	NA		NA	NA		NA	NA
902_t	4.20002	12.9327	31.4468	15.9152	10.4947	17.8717		2.06559	0.134747		-0.485427	0.853483		-0.784271	0.654452
903_t	21.9116	16.7946	52.822	18.8705	24.887	28.4396		-0.145916	0.929881		0.449478	0.825128		-0.920566	0.55148
904_t	8.59768	7.51553	11.9034	6.71279	7.94501	12.5898		-0.296982	0.9303		-0.106915	1		0.115477	1
905_t	17.2878	16.7073	2.26292	24.8141	0.755203	3.51973		0.621982	0.515141		-4.19438	0.133876		1	0.890996
906_t	142.858	125.319	152.587	134.477	234.907	233.48		-0.0281938	0.970037		0.803817	0.581329		0.606798	0.644252
907_t	28.4728	19.831	47.1466	31.6828	62.0247	81.0366		0.258233	0.77446		1.52535	0.355291		0.785261	0.585792
908_t	59.0548	85.1482	47.2394	71.4846	42.566	57.8622		0.332692	0.583888		-1.09004	0.482635		0.303392	0.846047
909_t	74.8949	67.9708	47.1893	112.52	36.4646	26.6006		0.656949	0.214234		-1.02445	0.518381		-0.799701	0.612674
910_t	0.361784	0	4.51464	0	14.2554	0.810235		NA	NA		NA	0.115524		-2.32193	0.664621
911_t	0	0	0	1.90562	0.811953	4.25724		NA	0.724156		NA	1		NA	0.580523
912_t	41.628	43.8575	58.7054	38.3923	23.8064	42.5857		-0.0788016	0.948621		-0.981384	0.559979		-0.456378	0.764404
913_t	1.2546	0.459901	1.2043	0	0.602866	2.80974		NA	1		NA	1		1.58496	0.871555
914_t	1835.8	3691.57	1331.65	2950.97	1660.51	979.755		0.750226	0.0484889		-1.25927	0.374146		-0.44274	0.724788
915_t	2855.52	4909.89	2202.27	3592.35	1489.88	698.269		0.39638	0.293224		-1.82733	0.203675		-1.65752	0.196201
916_t	166.406	128.516	132.243	166.618	85.4196	91.2335		0.0742532	0.885873		-0.708752	0.63531		-0.536599	0.694355
917_t	26.2934	25.3246	5.19634	17.6756	24.7739	7.21637		-0.464926	0.633123		-0.106915	0.976338		0.485427	0.923194
918_t	87.1117	65.1514	32.5499	80.1764	41.0166	36.6615		-0.0554271	0.942618		-0.771731	0.627222		0.165059	0.934291
919_t	16.9029	16.4016	8.11265	11.2134	12.9001	10.5771		-0.562443	0.652833		-0.406475	0.86754		0.459432	0.883847
920_t	8.08548	5.65424	3.34334	5.27476	3.22777	1.6715		-0.612484	0.793457		-1.10692	0.775941		-0.584963	1
921_t	80.5697	71.4379	195.998	66.0057	469.59	248.591		-0.229868	0.701499		2.61985	0.0831045		0.345292	0.792503
922_t	67.9901	58.1099	140.999	64.2944	85.6085	101.58		-0.0218745	1		0.461369	0.767971		-0.467126	0.731091
923_t	105.733	60.5449	55.0591	112.229	26.8981	30.1798		0.145023	0.790673		-1.28277	0.428194		-0.874469	0.568514
924_t	10.8858	10.9604	2.08989	7.72619	6.27711	0.975178		-0.393843	0.84298		-0.981384	0.706694		-1	1
925_t	85.3333	40.7453	57.9687	117.261	37.43	68.6031		0.526562	0.312124		-0.255014	0.889432		0.250543	0.869896
926_t	11.8968	12.6678	11.4199	5.62233	27.7669	29.181		-0.934412	0.545421		1	0.596361		1.39855	0.443566
927_t	67.5468	78.619	104.402	46.137	71.8843	57.2622		-0.498313	0.42503		-0.240771	0.881397		-0.86755	0.535764
928_t	254.279	170.644	203.244	306.189	85.1466	179.922		0.334291	0.438381		-1.11538	0.451368		-0.173483	0.897918
929_t	53.4828	49.6857	25.5767	43.0273	30.4316	20.7557		-0.236067	0.741046		-0.843881	0.608381		-0.308122	0.879008
930_t	113.77	101.814	9.71614	101.55	46.6929	24.0287		-0.0948763	0.869994		-1.22475	0.424673		1.26303	0.511927
931_t	54.2039	47.0068	68.0248	58.2279	87.159	71.7964		0.168682	0.809161		0.781439	0.614947		0.0824622	0.964159
932_t	67.96	47.777	38.4264	58.7951	24.6042	54.7295		-0.139231	0.838374		-1.04802	0.528467		0.533432	0.728393
933_t	0.169757	0	1.30361	0.153158	1.14201	1.9009		NA	NA		NA	1		1	1
934_t	25.9419	18.7872	23.9909	28.5431	55.0318	91.0444		0.22313	0.821825		1.42652	0.393475		1.92283	0.195136
935_t	131.933	99.8866	96.845	120.977	163.672	185.876		-0.0599425	0.919711		0.606781	0.681872		0.939246	0.482544
936_t	1.34092	3.93236	0.643583	0.907356	3.22174	4.50461		0.0655883	1		-0.521953	0.971008		2.32193	0.664621
937_t	36.2785	24.8072	23.1045	34.9343	23.8024	23.8275		0.0249464	1		-0.165809	0.948776		0.0614005	1
938_t	33.9792	29.8574	38.8526	44.858	37.218	40.2874		0.469979	0.5148		0.195648	0.924099		0.0365259	1
939_t	35.6982	30.6163	45.905	37.6769	32.3659	30.9233		0.143591	0.877472		-0.0611115	0.992405		-0.569366	0.720551
940_t	17.5129	13.5153	11.6286	10.2169	21.26	22.8545		-0.782409	0.509255		0.478047	0.824688		0.938599	0.627189
941_t	45.1491	41.7968	11.753	27.9618	17.2827	14.1388		-0.61891	0.4012		-1.41177	0.411988		0.222392	0.952924
942_t	132.111	108.233	119.165	122.977	112.656	94.866		-0.0362913	0.958584		-0.0416237	0.984347		-0.324962	0.815284
943_t	302.614	218.842	330.004	227.521	275.99	515.206		-0.344696	0.427912		0.226822	0.876609		0.642106	0.615391
944_t	0	0	0	0	0	0.232813		NA	NA		NA	NA		NA	NA
945_t	0	0.349045	0	0.214771	0	0		NA	NA		NA	NA		NA	NA
946_t	61.1523	47.2968	86.2771	55.9307	110.921	111.181		-0.0577941	0.954895		1.13291	0.459143		0.368151	0.792119
947_t	49.546	36.3244	57.468	45.0739	93.6452	54.5558		-0.0864148	0.928578		1.27775	0.412462		-0.0515303	0.985401
948_t	7.34245	8.24284	5.94683	2.69121	5.51287	5.9095		-1.1568	0.624195		-0.521953	0.889106		0	1
949_t	24.8655	19.7862	31.7278	25.7172	15.1542	26.146		0.122172	0.932918		-0.521953	0.804171		-0.29956	0.872279
950_t	9.9429	10.5699	57.743	12.1104	15.7668	35.0716		0.328623	0.860486		0.433653	0.862855		-0.728698	0.630756
951_t	52.7673	59.6838	99.8095	53.7869	72.403	78.0862		0.0925554	0.912935		0.156119	0.928734		-0.358454	0.800038
952_t	1467.77	1254.25	1459.64	1587.99	1966.55	1631.74		0.178947	0.640867		0.542544	0.699209		0.160673	0.898298
953_t	353.614	268.756	80.3337	303.086	192.577	209.864		-0.158843	0.711186		-0.585921	0.684894		1.39232	0.300609
954_t	6.78888	4.0989	30.6669	6.48537	9.5948	10.7323		-0.156804	1		1.21501	0.672236		-1.49476	0.406303
955_t	1.26912	0.6203	21.1162	1.14503	77.857	39.3181		0.0655883	1		6.17849	0.00605954		0.893085	0.588287
956_t	14.3591	37.5659	33.5156	11.5914	71.0328	68.2088		-0.156804	0.965394		0.794904	0.616765		1	0.500601
957_t	0.818499	1.20016	1.12241	0.105495	92.7088	90.4753		NA	1		6.43224	0.00388324		6.49185	0.00202469
958_t	0	0	0	0	0	0		NA	NA		NA	NA		NA	NA
959_t	12.1637	17.8355	62.9001	10.0893	247.563	262.966		-0.197446	0.953661		3.67736	0.0240869		2.06164	0.130248
960_t	32.7601	41.0152	59.0232	33.8767	27.6092	47.9715		0.108657	0.92564		-0.657112	0.70015		-0.297681	0.848572
961_t	23.078	36.6589	123.071	26.0268	36.9652	33.0206		0.242466	0.816956		-0.106915	0.965629		-1.89812	0.184847
962_t	25.0286	29.6416	76.2338	23.8841	45.9489	43.8363		0.00669465	1		0.509756	0.765675		-0.788496	0.587514
963_t	240.885	147.854	90.438	235.71	125.295	124.889		0.0353421	0.946043		-0.350584	0.814125		0.473931	0.730089
964_t	14.7104	8.29602	20.0947	8.16738	19.0311	19.6401		-0.841302	0.526826		1.14101	0.592843		0	1
965_t	11.0608	6.37149	14.6621	8.07847	13.6671	16.5142		-0.393843	0.84298		1.11548	0.643846		0.180572	0.959414
966_t	8.6685	7.06141	16.8731	8.03815	17.1246	20.7618		-0.104337	1		1.17319	0.598136		0.304855	0.892999
967_t	5.03176	5.79701	4.83004	3.24268	2.07248	1.60984		-0.671377	0.874657		-1.69188	0.660806		-1.32193	0.795698
968_t	0	0	0	0	0	0		NA	NA		NA	NA		NA	NA
969_t	37.5385	67.339	76.6673	61.9713	52.1957	76.9147		0.771857	0.229704		-0.472565	0.76694		0	1
970_t	3.24801	0	18.7068	0	9.36452	7.27411		NA	0.552439		NA	0.233631		-1.44057	0.497415
971_t	5.67614	13.5247	184.571	7.6817	13.6377	23.8351		0.480626	0.845049		-0.106915	0.998319		-2.94642	0.04288
972_t	31.6941	25.7259	103.358	18.7655	57.9277	47.3732		-0.686484	0.426879		1.05063	0.521103		-1.13191	0.42301
973_t	1.008	1.47803	0	0	5.81246	5.6437		NA	1		2.47805	0.576355		NA	0.404372
974_t	47.308	54.3549	104.379	52.238	78.7163	111.484		0.211439	0.76701		0.441978	0.779847		0.0939761	0.951746
975_t	36.8279	32.0627	38.6657	40.4952	43.1358	37.3729		0.178063	0.833604		0.31935	0.85903		-0.0759489	0.979552
976_t	13.0334	13.6506	13.4046	10.9191	21.4728	20.8493		-0.17542	0.959816		0.478047	0.824688		0.691878	0.730809
977_t	10.7927	9.68032	22.1528	6.42253	9.59992	16.5853		-0.808881	0.625488		-0.106915	1		-0.371969	0.860275
978_t	26.7917	21.587	31.0648	16.0349	21.4143	26.4363		-0.689299	0.464251		-0.174029	0.949841		-0.253757	0.896275
979_t	67.2227	61.3494	16.3328	61.6564	139.932	95.8891		-0.0463045	0.966466		1.09163	0.467912		2.58496	0.0909883
980_t	55.5936	49.9473	140.301	56.9062	49.3483	61.7997		0.0911234	0.911469		-0.136062	0.944346		-1.17509	0.392438
981_t	11.863	13.292	24.2787	14.9438	12.9067	18.7979		0.387516	0.784088		-0.106915	1		-0.337035	0.870332
982_t	0.31098	0	0	0.841718	0.298868	0.348228		NA	0.991915		NA	NA		NA	NA
983_t	62.0772	58.0333	55.8051	61.3414	179.294	148.588		0.0421294	0.974081		1.51892	0.311719		1.41181	0.305666
984_t	28.0909	14.8025	17.9063	20.1962	30.1605	24.0832		-0.419838	0.655574		0.893085	0.629871		0.415037	0.835178
985_t	41.282	29.993	33.558	58.7203	57.5453	89.5381		0.590679	0.361901		0.844175	0.604867		1.40439	0.332782
986_t	21.7713	21.9354	11.9769	14.818	23.1258	10.9777		-0.486953	0.649753		-0.0427849	1		-0.125531	1
987_t	25.69	25.2553	24.0997	22.1245	29.1784	18.3063		-0.17542	0.885923		0.10721	0.974049		-0.415037	0.835178
988_t	0.269669	1.18624	0.258858	0.729903	0.518331	0.905908		NA	0.991915		-0.106915	1		NA	1
989_t	16.333	13.2001	17.7151	10.7909	14.3372	14.185		-0.47498	0.722284		3.20343e-16	1		-0.36257	0.878441
990_t	23.9401	24.9417	65.3126	32.9673	14.5312	22.5748		0.52502	0.52746		-0.843881	0.65731		-1.49881	0.326137
991_t	10.8695	6.78208	20.2016	7.30288	18.003	18.9046		-0.586488	0.735426		1.25565	0.565288		-0.0740006	1
992_t	37.0074	27.954	85.7595	35.0752	153.76	186.271		-0.014582	1		2.35252	0.133375		1.11289	0.407452
993_t	0	0	0	0	0.382746	0		NA	NA		NA	NA		NA	NA
994_t	4.21617	1.54553	2.02357	0	4.05196	16.5241		NA	0.402866		0.893085	0.9075		3.08746	0.231717
995_t	5.71933	8.85209	31.1102	9.1735	79.3948	74.0061		0.650551	0.737138		3.02694	0.0814608		1.25526	0.396233
996_t	15.2437	17.0925	35.2905	12.9442	128.403	132.54		-0.140863	0.97049		2.80562	0.084613		1.926	0.17572
997_t	20.1158	25.5733	59.7769	20.2727	27.9702	51.5205		0.0655883	1		3.20343e-16	1		-0.206451	0.897985
998_t	15.501	11.0513	7.61551	9.36023	10.1465	9.15717		-0.764487	0.549313		-0.244419	0.957052		0.169925	1
999_t	9.13504	11.4811	28.8118	5.88701	22.5752	45.3008		-0.519374	0.81268		0.957215	0.631727		0.633872	0.691227
1000_t	552.348	334.143	175.231	511.335	471.529	623.091		-0.0457566	0.914332		0.392024	0.783464		1.83188	0.162083
1001_t	65.1991	42.5476	110.728	62.0561	53.7083	65.7879		-0.00258316	1		0.221708	0.900745		-0.750022	0.589167
1002_t	14.6476	20.4383	44.1465	13.2153	56.3082	61.5516		-0.140863	0.97049		1.37851	0.407395		0.494765	0.742397
1003_t	4.74547	3.943	48.8928	5.13776	10.9455	9.91924		0.0655883	1		1.35252	0.620373		-2.29278	0.174957
1004_t	13.7887	8.08731	46.3258	7.46429	13.2517	15.4403		-0.934412	0.50186		0.593525	0.822275		-1.61667	0.324554
1005_t	18.8993	19.8127	42.4718	17.2904	7.38411	21.7564		-0.0948763	0.987285		-1.62149	0.435888		-0.932886	0.56539
1006_t	6.33456	14.6837	19.8514	6.63968	20.6807	20.2368		0.287981	0.963525		0.378512	0.866337		0	1
1007_t	17.943	22.1987	47.3651	23.6083	108.494	49.8118		0.480626	0.626925		2.18854	0.171197		0.0892673	0.966862
1008_t	34.4844	30.7274	57.801	31.5911	71.891	71.2889		-0.0218745	1		1.10881	0.486902		0.291766	0.846236
1009_t	216.892	197.906	220.397	195.685	256.506	283.401		-0.081253	0.866541		0.269353	0.853682		0.363299	0.78051
1010_t	29.5473	73.2191	289.867	32.523	31.804	65.5111		0.203092	0.826992		-1.29674	0.41362		-2.13551	0.116363
1011_t	44.6602	72.9262	289.371	50.3667	52.6754	71.6045		0.217591	0.763986		-0.568819	0.717349		-2.005	0.138357
1012_t	24.1414	26.7411	106.296	24.1484	94.5699	85.5067		0.0655883	0.994431		1.70805	0.280645		-0.301656	0.830992
1013_t	20.2545	14.4481	25.6168	13.829	32.2234	28.9636		-0.448985	0.696455		1.08573	0.552875		0.157541	0.946548
1014_t	9.84615	7.21865	16.5925	8.68599	20.6076	20.8259		-0.0864148	1		1.47805	0.479723		0.304855	0.892999
1015_t	45.1234	60.2308	67.5611	45.1364	94.2737	46.6836		0.0655883	0.957808		0.540783	0.726244		-0.532874	0.718741
1016_t	48.5534	46.2389	48.5288	45.1607	54.8402	63.337		-0.0572684	0.966272		0.150883	0.936418		0.36257	0.811369
1017_t	884.764	793.443	317.648	994.204	441.527	205.504		0.233157	0.550493		-0.95019	0.503463		-0.626382	0.629001
1018_t	13.6969	10.5703	31.3126	11.382	31.0034	38.142		-0.282335	0.87597		1.38785	0.45664		0.293731	0.867271
1019_t	21.3596	19.9102	26.9472	17.8946	21.7007	17.426		-0.156804	0.924741		0.0305883	1		-0.667425	0.716102
1020_t	18.841	12.5574	12.0571	11.8476	12.0715	5.11461		-0.597377	0.605532		-0.222392	0.955098		-1.26303	0.628871
1021_t	12.564	8.59711	5.22611	6.04558	0.402487	0.468961		-1.04989	0.473882		NA	0.19923		NA	0.483403
1022_t	13.9867	11.7924	18.7963	11.9881	9.40933	21.1436		-0.156804	0.965394		-0.521953	0.847429		0.14439	0.965651
1023_t	10.44	9.18488	21.5199	8.32858	11.4064	14.0286		-0.25634	0.939096		0.182591	0.985381		-0.652077	0.741885
1024_t	113.096	63.0821	117.939	136.615	36.4711	74.8915		0.343441	0.491798		-0.91427	0.567037		-0.653824	0.635491
1025_t	76.914	50.0651	66.2405	81.0671	22.7972	60.3691		0.138652	0.822489		-1.22721	0.459992		-0.137504	0.93434
1026_t	345.101	245.866	353.87	317.951	317.613	339.155		-0.0519813	0.90898		0.263453	0.855639		-0.0624641	0.963414
1027_t	48.3396	34.0446	21.5567	44.9866	59.6257	55.4082		-0.0275211	1		0.712513	0.660779		1.32193	0.396304
1028_t	168.085	347.545	184.73	232.09	123.612	54.5558		0.531252	0.239118		-1.59566	0.275434		-1.75002	0.202797
1029_t	21.5049	21.9124	37.0871	16.7714	24.1703	26.9378		-0.30638	0.791051		0.0186157	1		-0.454566	0.788943
1030_t	18.5601	25.5135	4.454	10.4658	15.6075	14.2884		-0.860411	0.454012		-0.807355	0.668143		1.80735	0.469779
1031_t	50.2512	38.8221	29.0457	26.8126	63.8726	57.4802		-0.82338	0.248712		0.607683	0.706211		0.974909	0.523329
1032_t	51.7209	48.2386	38.3353	37.0651	60.8746	66.3467		-0.425398	0.539927		0.23886	0.889143		0.796467	0.591618
1033_t	96.0484	103.755	83.7352	97.9599	144.927	152.237		0.0953357	0.874595		0.372554	0.80382		0.85561	0.527378
1034_t	18.7756	13.1299	24.1229	14.073	25.262	22.9652		-0.374984	0.760692		0.836501	0.667797		-0.0614005	1
1035_t	11.6637	10.9562	8.39707	19.731	5.95499	11.02		0.802554	0.458024		-0.981384	0.706694		0.459432	0.883847
1036_t	57.9179	49.0718	47.7286	52.5012	72.7282	56.2893		-0.0644722	0.948453		0.4682	0.76898		0.222392	0.891099
1037_t	0	0	0	0	0	0		NA	NA		NA	NA		NA	NA
1038_t	0	0	0	0	0	0		NA	NA		NA	NA		NA	NA
1039_t	0	0	0	0	0	0		NA	NA		NA	NA		NA	NA
1040_t	36.4903	38.3016	78.4767	24.8267	136.06	139.553		-0.46048	0.573882		1.73262	0.260137		0.843881	0.535582
1041_t	53.4351	34.5667	6.03445	46.7923	31.7185	32.5575		-0.107743	0.897883		-0.236198	0.903645		2.45943	0.194491
1042_t	1637.23	1504.35	961.443	1854.35	1308.86	852.593		0.245175	0.520677		-0.307255	0.826795		-0.171991	0.891934
1043_t	28.4561	31.2936	23.5904	26.8406	38.5354	56.487		0.0131209	1		0.224291	0.908512		1.22239	0.429238
1044_t	2.90867	2.93215	3.49008	1.64016	2.44596	4.47846		-0.519374	1		-0.691878	0.975318		0.415037	1
1045_t	21.5307	30.0525	45.7071	24.6554	9.55022	16.2276		0.250013	0.815089		-1.69188	0.365378		-1.52356	0.350638
1046_t	0	0	0	0	0	0		NA	NA		NA	NA		NA	NA
1047_t	22.0865	26.1939	33.3605	23.7364	8.42807	15.2756		0.191119	0.874501		-1.80735	0.354126		-1.1375	0.512234
1048_t	0	0.185714	0.972624	0	0.243445	0.567305		NA	NA		NA	NA		0	1
1049_t	0	1.00617	1.31738	3.71462	3.29737	5.37874		NA	0.37007		1.47805	0.877946		2.32193	0.664621
1050_t	38.0755	27.6147	23.187	35.83	3.54121	23.8395		-0.0124142	1		-2.91427	0.160301		0.0614005	1
1051_t	45.4871	62.5286	1.28422	8.14752	155.254	78.2757		-2.42626	0.00610356		1.19193	0.426363		6.2854	0.00318316
1052_t	12.7558	10.7157	95.1496	13.1869	30.3921	37.7923		0.0655883	1		1.34054	0.474722		-1.32193	0.357164
1053_t	137.467	92.4178	99.619	111.77	107.048	123.511		-0.225089	0.658791		0.11099	0.947508		0.31034	0.822933
1054_t	2.64544	1.45462	3.17423	0.596693	0	2.22173		-1.51937	0.813531		NA	0.991131		-0.584963	1
1055_t	19.465	14.8618	19.7903	17.1461	9.18741	23.8601		-0.0948763	0.987285		-0.843881	0.709852		0.263034	0.904367
1056_t	0	0	0	0.794392	0	0.492974		NA	0.991915		NA	NA		NA	NA
1057_t	22.4862	41.2142	94.7332	33.8126	33.6162	72.7411		0.69362	0.397372		-0.377004	0.829981		-0.380031	0.789251
1058_t	52.2002	29.5725	20.043	43.2428	21.435	38.7913		-0.208587	0.775657		-0.621488	0.734106		0.963474	0.559889
1059_t	80.4177	43.0349	17.4672	69.3769	39.4889	30.893		-0.147815	0.814046		-0.247778	0.891602		0.866733	0.620947
1060_t	15.0545	25.932	41.95	13.1869	13.204	37.4798		-0.140863	0.97049		-1.10692	0.557322		-0.182864	0.920935
1061_t	33.9301	85.1514	111.489	23.5481	16.3043	87.679		-0.436912	0.605061		-2.51631	0.127403		-0.334984	0.810967
1062_t	36.4244	35.5304	30.3714	33.0021	30.1108	17.1099		-0.0599425	0.979413		-0.36995	0.838448		-0.819428	0.643248
1063_t	8.45973	10.5622	26.1306	8.38824	40.3292	23.8232		0.0655883	1		1.75558	0.328557		-0.115477	0.97114
1064_t	13.2107	8.03677	28.33	8.87581	22.691	35.2514		-0.464926	0.76962		1.41665	0.484274		0.321928	0.856896
1065_t	16.0879	14.4298	1.80716	9.88246	12.8296	3.64131		-0.612484	0.635605		-0.21383	0.954273		1	0.890996
1066_t	0	0	0	0	1.08052	0		NA	NA		NA	1		NA	NA
1067_t	47.8533	59.8706	107.348	70.3928	61.4859	88.5318		0.609909	0.317369		-0.0830685	0.968653		-0.265734	0.851479
1068_t	58.8358	57.2109	159.919	56.9943	58.3299	70.7376		0.0158353	1		-0.0818242	0.970084		-1.17218	0.388634
1069_t	115.682	81.2564	13.6311	90.3085	63.5767	22.8824		-0.30054	0.569897		-0.446765	0.774773		0.716207	0.711721
1070_t	23.9759	20.6201	3.09813	32.0313	11.0779	4.13041		0.480626	0.569948		-1.0398	0.603422		0.415037	1
1071_t	27.6465	18.6295	8.58588	25.6769	9.18218	7.51185		-0.0413269	1		-1.18492	0.567648		-0.169925	1
1072_t	11.4636	5.60297	3.668	8.6189	6.42663	2.13944		-0.223918	0.946809		-0.106915	1		-1	0.890996
1073_t	7.56596	5.54694	9.57349	3.72336	11.8984	12.7083		-0.934412	0.660553		0.893085	0.733301		0.378512	0.897644
1074_t	0	0	0.443991	0	0	0		NA	NA		NA	NA		NA	NA
1075_t	32.1447	43.5528	6.90425	29.7226	37.9758	10.0428		-0.0275211	1		-0.318419	0.856004		0.514573	0.875319
1076_t	12.0132	7.33951	18.4506	15.8966	40.4085	39.0111		0.480626	0.708453		2.40766	0.19876		1.11548	0.501916
1077_t	98.6229	27.3094	37.7996	146.912	76.7118	150.161		0.635904	0.199226		1.40498	0.379388		1.98089	0.160223
1078_t	58.767	65.283	57.8643	79.0966	30.8183	45.6173		0.486726	0.40416		-1.17509	0.462945		-0.334419	0.829376
1079_t	0	0.592027	0	0	0	0.90424		NA	NA		NA	0.991131		NA	1
1080_t	11.9056	8.72855	10.942	8.91316	12.1723	16.4518		-0.349449	0.855278		0.308122	0.932699		0.540568	0.817259
1081_t	31.6023	29.9267	49.295	38.0163	56.9464	58.9792		0.313516	0.694451		0.819084	0.616468		0.267933	0.864723
1082_t	69.4312	67.5334	49.0391	61.7525	58.1965	56.7645		-0.0887398	0.906185		-0.336397	0.834928		0.21818	0.892906
1083_t	29.0595	34.1721	9.9426	34.5248	11.6135	9.02104		0.33689	0.683816		-1.60942	0.373771		-0.152003	1
1084_t	1.05626	0.0967993	1.2674	0.833861	0.253781	0.887086		0.0655883	1		NA	NA		0	1
1085_t	11.9927	14.8371	32.3772	10.82	23.0511	40.2874		-0.0599425	1		0.509756	0.805071		0.321928	0.850703
1086_t	14.3094	16.4857	28.4527	12.9103	34.8714	69.2439		-0.0413269	1		1.02237	0.567894		1.30117	0.385094
1087_t	6.42845	11.6555	18.5861	5.45258	17.6093	28.923		-0.197446	1		0.478047	0.836175		0.610053	0.734506
1088_t	5.30116	15.2685	24.7163	5.46608	18.1953	30.9526		0.0655883	1		0.156119	0.9697		0.31034	0.868597
1089_t	4.50258	5.33245	15.2935	1.87492	6.9901	19.3919		-1.25634	0.702324		0.378512	0.955456		0.341037	0.88373
1090_t	3.45132	8.01267	13.0941	2.66901	10.9773	16.471		0.0655883	1		0.352516	0.923278		0.29956	0.912898
1091_t	17.8095	12.6067	12.3795	11.6355	8.85301	11.0028		-0.519374	0.668586		-0.63743	0.798091		-0.125531	1
1092_t	13.1728	10.9172	14.9537	10.4379	26.8606	22.8313		-0.312923	0.866188		1.18854	0.534936		0.616671	0.752055
1093_t	26.0484	26.1703	4.16736	25.2423	19.0072	1.62047		0.00900481	1		-0.559427	0.770073		-1	0.890996
1094_t	0.337999	0.920409	4.95944	0.261386	0.928099	1.62208		NA	NA		-0.106915	1		-1.32193	0.795698
1095_t	0.720197	3.23315	17.3589	0.320438	3.70725	4.60677		NA	1		0.308122	1		-1.76553	0.438134
1096_t	10.8843	7.29579	14.6271	7.57546	6.57509	6.26811		-0.393843	0.84298		-0.106915	1		-1.32193	0.571778
1097_t	41.8978	37.0724	49.0014	44.7529	43.9685	42.8717		0.165124	0.837076		0.143063	0.945329		-0.188445	0.913338
1098_t	24.7201	30.9682	67.9619	20.3542	60.2005	47.0309		-0.25634	0.815902		0.845779	0.60246		-0.532874	0.718741
1099_t	148.557	96.3973	87.4007	120.52	142.195	176.412		-0.234717	0.637694		0.457869	0.759649		1.01649	0.449731
1100_t	345.007	226.774	159.878	329.673	212.335	392.04		0.001458	1		-0.205543	0.88901		1.29278	0.32171
1101_t	9.38646	11.0598	65.0019	9.98092	29.64	46.1722		0.217591	0.956232		1.34054	0.474722		-0.498806	0.738263
1102_t	205.771	230.669	188.394	144.957	585.302	510.386		-0.441003	0.341268		1.23363	0.390289		1.43976	0.268155
1103_t	5.25869	4.42235	10.0957	3.90723	6.39166	9.35242		-0.25634	1		0.478047	0.943493		-0.152003	1
1104_t	0	0	0	0	0	0		NA	NA		NA	NA		NA	NA
1105_t	10.2339	4.04003	2.26698	13.0212	6.80903	0.293837		0.4441	0.772804		0.70044	0.864308		NA	0.841558
1106_t	19.6126	21.226	13.8956	17.2736	5.83413	8.88928		-0.168877	0.919257		-1.91427	0.359439		-0.63743	0.795915
1107_t	253.954	168.326	149.07	289.013	205.434	251.639		0.251829	0.562867		0.180247	0.904143		0.758111	0.563157
1108_t	14.9766	21.5534	34.0769	16.7651	37.5825	54.9699		0.246161	0.869213		0.681581	0.698583		0.693897	0.650316
1109_t	2.34662	4.42391	7.723	5.14169	0.644348	2.2523		1.38752	0.651975		-2.10692	0.709955		-2	0.571779
1110_t	1000.35	792.543	560.749	1185.11	539.068	335.837		0.310475	0.422998		-0.663951	0.638765		-0.73954	0.562565
1111_t	37.1202	41.1052	36.3744	44.6541	44.2213	58.0197		0.347988	0.633394		-0.00503559	1		0.688056	0.649924
1112_t	81.7047	70.8833	47.0575	86.0016	65.8715	21.3479		0.134301	0.824507		-0.212268	0.898203		-1.16227	0.466497
1113_t	87.1058	89.8386	19.8406	49.2844	41.1471	46.2898		-0.762645	0.190532		-1.24122	0.423587		1.20163	0.454349
1114_t	33.5039	15.0449	7.23616	16.2475	16.5019	19.6964		-1.02187	0.23353		0.073657	1		1.51457	0.468703
1115_t	169.619	287.516	189.378	179.082	234.113	212.835		0.140013	0.771401		-0.406475	0.778047		0.172467	0.898139
1116_t	16.2249	10.8956	22.511	14.0234	17.2964	20.0004		-0.127057	0.975175		0.521116	0.823883		-0.201634	0.93505
1117_t	80.8982	90.2111	130.513	93.2284	75.7873	153.771		0.264897	0.635515		-0.350841	0.821579		0.233364	0.864767
1118_t	27.8932	25.3577	32.13	8.05308	31.0959	13.7431		-1.74177	0.0864307		0.203425	0.926237		-1.19265	0.496725
1119_t	11.32	10.435	10.1471	9.01156	9.27919	8.57483		-0.223918	0.946809		-0.258918	0.958223		-0.152003	1
1120_t	142.432	133.946	143.88	137.924	96.7508	121.08		0.0243657	0.976205		-0.573092	0.70072		-0.251062	0.855175
1121_t	29.9595	20.1871	46.2129	24.6864	62.5781	98.3168		-0.197446	0.848971		1.54844	0.347495		1.09115	0.441812
1122_t	22.6399	21.2361	29.7221	30.6393	60.7947	83.5114		0.496223	0.563347		1.4315	0.384828		1.48543	0.311676
1123_t	22.2806	25.4824	107.792	22.5142	3.42604	8.98175		0.129719	0.93617		-3.16581	0.148637		-3.58496	0.0253769
1124_t	1437.63	1301.79	265.257	2355.1	364.338	233.993		0.777252	0.0419838		-1.94563	0.179878		-0.179484	0.892229
1125_t	0.566514	0	11.4199	1.02224	8.16673	4.44059		0.0655883	1		NA	0.274001		-1.45943	0.598446
1126_t	1.32572	1.45792	4.13586	0.598046	2.54817	3.34015		0.0655883	1		1.47805	0.877946		-0.415037	1
1127_t	68.2666	65.4491	32.7649	60.0123	62.2432	41.1619		-0.114984	0.871135		-0.175087	0.919203		0.313158	0.854093
1128_t	49.1081	89.0699	6.25546	20.7883	99.3116	23.4555		-1.1568	0.118509		0.046708	0.983002		1.9386	0.34358
1129_t	42.8345	26.13	31.0734	34.5161	37.3952	36.6146		-0.231393	0.771326		0.402098	0.825624		0.255257	0.887941
1130_t	3.24201	4.55565	9.59545	2.68126	6.23147	3.93286		0.0655883	1		0.156119	1		-1.32193	0.650101
1131_t	15.6445	4.46044	68.8296	12.1544	104.829	69.1004		-0.349449	0.808332		4.60733	0.0137101		0	1
1132_t	7.08181	1.58644	29.8352	4.43705	49.9105	38.5488		-0.741767	0.770154		4.53694	0.0326426		0.378512	0.823417
1133_t	23.1421	8.92974	24.5527	36.264	462.958	620.572		0.711951	0.372795		5.57803	0.00154737		4.63459	0.00187843
1134_t	9.3621	8.70778	22.6681	7.81633	14.2348	20.9669		-0.104337	1		0.530515	0.837587		-0.131245	0.968085
1135_t	17.5393	21.8041	43.9203	15.1363	26.0171	46.1115		-0.197446	0.907074		0.134093	0.964921		0.0641303	0.982312
1136_t	3.78002	7.39013	12.0949	5.68401	4.84372	8.46555		0.650551	0.829898		-0.592342	0.883415		-0.584963	0.831705
1137_t	9.31839	8.85594	6.2945	10.1198	14.0965	19.9029		0.217591	0.956232		0.530515	0.837587		1.73697	0.413485
1138_t	47.8874	59.5316	43.5693	57.8571	62.4301	51.7581		0.338607	0.605426		-0.0596095	0.980954		0.241008	0.88321
1139_t	1.85227	1.35798	5.17239	1.51923	4.04573	5.09104		0.0655883	1		1.89308	0.760201		0	1
1140_t	13.0168	13.6332	17.85	12.7507	7.50591	17.4912		0.0655883	1		-0.91427	0.694595		-0.0824622	1
1141_t	45.162	53.9798	43.3515	55.5628	25.7787	18.3896		0.38109	0.564798		-1.16136	0.478602		-1.25634	0.441967
1142_t	14.3647	27.6449	7.92856	12.9601	1.38052	2.81492		-0.0413269	1		-4.91427	0.0505998		-1.41504	0.676771
1143_t	51.0622	51.2931	53.9546	53.3012	112.983	119.454		0.121083	0.877461		1.04084	0.494851		1.13993	0.413002
1144_t	109.498	94.9718	38.008	96.5864	74.6969	66.7807		-0.102683	0.860189		-0.447952	0.770595		0.818162	0.580797
1145_t	8.02865	14.0944	22.9789	8.50626	11.8217	16.9084		0.235513	0.958471		-0.329308	0.907804		-0.436099	0.828923
1146_t	11.3585	15.0837	22.2178	12.1815	13.5937	21.8383		0.191119	0.952191		-0.206451	0.95353		0	1
1147_t	0	0	0	0	0	0		NA	NA		NA	NA		NA	NA
1148_t	0	0	0	0	0	0.600982		NA	NA		NA	NA		NA	1
1149_t	0	0	0	0	0	0		NA	NA		NA	NA		NA	NA
1150_t	46.7714	50.0065	121.594	43.9564	63.6787	82.9248		-0.0295689	1		0.249229	0.882751		-0.555698	0.686138
1151_t	42.9884	36.9196	57.771	28.8117	25.9688	37.1346		-0.502695	0.503539		-0.615929	0.724022		-0.648528	0.668881
1152_t	31.5399	37.2229	62.7663	29.8441	42.8796	58.5757		-0.0275211	1		0.109896	0.962485		-0.0946369	0.959429
1153_t	21.9538	23.7079	48.982	20.0748	33.6438	31.5597		-0.0719152	0.997224		0.395585	0.832517		-0.61471	0.69496
1154_t	33.5451	29.8634	58.6505	23.7797	71.3853	87.8706		-0.436912	0.605061		1.13594	0.477372		0.576789	0.685618
1155_t	42.1617	40.1838	85.6646	32.0163	57.4027	84.5877		-0.326729	0.673274		0.404047	0.808167		-0.0168738	1
1156_t	50.5821	42.0892	64.7887	52.4957	73.6636	73.494		0.0936027	0.913963		0.710221	0.653176		0.167457	0.915361
1157_t	7.90057	5.79226	13.2717	28.5122	17.0839	22.1172		1.92357	0.0528127		1.39559	0.534118		0.758992	0.699681
1158_t	10.5774	9.86971	11.9994	8.6756	5.54478	12.9211		-0.223918	0.946809		-0.843881	0.76175		0.115477	1
1159_t	60.9003	38.9661	57.3959	65.9346	70.2339	88.0332		0.179245	0.783648		0.736966	0.643199		0.626542	0.660015
1160_t	3066.29	318.961	65.0576	3768.31	330.938	993.12		0.36303	0.335268		-0.0536404	0.972251		3.93328	0.00561735
1161_t	58.5124	52.9606	35.5953	58.4395	19.6701	32.8953		0.0409263	0.977746		-1.51291	0.363588		-0.125531	0.955646
1162_t	11.1403	8.49414	28.2313	13.6694	14.5607	23.4523		0.413512	0.778809		0.799975	0.734885		-0.283793	0.886574
1163_t	45.7867	36.2712	28.1972	36.9105	40.3459	45.9441		-0.24852	0.744047		0.0450879	0.996482		0.716207	0.651653
1164_t	40.8133	34.2697	25.1136	37.1374	177.01	145.699		-0.0825103	0.945756		2.27323	0.141951		2.54597	0.0800099
1165_t	101.5	95.2506	31.178	146.521	105.351	77.2874		0.592835	0.230412		0.0374747	0.987478		1.31259	0.373428
1166_t	29.4104	32.0164	23.9538	17.6898	39.3995	29.9392		-0.622468	0.492648		0.178487	0.930921		0.321928	0.864692
1167_t	23.3535	26.5678	48.6995	14.1678	39.8573	43.7348		-0.650619	0.526893		0.460125	0.795078		-0.155278	0.931287
1168_t	13.542	16.7754	18.3781	13.9031	13.4634	10.9809		0.0655883	1		-0.493938	0.827891		-0.710493	0.740563
1169_t	4.97568	6.38381	7.16431	3.36687	10.1615	2.78583		-0.671377	0.874657		0.63005	0.839113		-1.22239	0.744551
1170_t	27.0251	25.7573	25.9416	21.9443	35.7122	42.3669		-0.229868	0.830188		0.36257	0.845311		0.691878	0.669207
1171_t	76.9953	60.7541	50.7339	89.4826	175.585	210.429		0.274535	0.627672		1.42178	0.342582		2.04182	0.13878
1172_t	14.2515	10.2054	17.4979	6.87753	14.652	22.6388		-0.934412	0.50186		0.478047	0.851		0.436099	0.828923
1173_t	97.2822	112.723	6.37732	68.5034	79.8113	80.2395		-0.4258	0.443099		-0.605166	0.688241		3.73697	0.0279694
1174_t	5.22985	6.05406	7.92661	3.72512	34.9186	30.8225		-0.25634	1		2.43741	0.207889		1.9542	0.292709
1175_t	39.1622	54.6719	18.8423	27.5198	30.239	5.81833		-0.412459	0.602171		-0.981384	0.546507		-1.66297	0.440495
1176_t	54.0383	35.8447	107.696	45.0398	64.2986	43.7983		-0.197446	0.785008		0.72316	0.653158		-1.29546	0.3595
1177_t	23.1488	21.5103	68.4711	27.6852	31.3013	33.7583		0.349381	0.707996		0.387849	0.840514		-1	0.500601
1178_t	13.2873	19.4831	40.086	12.3306	18.6074	25.5066		-0.0498889	1		-0.106915	0.985766		-0.621488	0.704934
1179_t	36.9289	19.0944	11.9405	37.1759	16.4377	16.9761		0.0655883	0.968675		-0.354843	0.877555		0.5025	0.826262
1180_t	9.99892	12.5052	33.0286	13.0012	12.1532	31.2845		0.4441	0.772804		-0.222392	0.955098		-0.0901978	0.976384
1181_t	11.9664	10.2353	1.36746	12.3386	7.66686	1.91424		0.0655883	1		-0.428843	0.897493		1	1
1182_t	34.1878	30.1235	56.9032	41.0322	34.3634	60.0582		0.335678	0.660404		0.073657	0.985922		0.0740006	0.971918
1183_t	175.85	141.899	294.029	181.32	349.249	432.184		0.106003	0.828389		1.19042	0.411691		0.555215	0.665182
1184_t	23.4993	10.6021	2.97458	27.4921	11.4161	0.867495		0.296914	0.761269		-0.106915	1		-1.58496	0.871555
1185_t	39.9979	49.6046	80.0183	42.4949	72.569	76.1828		0.135978	0.877628		0.439053	0.783434		-0.0740006	0.967523
1186_t	598.263	548.075	283.619	759.075	171.683	360.186		0.409543	0.301867		-1.77868	0.222316		0.342106	0.791104
1187_t	88.6592	78.7255	36.4552	67.8046	83.9208	55.8536		-0.322682	0.572708		-0.0183785	0.999639		0.63743	0.676218
1188_t	117.083	127.72	57.0591	130.476	74.438	42.3576		0.217591	0.670248		-0.897462	0.549175		-0.440573	0.774088
1189_t	42.5393	23.9903	16.7524	45.2685	11.5309	18.321		0.131177	0.877651		-1.10692	0.565724		0.0824622	1
1190_t	187.753	119.612	20.525	160.146	59.3962	45.9187		-0.167072	0.726608		-1.13116	0.454407		1.13124	0.47991
1191_t	81.9478	61.4247	1.7611	89.9358	50.5449	24.6528		0.199889	0.727351		-0.365227	0.82306		3.64386	0.116482
1192_t	47.9215	66.7535	11.5001	44.3167	70.2339	65.7353		-0.0599425	0.963977		-0.0437214	0.987902		2.45943	0.126592
1193_t	100.623	130.311	417.378	92.1096	151.762	180.939		-0.0690612	0.915704		0.118644	0.94018		-1.20406	0.353974
1194_t	34.3511	62.2201	71.7669	34.0307	43.3702	33.186		0.0655883	0.973525		-0.634847	0.691563		-1.12553	0.446393
1195_t	52.2002	63.4194	62.9923	63.2433	87.434	145.297		0.342429	0.589307		0.358748	0.819797		1.20263	0.380493
1196_t	61.758	81.1977	66.396	41.6038	116.727	106.96		-0.496291	0.442541		0.4236	0.780606		0.697073	0.616842
1197_t	15.7799	18.4266	17.6147	13.7216	17.0867	16.1509		-0.127057	0.975175		-0.189377	0.951681		-0.169925	0.961183
1198_t	17.5832	20.948	16.3509	7.93198	11.0896	12.9211		-1.10434	0.35826		-1.0398	0.603422		-0.29956	0.912898
1199_t	18.7318	18.3753	19.2471	16.9002	29.9191	49.0411		-0.0948763	0.987285		0.63005	0.735963		1.36678	0.392215
1200_t	24.4838	32.6366	28.4875	31.4612	44.9212	49.0171		0.434822	0.614882		0.340544	0.847154		0.807355	0.606226
1201_t	155.047	115.918	60.003	162.003	125.155	127.297		0.129314	0.794246		0.000888086	1		1.08179	0.433647
1202_t	3.79091	2.77929	2.83028	2.28016	3.64326	1.41499		-0.934412	0.849745		0.308122	1		-1.58496	0.871555
1203_t	179.533	123.881	175.985	135.68	28.4183	79.9416		-0.338802	0.475913		-2.25376	0.15214		-1.1375	0.39919
1204_t	16.9379	14.3713	19.1818	16.1402	20.6678	13.6389		-0.0218745	1		0.478047	0.824688		-0.440573	0.84175
1205_t	60.7237	40.8956	25.7558	61.1567	143.182	135.203		0.0655883	0.941999		1.6954	0.268187		2.37638	0.10181
1206_t	34.41	33.1562	11.0102	30.7497	83.1469	86.2373		-0.0676782	0.974095		1.22373	0.437313		2.96683	0.0623338
1207_t	37.6645	69.2398	80.4033	25.8666	87.5222	47.8412		-0.481899	0.54512		0.243992	0.879234		-0.736966	0.609432
1208_t	26.3748	27.9575	3.69213	22.8044	24.8195	9.35242		-0.111289	0.947653		-0.270414	0.89562		1.16993	0.706947
1209_t	13.7761	31.5312	1.61266	13.3385	2.58332	0.376247		-0.0413269	1		-3.52195	0.0948937		NA	0.841558
1210_t	53.7239	28.5752	23.5099	28.2746	44.2917	47.4783		-0.881944	0.204756		0.494535	0.774748		0.969626	0.540735
1211_t	151.734	118.904	37.3155	128.601	114.49	84.252		-0.171112	0.733179		-0.168843	0.914271		1.18286	0.414627
1212_t	323.162	228.077	55.3481	220.185	195.882	150.154		-0.488442	0.258442		-0.325095	0.823597		1.44746	0.293994
1213_t	49.8953	44.5327	18.2209	49.665	48.4731	31.276		0.0655883	0.952178		-0.0138058	1		0.784271	0.654452
1214_t	11.1008	10.27	15.73	9.53845	19.8128	14.5022		-0.0719152	1		0.893085	0.669623		-0.0931094	1
1215_t	389.045	355.351	52.6129	368.458	177.65	85.444		-0.014476	0.979319		-1.10286	0.444831		0.68147	0.633819
1216_t	669.152	551.02	141.631	648.096	216.36	205.554		0.0195759	0.964861		-1.45794	0.312502		0.536753	0.684875
1217_t	0	0	0	0	0	0		NA	NA		NA	NA		NA	NA
1218_t	6.39186	4.06134	12.6803	9.99591	11.4668	13.3606		0.802554	0.639811		1.35252	0.620373		0	1
1219_t	14.8181	15.7032	26.8964	10.4523	16.0535	11.4643		-0.519374	0.706986		-0.106915	0.992555		-1.29546	0.485058
1220_t	13.1614	16.7591	24.6026	8.12464	13.9802	17.0648		-0.634851	0.67115		-0.387023	0.871231		-0.556393	0.770103
1221_t	0	2.31202	5.79104	0	0.395313	3.83835		NA	NA		NA	0.796692		-0.584963	0.91508
1222_t	316.001	186.776	8.62185	213.643	78.4736	8.22909		-0.496725	0.251957		-1.36841	0.356723		-0.169925	1
1223_t	0	0	0	0	3.52639	3.424		NA	NA		NA	0.558828		NA	0.699278
1224_t	47.7482	39.8164	35.3377	51.6296	37.1311	31.8356		0.181066	0.803946		-0.21939	0.907758		-0.129283	0.954543
1225_t	19.2881	16.3406	19.7491	13.9217	23.068	24.9581		-0.374984	0.760692		0.416647	0.844424		0.321928	0.874824
1226_t	46.7714	49.6494	26.1895	51.722	35.8973	40.735		0.211439	0.76701		-0.580846	0.725365		0.657112	0.686794
1227_t	18.9149	11.346	4.9518	17.0654	14.8731	7.70199		-0.0948763	0.987285		0.340544	0.904187		0.678072	0.853321
1228_t	1.80445	1.65366	66.2533	0.814007	6.93668	15.1544		-0.934412	1		1.70044	0.644227		-2.1375	0.175447
1229_t	13.8531	14.7194	2.6981	4.34733	3.47311	0.449636		-1.74177	0.241201		-2.42884	0.322543		NA	0.699278
1230_t	20.5415	23.1691	36.4024	25.661	43.2793	36.2722		0.373711	0.699074		0.795788	0.642332		0	1
1231_t	22.7575	22.3243	28.614	19.9539	20.3309	31.5849		-0.136046	0.934714		-0.244419	0.918037		0.142019	0.950873
1232_t	31.9201	25.8655	24.9962	49.2614	18.5676	25.3967		0.680298	0.330367		-0.559427	0.770073		0	1
1233_t	684.349	527.478	264.288	622.545	394.181	270.241		-0.0691758	0.865332		-0.526523	0.710947		0.0324215	0.983148
1234_t	28.5044	16.4515	20.3757	22.9813	8.74281	13.5824		-0.268831	0.784164		-0.93699	0.670379		-0.514573	0.806818
1235_t	27.8401	27.3359	28.3147	17.1938	49.2115	44.3498		-0.654304	0.4788		0.752907	0.652994		0.652077	0.68422
1236_t	36.7085	30.3693	33.9438	23.3961	46.6068	51.2875		-0.620303	0.440864		0.540783	0.750288		0.584963	0.706981
1237_t	2.1979	0.805691	0.527448	0	2.64037	1.84587		NA	0.753479		1.47805	0.877946		1	1
1238_t	4.97992	6.5718	3.82422	8.53667	9.57191	7.80696		0.913585	0.620625		0.407658	0.912292		1	0.769571
1239_t	9.45745	9.32895	6.93252	9.30841	12.0637	3.65845		0.0655883	1		0.308122	0.932699		-0.807355	0.838662
1240_t	20.0282	18.8906	18.1452	25.1759	3.3522	19.2772		0.387516	0.694164		-2.76988	0.23146		0.0780025	1
1241_t	31.5248	29.1822	41.5707	28.7297	51.4131	65.9662		-0.0764307	0.968336		0.707529	0.670761		0.652077	0.660254
1242_t	102.819	119.124	44.8459	90.2262	77.8974	38.028		-0.129059	0.823381		-0.716331	0.633531		-0.243926	0.886435
1243_t	20.266	39.1708	67.203	36.5687	95.0223	77.0199		0.953114	0.234529		1.17754	0.448232		0.200697	0.89537
1244_t	39.0804	38.9661	15.0055	34.2013	27.7931	18.8174		-0.132351	0.892116		-0.584963	0.735092		0.341037	0.88373
1245_t	16.8722	17.6917	81.0733	14.2489	30.1676	33.8319		-0.21452	0.900262		0.63005	0.735963		-1.25239	0.391277
1246_t	0	0	0.350315	0	0.350731	0.204329		NA	NA		NA	NA		NA	NA
1247_t	78.1362	73.7967	133.683	58.8849	684.67	694.3		-0.337171	0.572492		3.10359	0.0427147		2.3727	0.0752338
1248_t	0	0	0	0	0	0		NA	NA		NA	NA		NA	NA
1249_t	163.826	122.592	35.0753	140.384	59.0709	54.1945		-0.162681	0.741782		-1.16679	0.43999		0.625604	0.684002
1250_t	81.7346	54.9884	23.9989	78.0804	22.1791	21.5352		-0.00656144	1		-1.42884	0.386675		-0.125531	0.969175
1251_t	180.394	116.105	35.4325	166.246	56.6449	37.6668		-0.0512253	0.924809		-1.13201	0.455133		0.118644	0.957696
1252_t	58.3693	47.6639	34.6197	49.2368	38.7655	34.0088		-0.177683	0.802235		-0.406475	0.810019		-0.0418202	1
1253_t	0	0	0	0	0	0		NA	NA		NA	NA		NA	NA
1254_t	0	0	1.16918	0	0.780377	0		NA	NA		NA	1		NA	1
1255_t	72.8326	81.0033	71.8151	82.2506	46.1877	114.29		0.233316	0.690715		-0.923203	0.552505		0.662965	0.631928
1256_t	519.286	605.48	188.209	612.173	147.32	85.1603		0.303385	0.450523		-2.14803	0.144923		-1.1452	0.394087
1257_t	285.412	113.976	47.4473	301.141	313.371	361.556		0.14439	0.741092		1.35021	0.355251		2.94526	0.0349183
1258_t	12.7246	15.128	18.4867	15.2037	54.204	67.7776		0.272039	0.866504		1.74108	0.30618		1.91754	0.215853
1259_t	184.423	7.85443	1.46912	208.16	19.8567	85.2613		0.242466	0.597555		1.21501	0.562967		6.40939	0.00242805
1260_t	1.23603	0.226547	7.11887	2.50914	2.0788	2.76816		1.65055	0.774139		NA	0.831819		-1.22239	0.744551
1261_t	0.258234	0.757292	1.73517	0.232984	0	1.44582		NA	NA		NA	0.991131		-1	1
1262_t	3.59411	5.05043	6.90005	4.5938	4.31766	2.68307		0.387516	0.969684		-0.428843	0.967713		-1.22239	0.744551
1263_t	0	2.07888	43.7977	0	16.8462	34.0613		NA	NA		2.98055	0.244258		-0.371969	0.820926
1264_t	7.61253	5.58109	11.2932	8.3667	5.05471	11.0042		0.0655883	1		-0.36995	0.965083		0	1
1265_t	9.42972	12.9625	0	27.65	0	3.95969		1.70302	0.0837373		NA	0.107909		NA	0.580523
1266_t	8.84147	5.06412	7.95658	12.7133	129.846	110.143		0.596103	0.681134		4.59352	0.0115474		3.78136	0.0196586
1267_t	62.1623	31.3724	45.133	92.4673	55.8486	85.1859		0.634954	0.256614		0.746243	0.649009		0.917538	0.522805
1268_t	2.89427	12.7315	10.4184	5.22254	18.08	20.2559		0.802554	0.818145		0.36257	0.882886		1	0.623893
1269_t	3.94363	6.68601	4.9685	3.55802	11.1332	10.212		0.0655883	1		0.545161	0.856305		1	0.731224
1270_t	32.4191	47.1329	50.635	55.0281	66.0093	73.8349		0.846948	0.20985		0.38289	0.814265		0.537028	0.713043
1271_t	10.3727	11.0614	7.24135	13.6123	5.43746	5.27959		0.551015	0.691375		-1.24442	0.632316		-0.485427	0.923194
1272_t	55.5129	58.215	90.3863	51.3529	73.6105	114.095		-0.0693412	0.943879		0.244557	0.882106		0.341037	0.806949
1273_t	4.3094	1.84299	17.5807	2.75402	16.7388	11.8629		-0.349449	1		2.98055	0.244258		-0.584963	0.788446
1274_t	15.4249	9.9296	32.8633	11.5407	16.8127	14.3235		-0.25634	0.884815		0.65862	0.771724		-1.23704	0.47802
1275_t	64.6247	40.2945	16.8129	56.671	23.7983	37.8734		-0.123889	0.862313		-0.843881	0.62157		1.16046	0.488401
1276_t	18.5797	11.8054	2.37798	5.58767	30.9505	19.4182		-1.59738	0.191722		1.26232	0.496018		3.24793	0.193232
1277_t	28.415	25.734	34.9416	32.674	35.3401	38.6812		0.302628	0.726222		0.321928	0.865597		0.156119	0.937292
1278_t	10.3079	13.7579	7.35756	7.86922	11.6845	10.9506		-0.25634	0.939096		-0.329308	0.907804		0.652077	0.819845
1279_t	0.980944	0	20.7156	0	5.65642	1.09844		NA	1		NA	0.385239		-4.39232	0.104514
1280_t	47.1039	29.9633	40.561	52.4977	30.9562	41.4986		0.211439	0.76701		-0.0596095	0.993922		0	1
1281_t	9.88526	16.5653	42.0225	10.1928	10.8574	6.32531		0.0655883	1		-0.734946	0.735119		-2.80735	0.123445
1282_t	28.1078	32.2844	62.9556	39.7298	42.3204	36.7202		0.580162	0.444596		0.285402	0.876329		-0.767827	0.607585
1283_t	0	0	2.9475	0	0.590201	0		NA	NA		NA	1		NA	0.699278
1284_t	0.247311	0	0	0	0.475356	0		NA	NA		NA	NA		NA	NA
1285_t	38.6085	45.1542	15.0007	51.4207	60.9577	88.5245		0.452611	0.508694		0.331969	0.841959		2.56884	0.0962113
1286_t	12.0235	14.5998	53.3793	12.8818	54.165	43.3361		0.181066	0.950351		1.74108	0.30618		-0.301656	0.850067
1287_t	7.93844	7.18944	16.5851	9.69006	7.18046	6.79769		0.387516	0.854318		-0.106915	1		-1.28011	0.561353
1288_t	4.2027	4.45061	12.5509	3.37046	8.07802	6.27479		-0.349449	1		0.893085	0.793398		-1.11548	0.654448
1289_t	16.2401	6.80361	22.8268	9.94251	23.9687	27.2779		-0.612484	0.635605		1.67069	0.410225		0.231326	0.913506
1290_t	3.08067	5.52096	74.9149	4.6324	9.53997	12.6488		0.802554	0.818145		0.63005	0.839113		-2.52838	0.109928
1291_t	0	1.19728	0	0	0	0		NA	NA		NA	0.991131		NA	NA
1292_t	2.1979	0.805691	0	0	1.05615	2.46116		NA	0.753479		-0.106915	1		NA	0.841558
1293_t	30.2792	30.3238	18.1763	22.28	21.804	9.0872		-0.381871	0.675791		-0.554374	0.763283		-1	0.638693
1294_t	0.992602	0.909651	0.714607	1.11943	3.57728	8.3362		0.0655883	1		1.89308	0.760201		3	0.44797
1295_t	309.836	173.576	123.488	303.517	184.582	173.136		0.0373914	0.937935		-0.0184772	0.994178		0.492114	0.712949
1296_t	0	0	0	0	0	0		NA	NA		NA	NA		NA	NA
1297_t	23.8798	29.8832	177.649	26.7453	56.385	59.9345		0.235513	0.818693		0.793549	0.628364		-1.56884	0.25145
1298_t	0	0	0.373141	0.701431	0	0		NA	0.991915		NA	NA		NA	NA
1299_t	15.2515	10.5604	9.35341	11.0846	4.07153	8.53917		-0.381871	0.796707		-1.56635	0.552091		0	1
1300_t	9.64038	6.8398	9.85093	5.33088	7.47169	4.52697		-0.934412	0.597255		-0.106915	1		-1	0.731224
1301_t	6.12649	6.41658	6.72101	5.52745	5.88787	10.7805		0.0655883	1		-0.106915	1		0.652077	0.819845
1302_t	25.0296	19.7096	19.8735	22.7681	22.5699	28.2583		-0.0547059	1		0.0947187	0.987247		0.485427	0.792636
1303_t	45.5186	45.6182	17.6378	38.242	15.0501	23.1472		-0.210046	0.787478		-1.72359	0.316139		0.353637	0.865497
1304_t	1.11573	0.654393	6.2118	0.603981	0.643364	1.74912		0.0655883	1		-0.106915	1		-1.58496	0.711689
1305_t	44.8946	31.1819	18.9552	41.2662	21.573	27.2149		-0.0687128	0.956663		-0.60168	0.740613		0.50696	0.785644
1306_t	25.9384	18.4129	19.3655	20.8019	30.072	19.8245		-0.242534	0.823244		0.63005	0.735963		0.0740006	1
1307_t	59.3939	31.049	14.8729	103.445	112.672	153.836		0.869446	0.113907		1.75907	0.26015		3.3599	0.0265658
1308_t	47.8802	45.8188	13.5463	50.474	26.6404	24.8323		0.124482	0.877565		-0.87559	0.599849		0.836501	0.655619
1309_t	10.752	16.2583	45.1544	8.18498	20.6665	33.486		-0.393843	0.84298		0.285402	0.906247		-0.447459	0.781703
1310_t	8.13742	13.538	36.953	11.8597	11.1291	18.2242		0.650551	0.669406		-0.454839	0.858764		-1.03953	0.535608
1311_t	16.003	17.9898	26.6265	18.9301	10.5949	17.1234		0.313516	0.800084		-0.817409	0.698991		-0.667425	0.716102
1312_t	15.7787	34.0954	91.674	29.9703	51.8773	63.2351		0.972479	0.271522		0.506062	0.762258		-0.546282	0.69998
1313_t	24.1109	32.887	90.7831	27.824	44.727	54.4163		0.287981	0.764236		0.340544	0.847154		-0.752907	0.595813
1314_t	7.82626	3.64426	564.148	1.14503	0.101641	0.473712		-2.93441	0.245869		NA	0.512926		NA	1.34226e-06
1315_t	6.35481	4.32621	21.3502	5.32391	0.872471	11.1822		-0.197446	1		-2.10692	0.709955		-0.932886	0.640739
1316_t	138.331	112.897	25.0538	184.617	18.0601	24.5501		0.488445	0.297891		-2.75717	0.0900378		0	1
1317_t	28.5966	34.4766	40.8703	24.0804	3.66438	9.96236		-0.20743	0.843023		-3.19438	0.113704		-2.03562	0.239695
1318_t	131.901	92.3466	45.6264	155.455	62.8108	75.8459		0.297319	0.540834		-0.653197	0.67007		0.724366	0.618003
1319_t	147.08	135.687	111.77	133.528	41.2274	71.0255		-0.0679948	0.902585		-1.83683	0.231644		-0.657608	0.635269
1320_t	69.3041	80.4491	56.291	60.9243	23.9094	49.2495		-0.112199	0.873944		-1.84388	0.250872		-0.192645	0.907389
1321_t	112.583	147.992	190.354	123.315	52.7703	39.3686		0.187924	0.718888		-1.58845	0.293935		-2.28445	0.103743
1322_t	198.139	168.064	105.332	245.301	85.8177	175.607		0.37287	0.402756		-1.07297	0.468706		0.745186	0.577404
1323_t	357.709	234.053	203.529	324.901	110.896	234.733		-0.0739315	0.866722		-1.18286	0.419111		0.204092	0.878065
1324_t	416.642	378.744	250.768	536.571	34.7133	113.815		0.430463	0.289982		-3.54369	0.0251666		-1.13865	0.389152
1325_t	157.098	115.904	134.575	157.884	76.4451	101.318		0.0747483	0.886961		-0.716969	0.633834		-0.418604	0.759299
1326_t	5.32138	9.36322	12.5999	10.2423	12.6148	11.123		1.06559	0.529935		0.4236	0.883526		-0.241008	0.950246
1327_t	340.789	174.893	127.943	358.028	71.3256	95.826		0.135776	0.750661		-1.40838	0.344934		-0.415037	0.762452
1328_t	129.187	179.056	977.582	123.787	193.936	263.98		0.0085574	1		0.00918186	0.999223		-1.8893	0.146803
1329_t	15.5953	24.7285	71.369	11.7799	32.7642	26.398		-0.349449	0.808332		0.293623	0.881313		-1.44931	0.334429
1330_t	20.8177	33.2997	98.6579	19.5702	44.4908	48.2525		-0.00480099	1		0.308122	0.863698		-1.04439	0.460459
1331_t	2.41189	4.24384	45.3779	3.04648	18.08	15.6645		0.650551	0.977841		2.06301	0.369457		-1.49185	0.362217
1332_t	0	0	0.892217	0	0	0		NA	NA		NA	NA		NA	1
1333_t	77.6074	59.1101	18.2102	59.5161	99.0319	53.5902		-0.312923	0.601242		0.639798	0.676744		1.58496	0.317311
1334_t	5.74202	13.0119	124.267	17.8965	72.2406	64.2979		1.65055	0.17985		2.36257	0.161821		-0.954196	0.489225
1335_t	16.1636	12.6067	228.113	14.8935	119.646	101.281		-0.0275211	1		3.09954	0.0624867		-1.17468	0.377111
1336_t	7.93844	7.18944	17.9299	5.05568	9.42436	20.916		-0.612484	0.793457		0.255655	0.973016		0.222392	0.929997
1337_t	2.55462	2.80936	5.60504	1.31704	4.91024	4.08658		-1.51937	0.813531		0.63005	0.928131		-0.584963	0.91508
1338_t	1.31086	2.5628	6.50125	0.788455	2.09967	4.64825		0.0655883	1		-0.691878	0.975318		-0.485427	0.923194
1339_t	0.615845	1.95652	5.32041	0.740838	4.73487	5.51688		0.0655883	1		1.21501	0.807035		0.263034	1
1340_t	0	1.71726	22.9338	0	7.20348	14.6881		NA	NA		1.70044	0.644227		-0.616671	0.752055
1341_t	31.2452	30.1331	54.3491	33.1092	26.1992	37.8055		0.155786	0.876981		-0.313366	0.872686		-0.50696	0.742618
1342_t	58.5497	58.905	52.9206	58.6085	59.9658	55.5129		0.0655883	0.943663		-0.0826677	0.969115		0.0794345	0.970094
1343_t	15.5693	18.403	53.9854	23.2204	54.9657	34.8683		0.58915	0.556553		1.50452	0.369754		-0.625604	0.684002
1344_t	18.1061	20.2001	71.7878	25.0954	63.0466	52.0092		0.53952	0.573971		1.54844	0.347495		-0.469485	0.749485
1345_t	20.4999	27.8911	61.6833	17.873	57.0206	62.134		-0.0864148	0.990802		0.91862	0.574698		0	1
1346_t	175.02	138.894	139.854	102.052	175.361	153.764		-0.713197	0.140632		0.225355	0.880664		0.137504	0.922244
1347_t	142.864	241.707	141.356	213.172	62.3128	78.7572		0.640427	0.163781		-2.07158	0.168674		-0.835771	0.539214
1348_t	52.1094	75.9416	69.5405	86.5749	40.9189	14.9435		0.808092	0.160238		-0.997291	0.524313		-2.22239	0.156872
1349_t	213.009	116.294	60.9059	199.337	118.69	153.517		-0.0324967	0.954022		-0.0700784	0.968256		1.33605	0.329782
1350_t	5.03248	4.33119	6.30095	3.35595	2.10281	6.6153		-0.671377	0.874657		-1.10692	0.85308		0.222392	1
1351_t	0	0	0	0	0	0		NA	NA		NA	NA		NA	NA
1352_t	23.0928	23.7438	42.1714	18.294	30.0422	30.5891		-0.288049	0.799856		0.215013	0.921968		-0.438121	0.789944
1353_t	11.3865	13.6602	12.9172	10.0863	22.4828	18.3141		-0.0719152	1		0.545161	0.793691		0.469485	0.834383
1354_t	43.3308	42.9102	42.2145	56.5987	15.2277	42.0031		0.472214	0.470963		-1.62629	0.347432		0	1
1355_t	12.9803	15.6287	26.2368	12.7585	13.9961	17.0167		0.0655883	1		-0.29956	0.911218		-0.612977	0.742527
1356_t	0	0	53.7821	0	0	0		NA	NA		NA	NA		NA	0.00341338
1357_t	0.689437	0	111.844	0	0.662584	2.31605		NA	1		NA	1		-5.80735	0.00213711
1358_t	0	0	0	0	0	0		NA	NA		NA	NA		NA	NA
1359_t	0	0	0	0	0	0		NA	NA		NA	NA		NA	NA
1360_t	2.63352	0.965377	3.79192	0.594005	1.26548	2.58034		-1.51937	0.813531		-0.106915	1		-0.415037	1
1361_t	4.08841	3.37207	56.1695	3.68865	8.84063	30.6161		0.0655883	1		1.47805	0.631034		-0.853159	0.576565
1362_t	0	0	0	0	2.7013	4.72117		NA	NA		NA	0.680486		NA	0.483403
1363_t	0	0	0	0	0.540261	1.88847		NA	NA		NA	1		NA	0.841558
1364_t	1.11786	0.819555	6.43829	1.00856	24.1723	32.8587		0.0655883	1		4.47805	0.0882613		2.45943	0.194491
1365_t	0.752297	0.472751	4.02334	0.678738	1.65256	6.49856		0.0655883	1		NA	0.831819		0.584963	0.91508
1366_t	0.903621	0.662485	2.16849	1.01908	1.08553	5.5652		0.0655883	1		-0.106915	1		1.58496	0.711689
1367_t	0.880486	0.968285	0.422594	0.794392	0	0.492974		0.0655883	1		NA	0.991131		NA	NA
1368_t	0.33912	1.98899	2.27867	1.5298	0	0.379739		NA	0.724156		NA	0.796692		NA	0.841558
1369_t	18.3631	14.5544	42.8764	20.1498	22.1791	26.6758		0.217591	0.87208		0.445626	0.834991		-0.671377	0.676889
1370_t	4.63464	5.8841	44.9224	4.99736	8.69097	21.8983		0.0655883	1		0.478047	0.899292		-1.03242	0.519527
1371_t	1.71643	1.64559	2.5348	2.50158	0.634453	2.06987		0.650551	0.977841		-1.10692	0.981359		-0.584963	1
1372_t	4.28833	1.83398	3.77338	1.28967	3.43442	2.40099		-1.93441	0.647038		0.478047	1		-1	0.890996
1373_t	0	0	0	0	0	0		NA	NA		NA	NA		NA	NA
1374_t	161.578	128.86	69.2626	127.418	16.5954	80.1072		-0.285577	0.557446		-3.03068	0.0633907		0.213404	0.887337
1375_t	32.2303	33.5209	112.241	23.6688	38.8988	31.8942		-0.349449	0.694124		0.0910242	0.974122		-1.80735	0.209266
1376_t	11.4432	7.62682	25.9632	7.97785	3.99908	2.32978		-0.393843	0.84298		-1.10692	0.723676		-3.70044	0.107624
1377_t	13.6101	27.5484	96.7055	16.9508	12.0848	11.0989		0.345696	0.792943		-1.32931	0.476178		-3.14048	0.0469949
1378_t	155.356	174.219	6.50402	186.014	33.489	7.58723		0.328623	0.482283		-2.50546	0.107678		0.192645	1
1379_t	2040.33	2769.35	1375.44	2213.57	1490.75	1759.66		0.183674	0.628963		-1	0.478366		0.356144	0.776439
1380_t	46.3748	60.9645	17.4993	41.8403	4.91791	13.9672		-0.0656562	0.959177		-3.71572	0.0464985		-0.280108	0.916981
1381_t	34.2947	44.8981	41.9336	44.2019	18.0489	26.9731		0.437557	0.548788		-1.42884	0.40116		-0.63743	0.694184
1382_t	157.178	283.239	949.676	358.498	425.639	278.81		1.25478	0.00421563		0.483136	0.735316		-1.76766	0.173083
1383_t	24.0864	23.4782	34.6812	15.5576	28.9353	27.2779		-0.519374	0.607982		0.227504	0.917419		-0.374396	0.831041
1384_t	32.061	31.1101	38.0171	22.9707	35.3435	38.0131		-0.41085	0.638928		0.0681715	0.987916		0	1
1385_t	163.469	76.1378	179.438	176.288	217.355	106.815		0.176292	0.712741		1.40671	0.342675		-0.742349	0.578422
1386_t	8.60706	4.55738	8.874	5.32078	6.28046	8.5671		-0.782409	0.689959		0.156119	1		0	1
1387_t	158.323	123.453	414.059	167.438	269.65	222.137		0.145512	0.765926		1.02739	0.480424		-0.899071	0.485959
1388_t	41.095	43.1893	117.565	31.9627	72.7631	75.4865		-0.291964	0.712628		0.656645	0.678424		-0.653824	0.635491
1389_t	92.4942	99.723	32.5233	71.4012	80.3352	26.8625		-0.308226	0.586471		-0.428843	0.779319		-0.289507	0.875757
1390_t	94.3752	70.9648	68.7568	84.274	68.8385	75.8723		-0.0966831	0.87733		-0.148138	0.931888		0.139403	0.93061
1391_t	29.3656	22.5078	20.5006	26.4943	14.7523	15.6941		-0.0919529	0.958718		-0.723587	0.711547		-0.392317	0.854618
1392_t	45.5204	32.919	35.0753	55.5974	21.4273	28.087		0.349381	0.598724		-0.758992	0.669556		-0.321928	0.856896
1393_t	24.7765	33.8872	131.507	35.1275	73.8356	119.137		0.551015	0.494738		1.01508	0.522172		-0.149576	0.916632
1394_t	211.827	144.429	189.101	298.139	128.253	154.179		0.556836	0.200524		-0.27684	0.85389		-0.295456	0.825265
1395_t	60.3012	57.3846	3.83336	15.8531	62.9419	16.0984		-1.8413	0.0122327		0.0374747	0.992962		2	0.401915
1396_t	27.1927	16.4473	11.4199	15.3336	20.9068	22.8373		-0.782409	0.40735		0.285402	0.906247		1.06413	0.582985
1397_t	8.88514	9.11973	8.31572	4.409	13.6625	16.1678		-1.10434	0.563849		0.530515	0.837587		1	0.655954
1398_t	12.8024	10.9503	13.3132	12.0319	9.22781	16.1278		-0.0498889	1		-0.396422	0.900681		0.29956	0.912898
1399_t	7.73142	9.717	15.9031	10.9614	6.36882	9.89425		0.52502	0.75789		-0.843881	0.76175		-0.678072	0.765983
1400_t	16.0879	21.5819	13.4715	10.8089	14.1455	13.7987		-0.47498	0.722284		-0.758992	0.70151		0.106915	1
1401_t	8.84705	13.648	24.4156	9.14603	16.4735	21.8774		0.0655883	1		0.0857299	1		-0.125531	0.969175
1402_t	1162.08	1106.41	199.739	1069.89	736.245	245.904		-0.0534109	0.892385		-0.694489	0.622465		0.298658	0.820458
1403_t	150.147	121.282	99.4862	121.08	210.702	107.872		-0.244367	0.622998		0.695321	0.634457		0.125531	0.933365
1404_t	44.8308	43.6732	30.654	37.6769	64.9221	37.8223		-0.178337	0.826298		0.456021	0.778471		0.293731	0.867271
1405_t	0	0	0	0	0	0		NA	NA		NA	NA		NA	NA
1406_t	26.8458	30.6163	22.1905	24.2209	57.3338	25.8862		-0.104337	0.951525		0.771778	0.636939		0.241008	0.910665
1407_t	31.3902	34.0888	50.659	20.8867	27.3394	28.5594		-0.496291	0.573181		-0.439491	0.808411		-0.814444	0.600206
1408_t	1.0973	0.321792	0.842649	1.18801	5.0619	1.96597		0.0655883	1		NA	0.462162		1	1
1409_t	14.8918	9.4352	12.883	8.12778	10.0713	10.7053		-0.841302	0.526826		0.0450879	1		-0.241008	0.950246
1410_t	1.91372	1.40304	32.3772	1.94243	0.689695	0.535736		0.0655883	1		-0.106915	1		-5	0.0403291
1411_t	98.5734	68.5306	29.3653	118.069	13.0668	45.6746		0.318875	0.539059		-2.515	0.137184		0.665581	0.67496
1412_t	67.4767	45.8755	19.2746	52.4527	51.3852	34.5113		-0.300061	0.636294		0.0419482	0.993735		0.881356	0.603124
1413_t	16.7887	13.998	7.26785	15.1471	15.1857	14.3762		-0.114984	0.979506		-0.00737953	1		1	0.676376
1414_t	0	0	0	0	0	0		NA	NA		NA	NA		NA	NA
1415_t	2.53028	3.49187	6.14353	2.9543	5.7217	5.16669		0.0655883	1		0.893085	0.839731		-0.263034	1
1416_t	3.23954	7.82371	5.12181	2.23507	0.915696	6.82837		-0.519374	1		-3.10692	0.392827		0.485427	0.923194
1417_t	322.528	337.187	334.852	543.301	120.802	196.401		0.815006	0.0473227		-1.58466	0.279001		-0.773307	0.550834
1418_t	154.578	122.585	140.668	136.702	120.243	140.103		-0.112504	0.826528		-0.142539	0.928236		-0.0102683	1
1419_t	12.7388	24.5773	59.2096	16.9373	8.37652	21.7723		0.452611	0.715666		-1.75077	0.372736		-1.42321	0.357323
1420_t	24.9465	25.7927	74.6021	19.0446	55.0191	99.5613		-0.33034	0.750959		0.974005	0.554316		0.415037	0.768434
1421_t	0	7.86473	2.57433	0	0	1.50154		NA	NA		NA	0.236471		-0.584963	1
1422_t	0	6.36576	29.8661	0	2.78154	16.2047		NA	NA		-1.10692	0.775941		-0.906891	0.608521
1423_t	1.35334	0	3.24771	1.83152	199.646	185.641		1.06559	0.983472		NA	0.000170728		5.9542	0.000777759
1424_t	2.05072	2.18688	7.33717	3.02761	119.326	45.7183		0.650551	0.977841		5.7879	0.00413451		2.71621	0.124612
1425_t	0	0	0	0	458.457	158.565		NA	NA		NA	1.96389e-05		NA	9.17532e-05
1426_t	2402.18	1731.24	1335.89	2137.51	2538.22	1626.34		-0.102386	0.787904		0.445171	0.750773		0.283407	0.821348
1427_t	9.96898	5.05987	14.4276	6.64189	8.10675	9.78913		-0.448985	0.828946		0.571157	0.883627		-0.485427	0.851038
1428_t	9.43619	10.5979	16.8631	6.33986	3.76253	7.19417		-0.519374	0.81268		-1.56635	0.552091		-1.28011	0.561353
1429_t	0	0	0	0	1.57829	1.83896		NA	NA		NA	0.831819		NA	0.841558
1430_t	88.9673	135.111	416.023	103.202	163.676	274.677		0.276355	0.609429		0.173821	0.909349		-0.597152	0.642062
1431_t	14.7886	16.6247	1.65617	14.8992	15.397	2.75999		0.0655883	1		-0.287487	0.912653		0.584963	1
1432_t	10.9562	21.363	61.3118	8.20238	11.8737	23.2319		-0.393843	0.84298		-0.91427	0.647731		-1.40718	0.359592
1433_t	9.09949	8.33906	22.8194	4.82323	11.0407	8.27889		-0.782409	0.689959		0.352516	0.923278		-1.52356	0.442813
1434_t	26.1871	34.826	19.5837	27.4727	20.4849	11.9341		0.120036	0.931906		-0.91427	0.602432		-0.736966	0.718696
1435_t	36.3547	26.1093	23.5022	16.0653	19.965	27.4164		-1.10434	0.1896		-0.485427	0.802106		0.169925	0.943205
1436_t	20.4351	20.2803	17.7021	20.0108	29.818	34.4636		0.0655883	1		0.478047	0.801752		0.917538	0.59145
1437_t	11.9572	15.9537	4.49135	4.95849	23.1972	6.90264		-1.19745	0.442164		0.416647	0.844424		0.807355	0.838662
1438_t	13.8136	12.9726	1.64169	9.91095	10.4308	2.06242		-0.419838	0.783882		-0.485427	0.853483		0	1
1439_t	1.18349	0	1.70406	0	1.13739	1.32524		NA	1		NA	1		-1	1
1440_t	5.38121	6.23597	3.66582	3.75874	2.83605	7.38641		-0.25634	1		-1.10692	0.775941		0.807355	0.838662
1441_t	4.41795	12.956	46.6492	4.6503	8.49176	11.9556		0.387516	0.969684		-0.807355	0.739357		-1.96963	0.238059
1442_t	2.37825	4.58319	6.19647	2.0844	4.31003	6.39147		0.0655883	1		-0.428843	0.967713		0	1
1443_t	20.022	17.8245	35.693	14.9675	50.5794	60.8548		-0.349449	0.771551		1.39559	0.408718		0.760812	0.61276
1444_t	0.319826	0	0	0	0	0.358134		NA	NA		NA	NA		NA	NA
1445_t	2.95274	3.78837	9.92028	1.33201	1.41887	3.30641		-1.51937	0.813531		-2.10692	0.709955		-1.73697	0.561225
1446_t	6.69976	8.40193	0.676965	4.45396	6.43881	0.78971		-0.741767	0.770154		-0.521953	0.889106		0	1
1447_t	5.28702	5.62667	10.4776	4.15457	19.5049	18.7158		-0.25634	1		1.63005	0.447282		0.925999	0.656281
1448_t	12.6596	11.5313	18.044	11.4217	19.7245	18.4716		-0.17542	0.959816		0.63005	0.767545		0	1
1449_t	12.1269	10.9964	11.6407	10.0773	25.1493	11.0779		-0.197446	0.953661		1.07751	0.580717		-0.125531	1
1450_t	160.426	214.13	107.148	172.514	223.69	167.591		0.178288	0.710567		-0.0410273	0.980715		0.65085	0.627231
1451_t	3.1473	4.52256	19.456	4.42971	6.53339	10.5728		0.480626	0.973412		0.378512	0.955456		-0.788496	0.705382
1452_t	12.9111	16.5043	28.1238	13.2915	20.0441	23.1692		0.0655883	1		0.12755	0.977646		-0.283793	0.886574
1453_t	40.9131	55.8607	60.9015	51.0893	52.4261	59.4249		0.380462	0.580173		-0.21383	0.902084		-0.0480943	0.986271
1454_t	43.2184	47.1299	82.3461	52.5125	57.8151	68.5798		0.367244	0.587925		0.196477	0.911944		-0.249028	0.86656
1455_t	4.84998	8.88933	8.88785	4.37575	6.35601	4.1966		-0.25634	1		-0.691878	0.822325		-1.16993	0.706947
1456_t	838.787	1671.33	871.123	1011.65	405.679	178.324		0.336055	0.389168		-2.14808	0.140727		-2.2908	0.0834908
1457_t	144.185	160.735	172.532	155.035	68.3357	46.4461		0.171788	0.72781		-1.35037	0.366349		-1.91107	0.169201
1458_t	10.3936	14.7638	30.5545	13.48	17.1683	29.0964		0.4441	0.772804		0.073657	1		-0.0962153	0.975094
1459_t	13.6737	13.0051	18.0919	9.66929	17.2255	18.4152		-0.419838	0.783882		0.280108	0.920451		0	1
1460_t	24.2128	20.2782	46.7388	16.5036	82.803	71.1468		-0.431911	0.674538		1.9462	0.230529		0.595158	0.68507
1461_t	178.281	86.7113	123.809	164.893	293.618	192.665		-0.0438229	0.93798		1.64981	0.263909		0.638261	0.630829
1462_t	8.32231	7.62682	25.2143	10.7936	55.7372	51.5465		0.52502	0.75789		2.70044	0.131775		1.05658	0.497604
1463_t	43.3619	32.1867	34.4918	47.5314	39.9853	51.1271		0.224286	0.760748		0.215013	0.912263		0.584963	0.706981
1464_t	42.6814	30.166	55.413	51.2517	15.6403	16.5043		0.311749	0.653564		-1.01381	0.576988		-1.6939	0.286416
1465_t	90.6945	54.4027	21.5848	50.0426	64.8313	78.0568		-0.79835	0.165719		0.160565	0.928192		1.82597	0.226177
1466_t	12.588	24.6102	109.757	8.51786	34.2768	64.9971		-0.464926	0.76962		0.336691	0.859878		-0.758992	0.585107
1467_t	102.84	101.633	108.119	101.281	40.5474	88.5829		0.0372993	0.963339		-1.42179	0.357066		-0.279154	0.843554
1468_t	79.4351	121.502	275.465	81.9278	141.593	161.42		0.11936	0.849331		0.112095	0.944305		-0.772371	0.554377
1469_t	72.5357	39.4452	31.573	108.286	29.7264	46.5879		0.630651	0.238173		-0.485427	0.780739		0.554589	0.726446
1470_t	15.6335	15.2821	28.1079	13.2093	29.3337	42.5146		-0.233972	0.892874		0.844175	0.651655		0.61891	0.701233
1471_t	11.368	9.82271	0.77945	7.32606	7.02339	5.00095		-0.586488	0.735426		-0.621488	0.832167		2.32193	0.664621
1472_t	14.4356	10.2527	14.723	7.19039	9.68245	9.59778		-0.934412	0.50186		-0.106915	1		-0.584963	0.807212
1473_t	7.34704	4.8621	11.6085	5.16214	9.49782	12.013		-0.419838	0.908012		0.741082	0.818546		0	1
1474_t	81.1688	81.1479	39.2298	84.7547	8.18259	25.7419		0.135129	0.824121		-3.44677	0.0497195		-0.584963	0.723646
1475_t	97.0258	90.9694	60.0011	59.2008	67.843	82.8784		-0.651681	0.244237		-0.527247	0.731697		0.468149	0.745098
1476_t	23.2151	25.5301	383.156	9.83141	11.3831	24.6695		-1.13605	0.280297		-1.34792	0.478611		-3.93734	0.00720887
1477_t	4.77649	5.60297	29.344	3.44756	2.75427	18.1853		-0.671377	0.874657		-1.10692	0.775941		-0.688056	0.700923
1478_t	3.43907	0	3.8514	1.5514	1.65256	3.851		-0.519374	1		NA	0.831819		0	1
1479_t	101.978	98.5773	19.9448	101.488	31.2151	26.743		0.0513745	0.94127		-1.78208	0.25611		0.432959	0.818998
1480_t	12.3976	18.1784	31.9435	14.1288	10.0334	11.6905		0.287981	0.864812		-0.954912	0.650268		-1.41504	0.425415
1481_t	14.1362	19.4917	123.744	13.222	382.267	195.907		-0.0413269	1		4.22259	0.0102814		0.660514	0.618707
1482_t	3457.18	4223.7	2658.55	4255.91	713.105	1390.58		0.365566	0.331169		-2.67355	0.071054		-0.934761	0.457935
1483_t	2056.33	2804.55	1419.14	3246.71	487.601	891.705		0.724855	0.0560839		-2.62996	0.0756713		-0.669759	0.594859
1484_t	0	0	0	0	0	0		NA	NA		NA	NA		NA	NA
1485_t	6.93751	6.35774	5.29724	4.83662	3.33365	3.70768		-0.419838	0.908012		-1.10692	0.775941		-0.321928	1
1486_t	23.2137	19.5404	55.2951	20.1682	15.6993	30.808		-0.136046	0.934714		-0.428843	0.842967		-0.827163	0.589289
1487_t	13.1261	16.9058	32.0104	11.3092	23.8659	24.762		-0.17542	0.959816		0.390584	0.853093		-0.356144	0.844734
1488_t	7.47147	5.13531	14.3439	6.74091	12.5658	13.5954		0.0655883	1		1.2716	0.611618		0	1
1489_t	20.0864	14.4129	8.20474	18.1224	18.4826	24.8851		-0.0864148	0.990802		0.255655	0.927359		1.64386	0.397893
1490_t	17.526	20.1222	23.1719	14.3206	23.5172	17.7738		-0.296982	0.828683		0.156119	0.95768		-0.353637	0.865497
1491_t	0	0	0	0	6.92447	0		NA	NA		NA	0.323662		NA	NA
1492_t	16.7598	11.8587	17.0232	12.132	10.4883	16.1485		-0.436912	0.736205		-0.36995	0.903402		-0.0874628	1
1493_t	79.7769	70.4418	131.917	80.9077	143.826	262.129		0.0835102	0.902225		0.933727	0.532573		0.989029	0.45188
1494_t	51.2783	41.9421	58.2635	44.6907	85.8228	145.699		-0.114984	0.891551		0.927032	0.551862		1.33184	0.333279
1495_t	67.2839	35.8301	36.8754	51.271	56.1434	48.6166		-0.328076	0.603735		0.530515	0.747749		0.405256	0.798995
1496_t	15.6601	17.8595	55.5358	17.2686	37.6253	27.765		0.153051	0.943903		0.971087	0.580562		-1	0.514349
1497_t	7.76074	5.05755	10.3467	10.5028	11.6021	28.9677		0.52502	0.75789		1.15612	0.656476		1.53605	0.404012
1498_t	108.267	86.9161	33.2566	151.894	4.16201	22.4285		0.558628	0.254175		-4.54986	0.0155853		-0.584963	0.735522
1499_t	27.2601	32.3172	31.7348	38.2002	37.3466	79.2358		0.558628	0.471946		0.102538	0.969682		1.30378	0.374757
1500_t	20.6063	27.4041	17.9401	22.4826	18.422	14.4886		0.132703	0.937334		-0.691878	0.711712		-0.36257	0.878441
1501_t	10.0005	12.9716	6.64584	6.94048	5.17513	2.58422		-0.448985	0.828946		-1.48543	0.540486		-1.22239	0.744551
1502_t	0	0	0	0	0	0		NA	NA		NA	NA		NA	NA
1503_t	0	0	0	0	0	0		NA	NA		NA	NA		NA	NA
1504_t	0.701571	2.05741	0	0	1.34849	4.71362		NA	1		-1.10692	0.981359		NA	0.483403
1505_t	1480.92	3180.72	1656.42	1942.02	1243.79	459.278		0.45656	0.231872		-1.46141	0.304887		-1.85114	0.152183
1506_t	1026.46	1193.4	1119.85	1183.21	307.233	140.5		0.271008	0.484289		-2.0652	0.156508		-3	0.0270868
1507_t	1.20595	1.94509	1.62064	3.9169	2.54975	7.29211		2.06559	0.604934		0.478047	1		1.80735	0.637447
1508_t	2.2339	0.233967	1.83801	2.01547	2.45359	1.07206		0.0655883	1		NA	0.831819		-1	1
1509_t	4.85499	5.43278	9.07542	4.61081	39.5373	28.327		0.0655883	1		2.89308	0.136316		1.63743	0.382053
1510_t	3.74771	2.74761	0.299789	1.9724	136.566	179.754		-0.934412	0.849745		5.40615	0.00487022		NA	6.01031e-05
1511_t	0.492953	0.180703	2.60255	0	545.764	667.365		NA	NA		NA	1.25266e-05		7.79658	1.3801e-05
1512_t	14.2101	18.4548	43.2595	11.3554	33.166	29.5511		-0.282335	0.87597		0.767554	0.671984		-0.519374	0.748735
1513_t	133.036	149.145	108.805	157.166	138.174	136.278		0.304927	0.529245		-0.217559	0.885622		0.319279	0.816103
1514_t	192.666	171.289	181.754	192.809	177.713	198.385		0.0655883	0.896365		-0.0490343	0.977304		0.121562	0.9298
1515_t	104.4	131.65	220.473	109.263	20.0668	116.905		0.133333	0.810305		-2.82938	0.0792247		-0.910995	0.491351
1516_t	210.667	234.069	43.8931	255.635	167.934	182.869		0.344489	0.4363		-0.584963	0.686808		2.05627	0.139972
1517_t	19.5315	13.3648	28.2789	22.7614	46.4576	54.495		0.267222	0.810898		1.71621	0.325587		0.947533	0.538748
1518_t	26.0528	12.7876	25.2203	32.8677	12.519	24.7232		0.409543	0.625769		-0.106915	1		0	1
1519_t	24.4608	24.4276	42.0323	28.608	30.9571	45.4256		0.338607	0.712064		0.262319	0.898515		0.0995357	0.963578
1520_t	42.0765	35.719	10.6289	36.9633	55.3358	13.6389		-0.117276	0.903422		0.50452	0.760798		0.347923	0.90332
1521_t	64.5936	46.6651	21.4977	35.3069	186.007	99.5203		-0.827496	0.20014		1.87765	0.216151		2.25154	0.131371
1522_t	11.2431	14.1306	4.62531	15.9402	55.5697	19.784		0.606157	0.627757		1.89308	0.266992		2	0.356569
1523_t	27.1113	30.8567	25.3948	19.9234	36.3514	37.8259		-0.367371	0.706489		0.108813	0.967286		0.604071	0.716565
1524_t	61.7945	76.2306	47.2406	46.7384	70.4117	75.8256		-0.334019	0.607901		-0.22556	0.890046		0.693339	0.633072
1525_t	48.5142	23.7875	35.2977	44.6069	17.2244	22.4913		-0.0572684	0.966272		-0.604415	0.756634		-0.669851	0.692941
1526_t	42.0557	34.3711	27.1337	37.3214	29.8163	45.5489		-0.117276	0.903422		-0.287487	0.879953		0.768674	0.628014
1527_t	0.818827	0.900478	1.965	1.10814	1.96734	1.37536		0.0655883	1		0.893085	1		-1	1
1528_t	0.810877	0.743113	7.97829	1.82898	2.33788	5.67501		1.06559	0.983472		0.893085	1		-0.415037	0.929766
1529_t	0	0	8.5031	0	0	4.95962		NA	NA		NA	NA		-0.847997	0.789546
1530_t	15.7375	19.6903	79.4225	12.6683	33.4188	41.3653		-0.233972	0.892874		0.615551	0.735869		-0.946229	0.514239
1531_t	84.8377	55.5503	61.6676	81.8115	35.0062	49.2207		0.0137494	1		-0.784987	0.627969		-0.339486	0.824341
1532_t	74.8725	68.6154	131.508	89.1105	108.317	82.9486		0.312503	0.57936		0.539448	0.723555		-0.669355	0.624009
1533_t	42.5317	18.5607	19.7653	40.5048	32.4406	28.7268		-0.00312441	1		0.645157	0.725193		0.536053	0.767258
1534_t	0	0	0	0	0	0		NA	NA		NA	NA		NA	NA
1535_t	6.30728	11.1596	19.2127	6.98041	6.70819	3.95514		0.287981	0.963525		-0.758992	0.775888		-2.24793	0.320649
1536_t	68.4403	65.6063	64.424	58.9075	110.368	100.205		-0.139231	0.838374		0.63005	0.678686		0.643856	0.646297
1537_t	334.207	397.49	106.561	125.527	955.406	592.351		-1.34084	0.00277432		1.15945	0.415729		2.46799	0.0663037
1538_t	32.1046	24.9826	40.0088	27.9491	25.9825	31.5351		-0.127057	0.914583		-0.0503317	1		-0.321928	0.850703
1539_t	3.10155	6.19634	24.6364	3.00815	9.98551	16.8443		0.0655883	1		0.63005	0.839113		-0.556393	0.770103
1540_t	249.481	152.421	112.483	298.979	230.077	180.598		0.329588	0.446262		0.490647	0.736329		0.692491	0.603719
1541_t	3.70027	0.904277	18.3516	2.78205	0	13.8116		-0.349449	1		NA	0.991131		-0.36257	0.878441
1542_t	56.048	65.1944	115.587	51.1037	56.7201	71.854		-0.0693412	0.943879		-0.296393	0.856423		-0.688056	0.618552
1543_t	19.0512	11.7325	18.58	20.7635	19.7739	21.1624		0.209978	0.872807		0.63005	0.767545		0.14439	0.965651
1544_t	9.08343	7.56758	28.734	8.75402	8.13444	14.3325		0.0655883	1		-0.106915	1		-1.05063	0.558409
1545_t	6.15238	8.77736	30.0075	16.2023	18.2177	16.013		1.48063	0.251579		0.893085	0.681533		-0.906891	0.608521
1546_t	0	0	0	0	0	0		NA	NA		NA	NA		NA	NA
1547_t	0.462046	4.40371	11.9751	1.38956	14.0616	14.6594		NA	0.991915		1.70044	0.492318		0.321928	0.908371
1548_t	7.58095	15.1176	29.9814	13.1322	14.2799	17.9966		0.766028	0.58886		-0.206451	0.95353		-0.736966	0.677214
1549_t	99.6704	145.481	93.6066	107.419	21.25	51.6778		0.163199	0.766363		-2.89451	0.0715465		-0.854149	0.546482
1550_t	254.357	545.526	357.13	474.386	9.12129	68.0176		0.965647	0.0210729		-6.02975	0.000737712		-2.39232	0.0790567
1551_t	19.1445	12.6861	28.6257	17.9369	26.1829	23.9111		-0.0124142	1		0.893085	0.642808		-0.273018	0.890007
1552_t	6.82462	4.16953	30.0255	9.23597	9.29164	15.2841		0.428158	0.850191		1.06301	0.729667		-1	0.573053
1553_t	8.15359	6.86335	31.017	8.71862	13.9307	11.1591		0.235513	0.958471		0.893085	0.712542		-1.49476	0.406303
1554_t	0.99429	3.499	35.123	1.43531	56.9516	41.8632		0.0655883	1		4.14101	0.0377435		0.263034	0.87895
1555_t	0.342297	2.25858	47.3146	0	66.4508	37.1797		NA	NA		4.93748	0.0173093		-0.345135	0.831829
1556_t	0	1.5022	19.9962	2.77295	20.6763	21.032		NA	0.518935		3.2854	0.176534		0.0703893	1
1557_t	175.393	173.166	26.9378	186.727	3.37123	3.92802		0.161272	0.733796		-5.95658	0.00195466		-2.75489	0.183914
1558_t	376.645	553.644	66.5531	640.749	18.0087	8.3932		0.831348	0.040403		-5.05073	0.0028225		-3.06609	0.0668989
1559_t	6.35481	8.38619	14.6401	3.44006	15.879	24.1943		-0.934412	0.740912		0.893085	0.695616		0.678072	0.722802
1560_t	7.65907	18.2494	29.4081	11.517	34.9636	55.747		0.650551	0.669406		0.852443	0.633303		0.949374	0.535266
1561_t	5.50147	7.84872	13.1309	5.36599	8.85962	10.3229		-0.197446	1		0.0630098	1		-0.378512	0.897644
1562_t	4.68464	2.74761	8.99366	5.9172	2.7013	4.1966		0.328623	0.966431		-0.106915	1		-1.16993	0.706947
1563_t	160.141	251.586	21.9602	151.363	36.6438	17.0783		-0.017935	0.985103		-2.87474	0.0646457		-0.371969	0.860275
1564_t	215.284	435.204	55.7152	266.119	127.283	64.4034		0.372678	0.397073		-1.8831	0.199881		0.192645	0.904049
1565_t	7.17982	75.1978	122.087	12.9556	31.5436	62.5956		0.958673	0.497217		-1.33573	0.398986		-0.953457	0.490198
1566_t	2749.76	2223.18	829.129	3751.12	935.042	1073.7		0.513432	0.173669		-1.35638	0.340285		0.37355	0.766915
1567_t	8.01879	5.47809	15.5696	8.38569	9.28279	13.673		0.0655883	1		0.741082	0.818546		-0.192645	0.957468
1568_t	2.81078	1.03035	1.34905	3.80392	0	1.57372		0.480626	0.973412		NA	0.991131		1	1
1569_t	7.17353	7.23145	6.88594	5.46084	8.8331	7.27968		-0.419838	0.908012		0.255655	0.973016		0	1
1570_t	5.75633	6.60556	6.48652	5.64508	10.1021	11.4903		0.0655883	1		0.407658	0.912292		0.874469	0.751356
1571_t	11.8637	17.5696	58.5347	13.0585	21.207	36.9314		0.181066	0.950351		0.115477	0.981116		-0.67319	0.656044
1572_t	7.21781	16.5366	26.8477	12.2101	9.53794	20.2058		0.843196	0.572169		-0.87245	0.685519		-0.432959	0.818998
1573_t	3.1098	9.87971	76.6183	6.54669	7.9698	25.5368		1.28798	0.567115		-0.428843	0.897493		-1.56635	0.293722
1574_t	0	0	10.0215	0	3.0872	0.449636		NA	NA		NA	0.680486		NA	0.208583
1575_t	14.8348	16.8404	29.9239	11.5956	14.9797	28.6303		-0.25634	0.884815		-0.287487	0.912653		-0.0489096	1
1576_t	21.6563	20.316	38.8939	12.8157	16.8964	43.8069		-0.693404	0.510499		-0.34138	0.880286		0.174029	0.9242
1577_t	9.13504	11.8823	21.2149	7.17836	11.328	24.4181		-0.296982	0.9303		-0.232446	0.956018		0.192645	0.937306
1578_t	57.3399	53.1663	98.2108	56.8052	53.4858	129.045		0.0655883	0.945403		-0.106915	0.958258		0.396517	0.772765
1579_t	1.06687	5.47517	21.506	4.81274	4.10125	9.55722		2.38752	0.46952		-0.428843	0.967713		-1.1375	0.564617
1580_t	167.338	181.479	8.99793	147.217	125.12	11.6628		-0.118444	0.813104		-0.640977	0.662066		0.415037	0.89121
1581_t	0.42243	0	3.8522	0	0.811953	0		NA	NA		NA	1		NA	0.580523
1582_t	89.8238	72.2081	16.6395	70.733	54.1426	17.6461		-0.276518	0.62923		-0.521953	0.740556		0.0824622	1
1583_t	68.455	33.9104	49.727	100.154	17.7807	26.9326		0.621982	0.254595		-1.02445	0.562407		-0.888969	0.569304
1584_t	58.9005	44.3821	19.3699	67.9028	42.4548	26.8708		0.270408	0.664128		-0.174029	0.927874		0.50696	0.785644
1585_t	56.2388	38.3648	50.5199	53.9958	50.2909	68.3631		0.0131209	1		0.289013	0.869059		0.415037	0.78054
1586_t	13.1141	23.5022	73.3783	16.4836	30.0541	18.0737		0.365149	0.788766		0.215013	0.921968		-2.0199	0.189806
1587_t	66.9635	36.5844	24.7227	44.15	52.9075	45.4231		-0.541069	0.389362		0.411552	0.806929		0.847997	0.595042
1588_t	73.6326	52.6337	77.0419	113.932	83.8561	123.266		0.689025	0.192466		0.557482	0.721125		0.675728	0.62291
1589_t	53.3531	50.9488	24.1008	57.4399	38.3486	29.6208		0.170558	0.808361		-0.531413	0.747768		0.321928	0.864692
1590_t	4.65851	2.41921	2.23587	1.92637	13.6177	9.78092		-1.25634	0.702324		2.70044	0.318523		2.32193	0.4622
1591_t	245.43	308.305	21.5479	292.992	308.262	141.882		0.323707	0.455668		-0.106915	0.942446		2.69032	0.0671659
1592_t	13.4157	11.9063	29.8225	14.6521	7.46447	8.6973		0.272039	0.866504		-0.884523	0.724332		-1.73697	0.346892
1593_t	36.3508	57.0763	80.4005	35.3928	51.238	63.6013		0.0249464	1		-0.26738	0.874309		-0.321928	0.826211
1594_t	1122.36	1930.41	757.936	1311.39	610.594	256.674		0.290183	0.452127		-1.76627	0.21972		-1.56043	0.227817
1595_t	127.532	101.379	92.8463	118.618	156.993	236.275		-0.0395939	0.954018		0.529494	0.721389		1.34348	0.313985
1596_t	116.928	73.5486	18.4942	146.854	101.52	82.5776		0.394896	0.421582		0.356057	0.818055		2.20511	0.148656
1597_t	52.3349	57.2079	86.5567	52.1096	55.0543	71.5385		0.0655883	0.950123		-0.158446	0.930261		-0.273018	0.851612
1598_t	15.3853	23.6168	42.9211	8.6756	25.8756	37.1482		-0.671377	0.61664		0.00856201	1		-0.216811	0.902277
1599_t	69.234	26.7892	10.338	31.5792	59.8836	43.5011		-1.04294	0.105207		1.04509	0.521278		2.1375	0.212382
1600_t	0	0.425226	2.78375	0	1.11482	6.49474		NA	NA		NA	1		1	0.820157
1601_t	10.8169	9.86462	17.7276	8.09305	6.08525	9.15828		-0.393843	0.84298		-0.843881	0.76175		-1	0.638693
1602_t	7.30803	10.7157	21.0452	1.64836	3.5117	12.2751		-1.74177	0.471812		-1.56635	0.552091		-0.807355	0.686545
1603_t	82.1954	56.9784	56.1818	85.1234	34.118	46.9156		0.117427	0.849831		-0.852342	0.598021		-0.252766	0.874561
1604_t	20.8039	22.6828	39.9397	23.5824	39.9872	73.4711		0.258233	0.813075		0.691451	0.691211		0.867896	0.553309
1605_t	38.7263	50.3729	69.551	36.0668	48.0232	76.9377		-0.0498889	0.98668		-0.165809	0.929123		0.137504	0.931468
1606_t	44.3479	37.5507	125.611	50.4371	43.521	61.5501		0.250013	0.726019		0.104589	0.964643		-1.02308	0.458576
1607_t	15.2437	12.0524	13.485	9.57332	17.9535	14.7267		-0.519374	0.706986		0.478047	0.836175		0.206451	0.955317
1608_t	2.92321	1.07157	1.40301	2.63738	2.80936	6.5467		0.0655883	1		1.47805	0.877946		2.80735	0.509852
1609_t	36.2511	27.6065	24.6518	20.5626	41.9023	24.134		-0.712019	0.383764		0.478047	0.784521		-0.0588937	1
1610_t	61.3651	45.3985	38.0205	31.2057	52.0053	31.2342		-0.910953	0.17105		0.101671	0.962739		-0.293731	0.867271
1611_t	0	0	0	0	0	0		NA	NA		NA	NA		NA	NA
1612_t	56.6745	62.3259	51.5392	52.4785	74.5339	35.0716		-0.066862	0.946196		0.167707	0.921982		-0.571157	0.712644
1613_t	2.43601	4.76253	0.77945	6.59346	3.12151	0		1.87294	0.423892		-0.843881	0.86654		NA	1
1614_t	14.9998	14.5774	20.7605	14.4773	57.327	34.7647		-0.0339473	1		1.81908	0.282934		0.736966	0.663566
1615_t	138.386	92.7648	42.165	104.513	59.7735	53.3225		-0.328691	0.51489		-0.739183	0.629363		0.335603	0.832042
1616_t	2.79733	1.02542	10.0695	4.41667	6.72095	13.3127		0.480626	0.973412		2.70044	0.504706		0.378512	0.897644
1617_t	31.3861	25.0409	27.7648	29.7053	29.8679	37.5574		0.0182826	1		0.156119	0.94977		0.440573	0.794201
1618_t	49.045	55.4835	40.8432	42.7842	36.2095	38.1891		-0.122857	0.88484		-0.71835	0.658321		-0.109624	0.960437
1619_t	0	0.489301	0.640644	1.80643	1.28281	1.49468		NA	0.724156		NA	1		0	1
1620_t	6.09894	7.06012	36.9754	5.01991	8.32935	13.0598		-0.197446	1		0.0857299	1		-1.50901	0.379446
1621_t	1500.58	1185.45	111.691	1470.21	223.096	128.367		0.0354805	0.927973		-2.51669	0.0894316		0.192645	0.891387
1622_t	1.77703	5.21128	6.82315	3.20654	5.12345	3.48228		0.650551	0.977841		-0.106915	1		-1.22239	0.744551
1623_t	308.09	313.912	117.015	303.682	241.302	308.319		0.0467293	0.920318		-0.488647	0.733859		1.39642	0.29013
1624_t	45.7606	39.2241	48.7339	29.1673	44.6346	45.6331		-0.599993	0.411102		0.0995357	0.966709		-0.0911479	0.966254
1625_t	76.6452	48.3513	10.2659	51.4611	29.1214	31.9351		-0.528773	0.377063		-0.833897	0.61484		1.67807	0.352465
1626_t	42.3097	32.899	9.23033	43.9564	22.1791	9.33191		0.132703	0.877651		-0.691878	0.697814		0	1
1627_t	61.9033	36.5594	9.90361	55.8504	16.5256	9.62749		-0.081253	0.922501		-1.22891	0.482259		0	1
1628_t	2461.3	1957.45	1528.32	2751.13	2305.39	1802.84		0.2263	0.549779		0.129208	0.926708		0.238755	0.849035
1629_t	6.0066	11.7432	55.736	10.8386	21.1664	20.1782		0.940057	0.552797		0.70044	0.735921		-1.48543	0.342783
1630_t	0	0.686903	0	0	0	1.04915		NA	NA		NA	0.991131		NA	1
1631_t	0	0	0	0	0	0		NA	NA		NA	NA		NA	NA
1632_t	28.7463	17.5132	10.4934	26.6661	36.5761	23.122		-0.0375052	1		0.932613	0.597479		1.20163	0.537501
1633_t	54.9423	40.0224	89.2518	41.3084	83.6037	91.496		-0.358219	0.599236		0.963474	0.537577		0.0320612	0.990508
1634_t	5.96574	4.13076	18.4523	8.37264	8.91859	16.7008		0.480626	0.845049		1.06301	0.729667		-0.0824622	1
1635_t	47.9568	42.4677	155.56	39.8646	107.584	100.312		-0.197446	0.797403		1.25565	0.414631		-0.641546	0.633935
1636_t	197.594	256.363	317.187	55.7523	606.679	592.103		-1.75641	0.000536533		1.13864	0.426548		0.901114	0.481132
1637_t	88.0968	53.893	7.96229	80.515	123.7	133.24		-0.0539933	0.944296		1.09239	0.47123		4.05528	0.0117865
1638_t	127.502	133.756	2.48761	77.6251	200.739	93.4413		-0.649009	0.210675		0.478047	0.744397		5.53916	0.00379839
1639_t	467.366	402.093	2097.17	68.4463	386.955	619.208		-2.71423	6.26907e-09		-0.161777	0.910794		-1.76032	0.171327
1640_t	26.2761	23.9598	14.6607	22.2251	16.0986	22.2514		-0.17542	0.885923		-0.691878	0.720756		0.552541	0.782703
1641_t	45.6752	69.3368	96.9728	49.4509	81.0788	60.7735		0.156736	0.839339		0.12441	0.943672		-0.669176	0.634576
1642_t	11.1053	24.4255	107.633	15.1908	24.0999	33.2951		0.513047	0.700411		-0.106915	0.977634		-1.71049	0.234468
1643_t	7.3977	7.3958	6.88594	6.0676	16.1581	17.8227		-0.156804	1		1.08573	0.633474		1.36257	0.528241
1644_t	8.47893	16.2807	140.301	12.3855	20.1777	41.595		0.650551	0.669406		0.215013	0.939293		-1.73697	0.215934
1645_t	12.9921	11.9063	6.2356	6.83766	4.16201	16.9729		-0.827496	0.57206		-1.69188	0.506491		1.5025	0.501087
1646_t	13.5963	13.2908	4.35042	13.2891	4.35559	11.4187		-0.0413269	1		-1.80735	0.465551		1.45943	0.598446
1647_t	0	0	0	0	0	0		NA	NA		NA	NA		NA	NA
1648_t	27.9882	31.1591	23.3835	21.9782	18.9283	18.5722		-0.282335	0.776518		-0.813184	0.651845		-0.275634	0.900863
1649_t	23.5743	40.3279	33.1895	31.1948	22.6561	43.9966		0.434822	0.614882		-0.905281	0.596561		0.415037	0.799109
1650_t	66.2914	66.1679	152.568	52.6035	145.841	155.618		-0.250885	0.69741		1.03852	0.488171		0.0280144	0.988579
1651_t	205.017	134.845	82.3916	174.572	93.5666	101.606		-0.162681	0.729041		-0.629142	0.672838		0.314873	0.824258
1652_t	88.0456	81.1905	42.3776	86.8626	72.631	33.5155		0.0491002	0.950241		-0.256941	0.872482		-0.304855	0.857332
1653_t	12.8141	11.4496	11.916	15.8966	27.7087	26.9042		0.365149	0.788766		1.24101	0.513807		1.16993	0.525799
1654_t	10.5714	9.09823	8.38277	12.0258	15.0186	20.5871		0.191119	0.952191		0.63005	0.794635		1.39232	0.493967
1655_t	3.04501	6.1392	3.65367	3.43409	14.6321	2.5573		0.0655883	1		1.21501	0.604315		-0.415037	1
1656_t	4.63333	1.23524	4.44758	4.56032	5.66729	3.30165		0.0655883	1		2.47805	0.576355		-0.415037	1
1657_t	78.485	77.8696	50.0753	110.244	11.2916	19.4717		0.561546	0.289588		-2.93289	0.0859543		-1.39593	0.380942
1658_t	3.86328	6.13674	0	4.06645	2.4752	3.60501		0.0655883	1		-1.69188	0.660806		NA	0.580523
1659_t	122.052	191.667	71.5969	157.699	529.288	496.908		0.438632	0.364708		1.35525	0.34756		2.78718	0.0418371
1660_t	13.241	24.269	44.4857	12.8653	22.514	9.12431		0.0655883	1		-0.168316	0.949107		-2.28951	0.186326
1661_t	28.5601	44.3408	117.724	25.1612	30.354	29.7235		-0.148536	0.901298		-0.659456	0.695424		-1.97575	0.170955
1662_t	3.95029	3.56447	10.5007	3.56403	18.6901	20.4159		0.0655883	1		2.14101	0.345089		0.862496	0.672146
1663_t	27.0455	26.5783	26.5136	21.286	23.227	23.8413		-0.296982	0.768463		-0.338241	0.865925		-0.169925	0.943205
1664_t	40.7526	35.0486	30.0914	47.7274	36.5292	24.1333		0.292999	0.682727		-0.0267449	1		-0.321928	0.864692
1665_t	6.15672	4.69432	10.756	3.66612	10.7688	10.7549		-0.519374	0.89329		1.03059	0.70558		0	1
1666_t	149.641	265.341	293.964	156.987	53.5115	253.295		0.13139	0.792431		-2.40188	0.114087		-0.216679	0.868712
1667_t	24.0924	39.4479	45.0968	31.1559	257.396	269.781		0.434822	0.614882		2.61331	0.0901721		2.58496	0.0634354
1668_t	3.0706	2.25119	4.716	2.77036	280.936	170.544		0.0655883	1		7.02751	0.000472759		5.09592	0.00240956
1669_t	23.3366	19.3603	79.5825	38.785	5.31181	38.51		0.827429	0.286286		-2.03291	0.350274		-1.03653	0.47533
1670_t	92.8418	86.1082	104.51	95.5378	84.209	160.745		0.111392	0.851369		-0.140863	0.933061		0.616671	0.646348
1671_t	107.499	96.0955	113.146	89.3307	94.7025	132.518		-0.200145	0.715977		-0.122022	0.941865		0.235103	0.86574
1672_t	0.761253	0.139527	5.29783	1.03023	2.37771	1.91798		0.0655883	1		NA	0.831819		-1.32193	0.795698
1673_t	0	0	0	0	0	0		NA	NA		NA	NA		NA	NA
1674_t	15.1081	15.3887	20.8127	10.5093	28.7069	20.9212		-0.381871	0.796707		0.844175	0.651655		0	1
1675_t	0	1.07157	14.0301	0	4.21403	3.27335		NA	NA		1.89308	0.760201		-2.22239	0.391913
1676_t	17.227	17.9582	63.8202	8.7427	14.2279	31.9498		-0.851949	0.48791		-0.469485	0.833428		-1	0.504684
1677_t	37.8609	37.4404	66.7698	35.3505	32.5784	35.9871		-0.0530562	0.984345		-0.271974	0.884429		-0.896164	0.545897
1678_t	32.3169	44.6936	59.2226	41.7475	26.823	42.7674		0.457906	0.538345		-0.843881	0.61433		-0.456378	0.764404
1679_t	223.4	165.309	41.3489	192.443	73.6599	66.1988		-0.150349	0.745464		-1.26378	0.39611		0.686842	0.643334
1680_t	220.865	185.739	56.1204	208.06	106.131	47.2817		-0.0218745	0.972516		-0.918154	0.53202		-0.252766	0.874561
1681_t	0	0	0	0	0	0		NA	NA		NA	NA		NA	NA
1682_t	132.957	54.2538	17.3903	220.244	31.8708	96.2749		0.791666	0.0857405		-0.861803	0.596732		2.4975	0.100696
1683_t	3.94165	1.64016	0.204521	4.13292	10.2382	34.833		0.0655883	1		2.21501	0.469057		NA	0.0127178
1684_t	1.09347	0.267224	12.0708	0	1.22603	7.34667		NA	1		NA	1		-0.777608	0.768413
1685_t	41.813	24.4155	93.0605	42.7323	88.9037	168.64		0.0995357	0.919177		1.78386	0.264537		0.861721	0.521331
1686_t	28.4312	20.2571	39.2074	24.9287	29.6329	39.4595		-0.0979104	0.955208		0.478047	0.801752		0	1
1687_t	1.89327	2.22087	13.0851	3.07467	29.4764	65.7214		0.650551	0.977841		3.75107	0.10025		2.34395	0.14243
1688_t	13.9201	12.7568	20.043	3.13974	0	0		-2.1568	0.167583		NA	0.107909		NA	0.0546348
1689_t	0.258691	0	0	0.233397	0	0		NA	NA		NA	NA		NA	NA
1690_t	82.926	85.9085	91.3155	141.753	5.59739	4.96903		0.840296	0.0962902		-3.94822	0.0285698		-4.18587	0.0149116
1691_t	0	0	0	0	0	1.75986		NA	NA		NA	NA		NA	0.841558
1692_t	64.8133	62.3061	208.23	53.404	28.602	73.6873		-0.228859	0.726431		-1.20313	0.455319		-1.49099	0.269542
1693_t	178.582	121.964	252.032	171.909	41.8849	83.6192		0.00803732	1		-1.64534	0.283927		-1.58496	0.237087
1694_t	174.367	156.453	270.483	157.832	24.6435	41.4752		-0.0735744	0.88724		-2.74846	0.0831757		-2.71926	0.0523704
1695_t	224.626	159.043	298.324	126.317	16.2647	37.9019		-0.770913	0.0955228		-3.4198	0.0372594		-2.97124	0.0352775
1696_t	0	0	0	0	0	0		NA	NA		NA	NA		NA	NA
1697_t	4.89713	8.83768	17.7184	5.4379	9.77482	11.3892		0.0655883	1		0.0450879	1		-0.710493	0.740563
1698_t	423.051	361.065	208.6	400.635	114.928	184.306		-0.0114671	0.984437		-1.75728	0.231677		-0.183797	0.891395
1699_t	20.7454	22.1227	35.3016	16.59	41.6872	45.4045		-0.239266	0.853769		0.825971	0.631261		0.36257	0.824715
1700_t	7.53405	9.94239	138.855	16.3137	10.1369	5.06188		1.06559	0.392348		-0.106915	1		-4.79701	0.00446238
1701_t	7.83003	5.74055	41.7563	8.63429	25.9197	67.2205		0.235513	0.958471		2.00856	0.321896		0.673772	0.648886
1702_t	20.2452	13.7566	5.68788	23.1662	14.7112	9.39982		0.267222	0.810898		-0.00737953	1		0.584963	0.865301
1703_t	19.8461	15.2348	8.29256	15.1671	10.3219	11.5038		-0.349449	0.771551		-0.691878	0.763667		0.584963	0.831705
1704_t	0	2.29622	0	0.941922	0	0		NA	0.991915		NA	0.796692		NA	NA
1705_t	14.4554	9.126	6.16708	16.6648	8.87571	10.3416		0.345696	0.792943		-0.106915	1		0.736966	0.805995
1706_t	0.350926	0.257279	1.179	0.474919	0	0.982397		NA	NA		NA	NA		0	1
1707_t	15.4593	12.0832	76.7731	15.1004	47.0272	51.5037		0.0655883	1		1.86271	0.288016		-0.566347	0.696266
1708_t	569.661	906.011	419.851	395.278	692.857	749.187		-0.463521	0.254389		-0.493571	0.726395		0.834576	0.511795
1709_t	26.3089	27.6465	17.1167	26.6376	16.5752	9.82004		0.120036	0.931906		-0.826807	0.654356		-0.765535	0.727187
1710_t	82.956	71.4379	94.798	99.7928	51.8845	70.7751		0.334405	0.538232		-0.556223	0.724296		-0.420108	0.767042
1711_t	40.7333	45.6734	66.7005	67.0155	23.0275	40.2461		0.774126	0.215713		-1.10692	0.509056		-0.744161	0.615142
1712_t	3.34719	4.90795	0	2.01327	0	0		-0.519374	1		NA	0.416684		NA	NA
1713_t	33.0955	27.631	29.9534	28.5188	17.0067	27.3787		-0.120825	0.918628		-0.826807	0.654356		-0.152003	0.948073
1714_t	0	3.68096	54.0855	0.503317	3.75296	4.99748		NA	0.991915		-0.106915	1		-3.43296	0.0565634
1715_t	0	0	0	0	0	0		NA	NA		NA	NA		NA	NA
1716_t	0	0	0	0	0	0		NA	NA		NA	NA		NA	NA
1717_t	0.492123	0	0	0.444004	0	0		NA	NA		NA	NA		NA	NA
1718_t	0	0	0	0	0	0		NA	NA		NA	NA		NA	NA
1719_t	0	0	0	0	0	0		NA	NA		NA	NA		NA	NA
1720_t	4.58437	13.8394	19.9321	7.05573	10.885	12.6827		0.551015	0.838497		-0.454839	0.858764		-0.621488	0.763574
1721_t	10.0333	6.75943	0.780897	7.095	7.81825	2.4292		-0.448985	0.828946		0.0857299	1		1	1
1722_t	7.18823	5.27001	0	4.32358	8.05963	13.4154		-0.741767	0.770154		0.571157	0.883627		NA	0.133745
1723_t	0	0	0	0	0	0		NA	NA		NA	NA		NA	NA
1724_t	17.9338	14.4629	15.063	20.6298	9.47942	9.03685		0.287981	0.805967		-0.744345	0.752333		-0.736966	0.752734
1725_t	12.8211	12.6225	24.9659	8.26248	18.6586	23.7912		-0.634851	0.67115		0.440573	0.847234		-0.0588937	1
1726_t	93.4998	312.804	431.219	99.8715	38.2155	71.0028		0.170286	0.760949		-3.14901	0.0439191		-2.6018	0.0566089
1727_t	3.04501	3.304	6.78122	5.27476	4.44815	5.59197		0.802554	0.818145		0.308122	1		-0.222392	1
1728_t	1.20001	2.99124	9.21518	0.649602	16.8377	13.4374		0.0655883	1		2.39559	0.321902		0.530515	0.842001
1729_t	0	0	1.0809	0.203188	18.83	5.04368		NA	NA		NA	0.0644936		2.32193	0.664621
1730_t	5.84642	4.28628	28.9956	7.03302	10.7692	25.0957		0.287981	0.963525		1.35252	0.620373		-0.214125	0.91867
1731_t	6.91885	10.145	163.131	10.1438	32.8312	56.1699		0.580162	0.748448		1.61555	0.384757		-1.54137	0.262395
1732_t	4.23654	6.21199	16.2668	4.77787	10.8574	18.5806		0.387516	0.969684		0.767554	0.78395		0.247928	0.924062
1733_t	3.60002	3.43113	1.38228	1.2992	16.607	12.0936		-1.93441	0.647038		2.39559	0.321902		3.58496	0.273702
1734_t	11.8436	5.42691	18.7326	7.77129	40.3554	65.256		-0.519374	0.753608		2.89308	0.136316		1.77444	0.251884
1735_t	23.5863	18.6537	31.7326	24.2961	18.5625	30.5707		0.0655883	0.994431		-0.106915	0.985766		-0.0458037	1
1736_t	33.7294	48.9904	177.769	35.5989	73.3939	100.481		0.148051	0.877323		0.4682	0.76898		-0.831877	0.534219
1737_t	56.2668	53.2123	166.827	64.5828	123.189	185.291		0.280601	0.657233		1.10768	0.465476		0.147677	0.914408
1738_t	49.2942	73.8578	51.4506	35.929	180.188	176.925		-0.379197	0.595691		1.17548	0.428848		1.79518	0.193604
1739_t	68.7401	71.7246	78.1452	31.7502	221.186	207.802		-1.04294	0.105207		1.51106	0.309254		1.41504	0.293431
1740_t	11.7204	13.6473	18.5303	16.1726	11.9265	12.3523		0.480626	0.708453		-0.329308	0.907804		-0.662965	0.752628
1741_t	15.6601	14.0324	60.9642	13.3439	19.2307	30.2005		-0.233972	0.892874		0.333657	0.891431		-1.02385	0.49831
1742_t	74.4803	91.3502	123.906	85.8918	43.8626	56.1235		0.2824	0.621405		-1.15528	0.454825		-1.14684	0.408471
1743_t	0.922731	3.24718	11.3375	0.999008	6.3849	6.19952		0.0655883	1		0.893085	0.839731		-0.874469	0.751356
1744_t	246.361	205.942	144.137	209.651	170.921	165.266		-0.162681	0.719811		-0.375563	0.797301		0.196397	0.886058
1745_t	37.406	36.0575	44.5506	34.9984	21.3032	17.8405		-0.014582	1		-0.884523	0.612191		-1.32193	0.415299
1746_t	3.19001	2.55135	22.27	2.8781	1.95094	5.84526		0.0655883	1		-0.691878	0.975318		-1.87447	0.365179
1747_t	15.3048	21.5997	29.0151	25.8905	14.7087	31.7052		0.859137	0.361527		-0.659456	0.740829		0.142019	0.950873
1748_t	42.9507	47.7036	31.6908	38.751	38.8135	38.0455		-0.0752742	0.95139		-0.406475	0.810019		0.247928	0.890619
1749_t	0.257779	0.188989	0	0.232573	1.23869	0.865965		NA	NA		NA	1		NA	1
1750_t	0	0	0.34472	0	0.34513	0		NA	NA		NA	NA		NA	NA
1751_t	35.0302	32.1766	40.9695	41.0502	38.3094	60.4172		0.293857	0.703777		0.141012	0.950057		0.549339	0.716093
1752_t	89.1223	103.237	88.9714	135.085	113.059	93.8094		0.666671	0.187706		0.0267632	0.992707		0.0788554	0.962617
1753_t	30.0014	25.9432	16.9838	24.9857	18.4826	27.565		-0.197446	0.848971		-0.63743	0.737077		0.719892	0.69078
1754_t	64.7757	52.9696	141.895	84.666	79.8113	126.005		0.452611	0.426923		0.487092	0.757054		-0.172467	0.902099
1755_t	31.0211	41.9977	61.3817	31.2502	23.2284	25.9992		0.0655883	0.978927		-0.975671	0.565327		-1.2303	0.419428
1756_t	0	0	0	0	1.11482	0		NA	NA		NA	1		NA	NA
1757_t	259.435	257.177	42.0903	298.903	110.033	60.0114		0.272782	0.528653		-1.33118	0.363486		0.514573	0.733719
1758_t	9.82952	12.721	7.7945	7.24895	13.061	5.55129		-0.448985	0.828946		-0.106915	1		-0.415037	0.929766
1759_t	8.06731	4.52286	19.132	7.27849	40.5897	22.3183		-0.127057	1		2.92871	0.130477		0.211504	0.932621
1760_t	2.56422	3.75989	29.5371	4.62699	34.5009	40.199		0.802554	0.818145		3.02237	0.135824		0.415037	0.803961
1761_t	2.86396	0.941243	4.55031	1.51471	2.6575	5.19755		-0.519374	1		1.47805	0.877946		0	1
1762_t	1.0262	0.322438	2.81446	0.132266	0.704452	2.29824		NA	1		NA	1		-0.584963	1
1763_t	14.5148	10.6414	15.067	10.8114	9.40777	11.1505		-0.381871	0.796707		-0.396422	0.900681		-0.447459	0.859045
1764_t	18.8594	21.1241	13.5775	28.8316	55.885	35.1973		0.675642	0.445036		1.30812	0.430487		1.32193	0.443114
1765_t	44.3808	20.3902	14.7685	33.6346	35.8278	39.0946		-0.30638	0.68743		0.741082	0.676806		1.37851	0.41249
1766_t	288.98	282.282	169.965	282.577	92.3074	115.97		0.0353209	0.942968		-1.7229	0.24373		-0.55141	0.680426
1767_t	340.012	461.61	300.248	411.285	136.942	262.689		0.339192	0.415526		-1.86063	0.204385		-0.1899	0.885025
1768_t	0	0	0	0	0	0		NA	NA		NA	NA		NA	NA
1769_t	211.328	318.058	177.834	95.7521	478.664	136.563		-1.07055	0.0246374		0.484084	0.734166		-0.377701	0.777772
1770_t	0	0	0	0	0	0		NA	NA		NA	NA		NA	NA
1771_t	4.3414	10.9632	46.304	8.70423	21.3251	18.3653		1.23551	0.502374		0.825971	0.688684		-1.35364	0.402711
1772_t	33.7294	37.0928	61.1569	29.586	71.1343	69.2439		-0.114984	0.922504		0.833379	0.599924		0.177787	0.910682
1773_t	44.0195	61.4059	135.971	36.4701	117.697	95.5153		-0.223918	0.776891		0.844991	0.576829		-0.5025	0.712283
1774_t	44.4116	37.9058	61.7197	67.5792	39.4966	34.5149		0.69362	0.262371		-0.0694405	0.983753		-0.824913	0.582447
1775_t	36.9804	31.9534	56.2049	41.3084	107.466	164.16		0.213687	0.790897		1.63455	0.295168		1.5502	0.259615
1776_t	15.6386	9.70145	5.54276	10.5278	20.3476	23.3041		-0.47498	0.722284		0.893085	0.669623		1.9386	0.34358
1777_t	3.77537	9.0945	1.55315	2.67631	3.36915	10.267		-0.349449	1		-1.69188	0.566452		2.32193	0.4622
1778_t	15.3971	15.2146	13.0662	9.86502	12.0095	13.4932		-0.519374	0.706986		-0.428843	0.863413		0	1
1779_t	7.73142	5.12841	1.41361	19.5977	10511.6	7217.86		1.38752	0.219196		10.9309	2.74646e-07		12.8174	2.05413e-09
1780_t	0	0.451187	8.86112	0	0	1.37825		NA	NA		NA	NA		-3.16993	0.394544
1781_t	12.3407	14.1368	20.3603	16.7011	18.902	23.7512		0.568089	0.638047		0.333657	0.891431		0.263034	0.904367
1782_t	0.876463	1.46874	4.44701	0.451864	0.721993	4.06598		NA	1		-0.106915	1		0	1
1783_t	1.15289	1.03306	7.3778	0.809013	2.21597	5.88112		0.0655883	1		0.893085	1		-0.222392	1
1784_t	44.1573	63.4524	32.2141	40.238	68.7486	47.9629		-0.0719152	0.954069		0.0243293	0.998742		0.584963	0.710495
1785_t	215.115	191.413	114.277	204.184	294.529	234.942		-0.0101792	0.994064		0.520227	0.718556		1.04363	0.430314
1786_t	11.2431	18.9585	143.539	2.02876	177.206	166.185		-2.39384	0.202369		3.11276	0.0537384		0.205114	0.880756
1787_t	20.4282	19.2283	55.7915	16.2904	36.4786	37.7807		-0.25634	0.846009		0.815082	0.646276		-0.559427	0.71449
1788_t	0.475319	1.04543	1.82505	0.857685	0.228403	0.798377		NA	0.991915		NA	0.991131		-1	1
1789_t	9.0783	7.32128	14.8144	11.4669	5.23483	7.11597		0.355095	0.857691		-0.592342	0.883415		-1.09954	0.635208
1790_t	1.54667	0	0.742334	1.39544	1.48643	0		-0.934412	1		NA	1		NA	1
1791_t	16.5912	5.21304	4.55031	27.7994	2244.45	2099.37		0.78548	0.384695		8.70301	1.13254e-05		8.71356	1.09948e-06
1792_t	19.6106	21.3415	66.4739	24.3281	35.6323	64.8493		0.328623	0.751092		0.670692	0.706634		-0.0220263	1
1793_t	3.88725	0.569983	47.7621	2.10429	257.026	48.752		-0.934412	0.849745		7.89871	0.000282579		0.0297473	1
1794_t	12.5665	15.7938	30.1568	14.9821	29.7613	22.6152		0.272039	0.866504		0.799975	0.66623		-0.383329	0.835388
1795_t	46.7168	48.3708	59.7919	42.5185	31.6381	29.5213		-0.0627358	0.961613		-0.691878	0.676585		-1	0.509237
1796_t	38.3981	32.2379	10.7009	34.6436	13.6897	20.1117		-0.0530562	0.984345		-1.29956	0.47199		0.862496	0.672146
1797_t	117.954	84.5975	45.9466	89.4551	71.4661	58.3843		-0.341321	0.515952		-0.366559	0.814576		0.334419	0.829376
1798_t	63.1304	64.8978	34.2519	53.862	55.3958	41.4931		-0.156804	0.821398		-0.347923	0.830153		0.270089	0.876229
1799_t	121.452	83.8219	7.63817	103.908	73.2526	15.0068		-0.152835	0.776731		-0.309408	0.844409		0.906891	0.695457
1800_t	81.678	93.7623	5.15813	94.0537	68.1682	24.0687		0.262625	0.637391		-0.574041	0.707806		2.26303	0.274359
1801_t	234.287	220.617	193.946	284.424	115.679	138.796		0.344971	0.42864		-1.03684	0.478275		-0.480972	0.717177
1802_t	68.5346	44.606	166.482	64.3572	75.9467	105.718		-0.0429361	0.969985		0.649159	0.680494		-0.647119	0.629481
1803_t	8.28672	9.2178	9.73742	5.67179	15.9279	11.9991		-0.349449	0.920098		0.72316	0.754442		0.263034	0.947225
1804_t	16.8929	10.1234	24.3941	27.9642	25.4113	39.8065		0.78548	0.384695		1.21501	0.535054		0.736966	0.652693
1805_t	625.935	593.928	300.735	667.033	350.855	347.885		0.157112	0.695071		-0.865907	0.542937		0.209324	0.872183
1806_t	27.5017	27.6388	23.4329	30.946	39.4973	64.0137		0.21243	0.824569		0.371132	0.837922		1.47644	0.334121
1807_t	2.78023	5.24137	7.62506	2.15004	13.7414	15.1214		-0.519374	1		1.37851	0.570579		0.906891	0.695457
1808_t	2.38305	2.3295	3.81253	3.5834	15.2682	16.0109		1.06559	0.801122		2.79998	0.290896		2	0.401915
1809_t	0	0	0	0	0	0		NA	NA		NA	NA		NA	NA
1810_t	17.0284	12.4843	14.9836	19.2042	17.7289	41.3141		0.226053	0.871251		0.478047	0.836175		1.45066	0.384642
1811_t	33.4354	33.6178	38.514	57.7466	57.8397	91.996		0.879175	0.185306		0.663603	0.68441		1.23816	0.388732
1812_t	0	0	0	0	0.275968	0		NA	NA		NA	NA		NA	NA
1813_t	82.5378	83.8345	151.443	106.659	76.431	94.3494		0.432016	0.41698		-0.251305	0.87482		-0.683816	0.612737
1814_t	35.5869	33.0789	28.6702	48.1609	29.9257	48.3886		0.480626	0.493419		-0.244419	0.901675		0.726982	0.643783
1815_t	40.2471	30.5423	29.8225	50.9639	38.6795	46.6492		0.416086	0.544145		0.224291	0.908512		0.647698	0.681912
1816_t	20.6171	48.585	72.4477	42.8492	31.8441	89.0482		1.09954	0.148685		-0.721625	0.662341		0.305808	0.832528
1817_t	36.1635	46.3978	35.5402	37.8711	54.408	60.5015		0.143591	0.877472		0.12441	0.950357		0.760812	0.61276
1818_t	31.4324	17.2834	10.5603	21.2692	78.5411	38.717		-0.496291	0.573181		2.1094	0.200015		1.82597	0.290741
1819_t	139.159	94.3237	36.1254	90.8081	424.768	215.61		-0.545558	0.280478		2.06981	0.162734		2.58496	0.0671106
1820_t	14.0982	17.086	19.0566	19.7284	14.1021	26.0966		0.580162	0.59391		-0.387023	0.871231		0.452512	0.812767
1821_t	10.4869	9.61048	22.6495	14.7835	7.55881	14.6787		0.650551	0.616296		-0.428843	0.897493		-0.616671	0.752055
1822_t	650.628	531.363	291.84	811.059	337.873	268.542		0.382633	0.332664		-0.758604	0.594098		-0.118362	0.929385
1823_t	13.6417	12.3546	13.4249	18.8237	14.9832	16.6877		0.506161	0.655812		0.215013	0.95439		0.387023	0.872624
1824_t	7754.24	5501.82	5611.43	6898.44	8700.96	6367.89		-0.103174	0.782725		0.55431	0.691938		0.182582	0.883583
1825_t	142.784	134.388	102.795	136.221	71.8565	116.674		-0.00682015	1		-1.00308	0.50281		0.183864	0.897825
1826_t	67.8185	70.2949	98.772	93.8908	58.4346	103.438		0.532714	0.335915		-0.378217	0.812966		0.0571439	0.974418
1827_t	49.553	38.4666	30.3786	34.9397	48.4234	60.1513		-0.448985	0.524122		0.23012	0.899548		1	0.509237
1828_t	41.3063	40.1838	12.2001	51.601	9.92436	17.7899		0.408476	0.548521		-2.10692	0.242277		0.584963	0.788446
1829_t	1.50681	1.84118	5.78561	1.81263	7.48196	3.37459		0.0655883	1		1.70044	0.644227		-1	0.820157
1830_t	1.3348	0.815501	3.84387	1.00357	5.55885	3.23847		0.0655883	1		2.47805	0.576355		-0.415037	1
1831_t	15.4646	10.7358	28.2441	15.6811	34.9854	30.4961		0.158698	0.945396		1.56294	0.392763		0.0995357	0.974394
1832_t	3426.74	2769.59	3715.67	3347.45	2188.06	1603.4		0.0315107	0.934089		-0.447188	0.749506		-1.21298	0.337499
1833_t	22.4412	17.7403	12.7376	16.9018	13.5029	4.80732		-0.30638	0.791051		-0.469485	0.833428		-1.37851	0.583974
1834_t	51.7401	49.0029	49.0861	56.3077	32.8919	38.3243		0.172504	0.807535		-0.677231	0.682152		-0.366782	0.81885
1835_t	21.7485	17.0342	24.5073	15.8438	7.39988	9.98341		-0.393843	0.72045		-1.38702	0.522909		-1.32193	0.487798
1836_t	19.0644	10.871	23.3835	10.5113	20.3577	21.3479		-0.722908	0.528884		0.755581	0.719647		-0.131245	0.968085
1837_t	22.748	31.4511	41.7808	17.0493	20.1406	26.7765		-0.370511	0.731269		-0.739183	0.68214		-0.63743	0.694184
1838_t	38.8528	85.9064	68.0786	29.4897	14.2246	8.97754		-0.361833	0.650086		-2.72583	0.102223		-2.91754	0.077254
1839_t	23.7017	37.6497	0	62.3705	34.1678	44.2344		1.43482	0.0352802		-0.26738	0.885773		NA	0.0064583
1840_t	22.8687	13.3035	0	27.8091	17.439	24.4944		0.349381	0.707996		0.280108	0.920451		NA	0.0351755
1841_t	90.1324	47.03	2.33835	72.528	85.0611	62.7392		-0.23644	0.681883		0.747887	0.630955		4.97728	0.0120389
1842_t	90.8204	79.6724	121.023	95.4289	114.519	114.942		0.127649	0.827639		0.416647	0.784503		-0.0733732	0.963149
1843_t	72.3973	48.0704	39.3368	86.2695	30.194	19.8848		0.321928	0.571918		-0.784987	0.63572		-0.963474	0.559889
1844_t	52.4528	90.7377	135.775	65.4028	50.4098	56.0957		0.387516	0.535135		-0.970854	0.52814		-1.28011	0.354381
1845_t	7.98692	15.5173	24.9169	13.6913	6.14067	11.6266		0.872943	0.516064		-1.52195	0.495955		-1.05889	0.573825
1846_t	26.3352	34.5605	70.0241	21.8594	35.9395	40.4008		-0.17542	0.885923		-0.0662732	0.987092		-0.807355	0.583223
1847_t	2.38738	2.13925	1.52778	1.19663	3.56905	1.48518		-0.934412	1		0.893085	0.9075		-1	1
1848_t	44.4919	41.0861	53.0672	34.5046	74.4188	80.9857		-0.26456	0.732114		0.744986	0.637372		0.61193	0.670833
1849_t	8.14747	17.3768	4.26591	5.34605	6.40647	14.0997		-0.612484	0.793457		-1.60942	0.463887		1.80735	0.469779
1850_t	28.3724	37.1897	26.4096	20.9439	21.4833	15.404		-0.349449	0.716001		-0.924051	0.594505		-0.793549	0.668219
1851_t	26.205	21.2823	18.5406	20.3816	19.8652	24.0315		-0.312923	0.759958		-0.177305	0.950249		0.337035	0.870332
1852_t	21.6692	34.2653	5.70993	42.9341	4.4917	40.4411		1.03242	0.172443		-3.19438	0.113704		2.73697	0.135983
1853_t	15.2878	11.0383	2.00112	8.77734	7.34618	1.55627		-0.671377	0.61664		-0.758992	0.775888		0	1
1854_t	4.23977	4.58075	14.3514	3.62388	3.43127	8.74559		0.0655883	1		-0.843881	0.86654		-0.63743	0.795915
1855_t	4.83483	2.9993	5.355	2.34881	1.78712	0.832913		-1.25634	0.702324		-0.691878	0.975318		-2.32193	0.664621
1856_t	10.8715	11.0699	15.6534	9.26353	11.0285	17.5841		-0.223918	0.946809		-0.106915	1		0.169925	0.961183
1857_t	13.7026	15.627	21.922	8.24182	21.9481	27.2779		-0.741767	0.595604		0.352516	0.874647		0.295456	0.882916
1858_t	22.0818	22.6134	34.9912	13.9142	13.1373	26.6892		-0.586488	0.579554		-0.930037	0.632766		-0.374396	0.831041
1859_t	5.7695	11.2797	37.8444	12.1458	8.31717	15.0746		1.06559	0.475615		-0.566347	0.840411		-1.34104	0.427343
1860_t	7.30803	6.18213	52.3431	11.6653	8.10391	20.7732		0.843196	0.572169		0.308122	0.96508		-1.30812	0.405968
1861_t	105.531	130.174	210.705	107.828	142.243	158.645		0.0925554	0.873959		0.0204641	0.994593		-0.408216	0.757577
1862_t	3.32183	2.43538	3.18866	11.9881	3.19245	0		2.06559	0.208185		0.478047	1		NA	0.699278
1863_t	16.0221	41.7121	18.2046	27.4359	9.11312	19.0396		0.820476	0.373425		-2.32931	0.198183		0.0780025	1
1864_t	0	0	0.313172	0.294351	0.313544	2.5573		NA	NA		NA	NA		NA	0.699278
1865_t	25.4696	22.2801	25.282	21.9347	13.0732	26.5757		-0.118836	0.943575		-0.865907	0.660833		0.111031	0.97203
1866_t	18.0328	9.04571	28.2424	20.551	10.0334	17.0044		0.287981	0.805967		0.0450879	1		-0.719892	0.69078
1867_t	0	0	0	0	3.10426	0		NA	NA		NA	0.680486		NA	NA
1868_t	0.696003	7.65406	20.7111	5.65153	12.0401	16.3667		2.65055	0.362414		0.478047	0.870924		-0.392317	0.854618
1869_t	0	0	1.36879	0	0	0		NA	NA		NA	NA		NA	1
1870_t	1.76097	7.74628	233.272	11.1215	25.3857	5.91569		2.52502	0.169733		1.53694	0.439626		-5.27922	0.00133597
1871_t	0	0	0	0	0	0		NA	NA		NA	NA		NA	NA
1872_t	7.50378	5.97974	209.512	5.29831	5.95734	2.92263		-0.612484	0.793457		-0.106915	1		-6.12928	0.000530568
1873_t	91.7552	97.9765	165.584	115.312	279.691	436.849		0.387516	0.457773		1.40766	0.337653		1.39645	0.284245
1874_t	52.6652	100.216	122.692	67.2693	175.727	234.568		0.403757	0.513235		0.70866	0.630932		0.934002	0.479189
1875_t	78.7128	75.1666	129.351	89.4137	203.644	327.654		0.237541	0.676678		1.33669	0.367554		1.34632	0.305845
1876_t	200.598	52.7584	144.238	44.0685	62.3505	71.3957		-2.12603	4.50351e-05		0.119361	0.950444		-1.02018	0.454733
1877_t	751.127	943.488	111.245	625.013	196.987	91.7603		-0.199368	0.616507		-2.36598	0.109097		-0.270854	0.84783
1878_t	316.681	344.433	29.2294	430.144	117.057	25.3295		0.505442	0.224253		-1.66282	0.256875		-0.214125	0.91867
1879_t	25.5913	15.0871	30.6434	17.8523	23.3268	20.68		-0.464926	0.633123		0.509756	0.805071		-0.561879	0.75063
1880_t	53.967	43.9618	11.5119	41.9276	23.7715	11.7505		-0.296982	0.668764		-0.981384	0.559979		0	1
1881_t	16.1473	18.1656	78.8358	16.829	14.7157	25.5633		0.153051	0.943903		-0.36995	0.874551		-1.60334	0.28156
1882_t	19.2369	19.9193	17.3235	18.4295	21.3465	21.9852		-0.0124142	1		-0.0365259	1		0.371969	0.860275
1883_t	29.2321	20.2067	12.0258	24.1132	20.0668	10.2877		-0.20743	0.843023		-0.106915	0.983874		-0.263034	0.947225
1884_t	23.0068	31.7502	124.712	13.4311	3.25157	17.4275		-0.757534	0.461178		-3.52195	0.0948937		-2.87832	0.0559277
1885_t	0	0.372072	0.730735	0.228939	0.243868	0.284145		NA	NA		NA	NA		NA	1
1886_t	16.9685	13.1472	12.2162	14.0916	15.0104	24.399		-0.21452	0.900262		0.0995357	1		1	0.599801
1887_t	17.1091	20.4279	15.0155	21.1696	16.9125	30.106		0.370443	0.738429		-0.34138	0.880286		1	0.573053
1888_t	104.194	78.511	36.1171	135.786	45.8954	74.5416		0.452611	0.366056		-0.887134	0.568865		1.05889	0.470136
1889_t	594.51	540.306	375.912	703.858	374.581	420.563		0.308274	0.438795		-0.632984	0.656038		0.163088	0.899898
1890_t	18.1792	22.9241	162.638	18.3698	13.2781	53.7415		0.0655883	1		-0.930037	0.632766		-1.59384	0.24746
1891_t	4.37453	8.6782	16.0556	3.01813	22.5045	13.5429		-0.349449	1		1.24672	0.535094		-0.192645	0.957468
1892_t	30.3249	25.0367	37.2388	34.5078	54.8743	82.2926		0.287981	0.73226		1.03059	0.532045		1.1481	0.429351
1893_t	7.4361	6.90553	6.90005	5.14357	13.8165	13.0453		-0.419838	0.908012		0.893085	0.712542		0.893085	0.720688
1894_t	0	0	0	0	0	0		NA	NA		NA	NA		NA	NA
1895_t	5.15861	8.82468	31.3614	18.6168	11.5679	9.62749		1.99159	0.109231		0.308122	0.932699		-1.63227	0.368703
1896_t	23.0609	27.5036	10.7564	23.4434	9.36452	12.9115		0.0655883	0.997084		-1.74435	0.360194		0.241008	0.950246
1897_t	74.0953	63.2523	64.3047	77.8394	69.2584	29.5511		0.141537	0.821163		0.0243293	0.998742		-1.09311	0.467224
1898_t	21.2503	19.3794	25.8711	21.9782	13.449	24.9564		0.132703	0.937334		-0.654403	0.755239		-0.0565835	1
1899_t	9.94666	13.977	18.8306	8.97408	19.384	17.0165		-0.0864148	1		0.333657	0.891431		-0.160465	0.9628
1900_t	13.1246	20.5566	32.0688	12.9178	33.2536	25.3851		0.0655883	1		0.545161	0.766572		-0.356144	0.844734
1901_t	57.9674	48.8733	59.618	61.265	49.7407	49.1466		0.138345	0.8443		-0.0777689	0.974674		-0.292181	0.851014
1902_t	73.0803	65.9062	97.4658	70.019	71.477	56.487		0.0050468	1		-0.0015622	1		-0.792558	0.573978
1903_t	35.2685	36.0505	52.0839	27.2305	34.5466	36.0752		-0.308807	0.718683		-0.147557	0.946177		-0.530515	0.732732
1904_t	40.9342	45.4399	63.0467	32.1327	40.6734	47.1321		-0.291964	0.712628		-0.241216	0.893589		-0.422691	0.779348
1905_t	56.5984	25.0793	83.5836	30.3018	64.5554	68.2528		-0.860411	0.205712		1.2716	0.433438		-0.304855	0.834485
1906_t	19.9076	11.7703	32.7945	15.0641	32.0928	38.4		-0.349449	0.771551		1.30812	0.478022		0.203533	0.913469
1907_t	19.769	16.3943	12.1325	28.3621	19.9333	21.411		0.551015	0.541315		0.215013	0.939293		0.807355	0.686545
1908_t	8.29424	6.52582	6.50531	6.84442	18.1782	24.1254		-0.127057	1		1.25565	0.565288		1.77761	0.371989
1909_t	186.481	176.439	343.496	266.012	110.195	251.145		0.581712	0.188665		-0.784987	0.593354		-0.450521	0.727359
1910_t	0	0	0	0	0	0		NA	NA		NA	NA		NA	NA
1911_t	5.38841	8.06557	5.17239	5.26666	4.96276	1.50846		0.0655883	1		-0.784987	0.810337		-1.32193	0.795698
1912_t	4.69802	6.12325	4.0086	3.29673	4.01337	0		-0.671377	0.874657		-0.691878	0.876158		NA	0.580523
1913_t	7.50825	0	33.6338	4.96767	94.7677	16.8151		-0.612484	0.793457		NA	0.00124558		-1	0.559398
1914_t	261.766	288.215	305.699	241.855	222.508	270.898		-0.0489714	0.919886		-0.47594	0.741189		-0.175239	0.89394
1915_t	9.56191	13.5198	6.55613	8.62695	8.53309	12.2368		-0.0864148	1		-0.744345	0.752333		0.777608	0.768413
1916_t	46.0946	74.2184	200.79	52.3791	364.487	410.639		0.242466	0.730074		2.19143	0.142931		1.03194	0.425241
1917_t	17.1648	12.5843	16.9759	22.995	22.4948	32.0345		0.501687	0.619573		0.652077	0.750692		0.912537	0.599566
1918_t	25.0594	22.3884	14.9923	17.1409	23.9714	21.4047		-0.490805	0.620922		0.0186157	1		0.485427	0.814816
1919_t	48.1848	49.457	75.5467	15.9402	16.9796	16.1869		-1.51937	0.0502146		-1.63416	0.334825		-2.24793	0.147322
1920_t	0	0	0	0	0	0		NA	NA		NA	NA		NA	NA
1921_t	31.9848	23.0231	8.18733	27.8079	46.5742	27.3503		-0.127057	0.914583		0.924112	0.583971		1.75489	0.358366
1922_t	12.1801	10.418	7.37694	9.68087	8.36118	11.6905		-0.197446	0.953661		-0.428843	0.897493		0.777608	0.768413
1923_t	31.3915	20.8157	4.4144	26.5181	21.5217	24.1807		-0.13372	0.910357		-0.039801	1		2.58496	0.224805
1924_t	345.17	396.541	332.125	383.687	288.872	466.961		0.220098	0.600499		-0.564985	0.692532		0.492239	0.700531
1925_t	146.92	125.248	88.9181	153.448	73.3351	130.509		0.123304	0.80706		-0.882875	0.556195		0.55769	0.683135
1926_t	7.39203	12.8096	59.6683	6.06295	1.61457	6.3962		-0.156804	1		-2.80735	0.299905		-3.32193	0.0567564
1927_t	12.9561	10.2408	57.3252	10.776	3.69652	31.2827		-0.17542	0.959816		-1.42884	0.602981		-0.878694	0.564174
1928_t	42.3211	34.2262	140.929	27.1611	9.64406	33.9549		-0.571842	0.451262		-1.87245	0.307916		-2.05209	0.149308
1929_t	102.555	76.7662	134.358	72.8559	23.0233	110.016		-0.431088	0.429318		-1.85014	0.251342		-0.284729	0.83648
1930_t	3543.35	6672.54	1978.87	5119.48	1385.97	619.628		0.596479	0.113036		-2.37432	0.104656		-1.67443	0.192209
1931_t	48.1736	41.931	22.2357	36.62	19.1099	19.7411		-0.309921	0.671107		-1.25131	0.464305		-0.137504	0.966914
1932_t	21.057	32.4649	6.83671	22.0713	7.44003	10.7493		0.132703	0.937334		-2.29956	0.229601		0.652077	0.819845
1933_t	79.724	66.692	29.4338	99.5935	30.4511	40.0584		0.387516	0.475037		-1.26611	0.428709		0.463947	0.779896
1934_t	10.8159	7.07235	11.7853	10.5495	19.6655	31.4241		0.0655883	1		1.40766	0.506258		1.36923	0.443491
1935_t	37.1202	27.8948	34.2958	30.1415	59.7546	77.9368		-0.236974	0.783755		0.99262	0.541919		1.19794	0.413618
1936_t	21.0624	21.525	15.3167	33.975	20.2421	17.8676		0.760734	0.35474		-0.244419	0.918037		0.263034	0.920685
1937_t	31.8896	33.1212	62.4978	22.7774	35.7554	50.5881		-0.41085	0.638928		0.0186157	1		-0.281771	0.85567
1938_t	6.13713	7.93316	23.4094	8.01414	8.53672	9.40409		0.480626	0.845049		0.0630098	1		-1.35364	0.490763
1939_t	3.82619	4.48825	15.4258	5.17811	5.88347	11.5681		0.387516	0.969684		0.478047	0.943493		-0.321928	0.908371
1940_t	0	4.74392	101.572	0.343409	6.58443	17.0487		NA	NA		0.378512	0.955456		-2.58496	0.0884008
1941_t	1975.84	1371.14	1998.01	1788.41	1769.69	1979.54		-0.0786479	0.837445		0.261606	0.852181		-0.0130562	0.992117
1942_t	197.811	123.271	140.301	206.231	148.917	140.286		0.122732	0.794202		0.169739	0.912405		0	1
1943_t	17.7714	13.029	12.5331	13.416	10.1081	15.4327		-0.403897	0.748954		-0.485427	0.853483		0.206451	0.955317
1944_t	12.7096	7.86205	12.5813	5.73344	6.1073	9.78446		-1.04989	0.473882		-0.521953	0.889106		-0.378512	0.897644
1945_t	15.2865	11.2072	14.1588	16.2114	18.0417	27.0276		0.158698	0.945396		0.603578	0.787118		0.947533	0.604686
1946_t	122.508	124.942	80.3384	155.398	54.7883	72.6656		0.399198	0.411055		-1.29134	0.393904		-0.132104	0.93392
1947_t	96.3927	55.4988	28.4122	75.8602	53.3677	56.3157		-0.271447	0.628624		-0.160354	0.929964		1	0.514349
1948_t	1939.7	4090.99	2057.31	2276.28	1790.64	1032.48		0.296032	0.435813		-1.2986	0.359724		-0.995099	0.430575
1949_t	67.7728	43.7009	54.0825	61.8827	57.2858	44.8028		-0.0676782	0.93612		0.266543	0.876714		-0.263034	0.870144
1950_t	35.8277	37.4601	91.0589	32.6918	79.0376	70.6642		-0.0599425	0.979413		0.987412	0.53036		-0.358048	0.802642
1951_t	24.2339	20.358	27.3817	23.2308	20.3787	35.8994		0.0041878	1		-0.106915	0.983874		0.415037	0.809674
1952_t	19.4881	23.2835	40.185	18.2338	30.1746	32.3294		-0.0124142	1		0.276413	0.893287		-0.321928	0.850703
1953_t	20.824	30.2459	54.6872	32.6128	38.5154	52.356		0.717665	0.388316		0.271596	0.885549		-0.08092	0.9696
1954_t	0	0	0	0	0	0		NA	NA		NA	NA		NA	NA
1955_t	3.58945	4.55714	12.7317	3.47544	8.66618	11.715		-0.349449	1		0.741082	0.818546		-0.115477	1
1956_t	18.4817	19.6538	30.5193	16.4682	25.5436	25.7155		-0.104337	0.98353		0.271596	0.901776		-0.253757	0.896275
1957_t	57.0383	68.6065	41.0637	52.2652	35.9735	26.9452		-0.066862	0.946196		-1.04551	0.509326		-0.602665	0.712009
1958_t	6.93644	8.3546	30.9138	4.91715	30.4744	19.4182		-0.419838	0.908012		1.79998	0.349357		-0.706269	0.687241
1959_t	0	1.83698	0	0	0	4.67621		NA	NA		NA	0.796692		NA	0.483403
1960_t	0	0	0	0.749256	0.798113	0.929928		NA	0.991915		NA	1		NA	1
1961_t	624.205	497.917	218.363	786.257	83.4358	222.735		0.398572	0.313907		-2.69188	0.0748246		0.0327156	0.98377
1962_t	371.912	366.444	129.387	401.564	68.7358	116.128		0.177481	0.671997		-2.51409	0.0961874		-0.153246	0.914711
1963_t	90.5784	46.7868	10.8684	107.724	9.8921	11.5259		0.312681	0.55673		-2.33958	0.187365		0.125531	1
1964_t	329.035	302.172	680.227	388.733	242.324	425.07		0.307271	0.463368		-0.426457	0.767042		-0.678072	0.593792
1965_t	322.913	333.931	192.506	469.209	140.468	91.3492		0.603642	0.144352		-1.36134	0.34938		-1.08466	0.418022
1966_t	612.449	663.327	289.499	717.883	310.4	227.538		0.296041	0.456585		-1.20366	0.400118		-0.342036	0.792969
1967_t	5.63891	7.44145	9.95964	10.7856	13.4398	9.09263		0.940057	0.552797		0.78617	0.756799		-0.152003	1
1968_t	76.3526	71.971	12.5643	66.2626	62.1972	20.3566		-0.137945	0.831659		-0.322644	0.840677		0.621488	0.763574
1969_t	9.22548	9.81387	14.5858	10.4451	14.2554	12.5586		0.217591	0.956232		0.378512	0.894514		-0.206451	0.955317
1970_t	21.9932	16.8613	22.5592	24.605	27.4172	22.5166		0.250013	0.815089		0.560509	0.772608		0	1
1971_t	53.9873	47.3035	30.3354	49.3024	11.3893	22.8545		-0.0745893	0.939057		-2.20207	0.210773		-0.383329	0.835388
1972_t	37.9928	26.5434	35.1825	39.9237	38.6609	65.5671		0.139589	0.877571		0.4236	0.813242		0.915111	0.538582
1973_t	40.5713	32.7953	31.9547	43.6435	36.4916	19.2207		0.167468	0.836445		0.0186157	1		-0.752072	0.664964
1974_t	34.6362	43.9794	8.41206	23.8136	30.7806	8.64482		-0.478732	0.563697		-0.612151	0.716755		0.169925	1
1975_t	11.7555	14.6515	22.9447	11.3132	26.7378	21.5005		-0.0599425	1		0.741082	0.69824		-0.0641303	1
1976_t	28.1319	21.4497	19.923	17.1464	34.6063	31.0814		-0.654304	0.4788		0.63005	0.725918		0.632268	0.719302
1977_t	41.5555	39.3209	63.273	41.9248	45.2487	79.7707		0.0655883	0.961579		0.0995357	0.966709		0.344648	0.813599
1978_t	2.85191	4.18173	17.4521	4.18122	4.45386	12.3749		0.480626	0.973412		-0.106915	1		-0.5025	0.826262
1979_t	1.16	0	7.7945	1.04658	3.34447	0		0.0655883	1		NA	0.680486		NA	0.2874
1980_t	265.065	104.159	31.7231	246.832	36.9997	27.0871		-0.035893	0.943792		-1.5979	0.302984		-0.245112	0.899144
1981_t	90.1842	74.6678	75.3745	112.93	36.6113	93.1511		0.393914	0.45249		-1.12628	0.474094		0.31034	0.828924
1982_t	327.754	393.14	75.6168	299.988	31.6205	22.3183		-0.063145	0.888868		-3.7253	0.0195385		-1.7885	0.236731
1983_t	132.448	113.778	53.1346	106.37	100.288	120.972		-0.250885	0.624789		-0.295949	0.846548		1.19094	0.392451
1984_t	22.0466	14.6667	22.3384	21.3643	17.6566	22.4014		-0.00152585	1		0.156119	0.9697		0	1
1985_t	32.1377	21.7864	30.8493	27.0093	26.655	29.0855		-0.179524	0.860052		0.188541	0.938286		-0.0962153	0.975094
1986_t	13.943	10.5747	55.1512	22.5566	33.0377	40.6477		0.781795	0.434548		1.47805	0.423113		-0.423808	0.784324
1987_t	116.472	94.1809	138.109	395.607	86.695	194.355		1.83696	4.03259e-05		-0.218561	0.890413		0.491388	0.711298
1988_t	37.7537	48.6358	49.7008	57.9056	8.81163	40.4639		0.675642	0.301985		-2.5517	0.153009		-0.321928	0.841474
1989_t	38.0135	46.6651	44.3391	36.2906	46.5158	74.9867		-0.0124142	1		-0.106915	0.960491		0.769387	0.597189
1990_t	49.0921	51.6503	58.752	56.6591	57.5964	74.2482		0.283769	0.670213		0.0506261	0.987258		0.32681	0.82569
1991_t	29.9365	49.0598	21.1297	35.7477	28.7705	22.6768		0.328623	0.687524		-0.863644	0.601183		0.131245	0.968085
1992_t	168.456	158.919	27.3468	175.453	84.5188	37.4493		0.124482	0.798533		-1.01041	0.495637		0.454566	0.788943
1993_t	21.3645	21.3817	21.1591	25.0888	12.7105	25.4425		0.317127	0.75472		-0.798793	0.690526		0.251539	0.907625
1994_t	38.495	36.6009	27.7138	42.3284	6.35862	4.7147		0.209978	0.792334		-2.73141	0.152749		-2.48543	0.214058
1995_t	24.5786	27.6301	63.2299	23.6537	25.511	36.3298		0.00669465	1		-0.21383	0.922137		-0.807355	0.589414
1996_t	42.3779	38.995	71.8109	46.4273	51.117	53.2645		0.196833	0.797521		0.280108	0.872913		-0.442005	0.764074
1997_t	38.9151	37.0056	54.9339	33.9741	62.479	52.9324		-0.132351	0.892116		0.637828	0.693426		-0.0534393	0.984923
1998_t	10.1069	10.8297	5.97026	7.71575	8.21886	6.094		-0.25634	0.939096		-0.566347	0.840411		0	1
[truncated: 11,059 more rows]
